# Supplementary material for: 3′-UTR Shortening Contributes to Subtype-Specific Cancer Growth by Breaking Stable ceRNA Crosstalk of Housekeeping Genes
Source: Front Bioeng Biotechnol. 2020 Apr 29;8:334. doi: 10.3389/fbioe.2020.00334 (PMC7201092; doi:10.3389/fbioe.2020.00334)
Supplement: Supplementary file 1 [file Table_1.XLSX]

## Sheet: README
Stable 1. IPA canonical pathways enriched for 3'UL/US genes in ER-/+, member genes, the enrichment p values
In the first column, pathways with "cancer" keyword are colored in red.
Genes corresponding to the enrichment is followed by -log10(p-value) for the enrichment
STable 2. IPA canonical pathway for "ER- 3ʹUS ceRNA partners" and "common 3ʹUS ceRNA partners" (described in the main text)
In the first column, pathways are colorcoded by keyword, “Cancer” in blue, “Signaling” in red and those associated with aggressive phenotypes defined in Krishnan et al. 2013 in green.
Genes corresponding to the enrichment is followed by -log10(p-value) for the enrichment
STable 3. IPA canonical pathway for "ER+ HK ceRNA partners" and "ER- HK ceRNA partners" (described in the main text)
Genes corresponding to the enrichment is followed by -log10(p-value) for the enrichment
STable 4. IPA Disease and Bio Functions analysis for 705 HK 3'US ceRNA partners and 2,410 HK genes not in the network
Genes corresponding to the enrichment is followed by -log10(p-value) for the enrichment
STable 5. Information of 958 HK genes in ER- normal ceRNA networks
Std. and Avg. were calculated over normal samples adjacent to ER- tumors.
Lost_in_tumor indicates whether this gene disappear in the tumor ceRNA network.
num_of_connections_to_3US represents that number of 3'US genes connected to this HK gene.
STable 6. Information of 967 HK genes in ER+ normal ceRNA networks
Std. and Avg. were calculated over normal samples adjacent to ER+ tumors.
Lost_in_tumor indicates whether this gene disappear in the tumor ceRNA network.
num_of_connections_to_3US represents that number of 3'US genes connected to this HK gene.
STable 7. average microRNA expression information in ER+/- normal/tumor ceRNA networks
Avg_expr_in_ER+ normal is the average expression of the miRNA in ER+ normal ceRNA network
Avg_expr_in_ER+ tumor is the average expression of the miRNA in ER+ tumor ceRNA network
Avg_expr_in_ER- normal is the average expression of the miRNA in ER- normal ceRNA network
Avg_expr_in_ER- tumor is the average expression of the miRNA in ER- tumor ceRNA network

## Sheet: STable1
IPA canonical pathway	3UL_ER-(genes)	number	"-log10(p-val)"	3UL_ER+(genes)	number	"-log10(p-val)"	3US_ER-(genes)	number	"-log10(p-val)"	3US_ER+(genes)	number	"-log10(p-val)"
AMPK Signaling	['EP300', 'FOXO4', 'PPP2CB', 'PRKAR1A', 'SMARCA2']	5	1.80743	['AKT2', 'EP300', 'FOXO4', 'PPP2CB', 'SMARCA2']	5	2.97381	['AK2', 'AK4', 'CPT1A', 'EEF2K', 'MAPK1', 'MAPK13', 'RAB27A', 'RAB2A', 'RAB7A', 'SMARCE1', 'TBC1D1']	11	1.93322	['AK2', 'EEF2K', 'MAPK13']	3	0.402986
Role of Oct4 in Mammalian Embryonic Stem Cell Pluripotency	['BMI1', 'SPP1']	2	1.41561	['BMI1', 'SPP1']	2	1.92902	['ETS2', 'KDM5B', 'PHB', 'SH3GLB1', 'TASOR']	5	2.40135	['SH3GLB1', 'TASOR']	2	1.07613
TGF-Î² Signaling	['ACVR1', 'EP300', 'TGIF1']	3	1.60253	['ACVR1', 'EP300', 'TGIF1']	3	2.34522	['MAPK1', 'MAPK13', 'MAPK9', 'PMEPA1', 'RALA', 'SMURF2', 'SOS1']	7	2.24917	['MAPK13', 'PMEPA1']	2	0.593377
Pyridoxal 5'-phosphate Salvage Pathway	['SGK1']	1	0.448857	['AKT2']	1	0.682387	['CDK8', 'CSNK1D', 'EIF2AK2', 'MAPK1', 'MAPK9', 'PAK1', 'PAK2', 'PDXK', 'PNPO']	9	4.76941	['EIF2AK2', 'PDXK']	2	0.827737
HIPPO signaling	['PPP2CB', 'STK3', 'WWTR1']	3	1.67784	['PATJ', 'PPP2CB']	2	1.41164	['CSNK1D', 'DLG3', 'MOB1A', 'PARD3', 'PPP1CB', 'PPP1R11', 'WWTR1']	7	2.40826	['BTRC', 'DLG3', 'PARD3']	3	1.19673
Epithelial Adherens Junction Signaling	['ACTN4', 'ACVR1', 'CLINT1', 'TUBA1C']	4	1.72705	['ACVR1', 'AKT2', 'TUBA1C']	3	1.77976	['AGGF1', 'CLINT1', 'CLIP1', 'CTNND1', 'PARD3', 'PTPRM', 'RAC1', 'RALA', 'SORBS1', 'TUBB']	10	2.59995	['AGGF1', 'PARD3']	2	0.32984
Amyloid Processing	['PRKAR1A']	1	0.535095	['AKT2']	1	0.777341	['APH1B', 'CSNK1D', 'CSNK2A1', 'MAPK1', 'MAPK13']	5	2.20798	['APH1B', 'CSNK2A1', 'MAPK13', 'MAPT']	4	2.69879
Sertoli Cell-Sertoli Cell Junction Signaling	['ACTN4', 'CLDN12', 'CLINT1', 'PRKAR1A', 'TUBA1C']	5	2.08565	['AKT2', 'TUBA1C']	2	0.852756	['AGGF1', 'CLINT1', 'EPB41', 'MAPK1', 'MAPK13', 'MAPK9', 'RAC1', 'RALA', 'SORBS1', 'SPTBN2', 'TUBB']	11	2.4382	['AGGF1', 'EPB41', 'MAPK13']	3	0.517061
Remodeling of Epithelial Adherens Junctions	['ACTN4', 'CBLL1', 'TUBA1C']	3	1.94598	['CBLL1', 'TUBA1C']	2	1.59651	['CLIP1', 'CTNND1', 'MAPRE2', 'RAB7A', 'RALA', 'TUBB']	6	2.29623		0	0
Cdc42 Signaling	['EXOC7', 'MYLK', 'RASA1']	3	0.986376	['MYLK', 'RASA1']	2	0.920856	['CLIP1', 'HLA-E', 'MAPK1', 'MAPK13', 'MAPK9', 'MPRIP', 'PAK1', 'PAK2', 'PARD3', 'PPP1CB', 'RALA', 'RASA1']	12	3.30005	['CDC42SE1', 'MAPK13', 'PARD3']	3	0.592214
Salvage Pathways of Pyrimidine Ribonucleotides	['SGK1']	1	0.317504	['AKT2']	1	0.531958	['AK4', 'CDK8', 'CSNK1D', 'EIF2AK2', 'MAPK1', 'MAPK9', 'NME6', 'PAK1', 'PAK2', 'UCK2']	10	4.10101	['EIF2AK2', 'UCK2']	2	0.567684
Ephrin Receptor Signaling	['EP300', 'RASA1', 'ROCK1']	3	0.919826	['AKT2', 'EP300', 'RASA1']	3	1.57978	['ACP1', 'GNB1', 'MAP4K4', 'MAPK1', 'PAK1', 'PAK2', 'RAC1', 'RALA', 'RASA1', 'SORBS1', 'SOS1']	11	2.52951	['ACP1', 'GNG7']	2	0.250224
PDGF Signaling	['INPP5K', 'RASA1']	2	0.864348	['RASA1']	1	0.535733	['ACP1', 'CSNK2A1', 'EIF2AK2', 'MAPK1', 'RALA', 'RASA1', 'SOS1', 'SRF']	8	2.77761	['ACP1', 'CSNK2A1', 'EIF2AK2']	3	1.09608
EGF Signaling	['RASA1']	1	0.433315	['AKT2', 'RASA1']	2	1.60829	['CSNK2A1', 'MAPK1', 'MAPK13', 'RASA1', 'SOS1', 'SRF']	6	2.32742	['CSNK2A1', 'MAPK13']	2	0.796796
RhoA Signaling	['CDC42EP1', 'EZR', 'MYLK', 'RDX', 'ROCK1']	5	2.81546	['MYLK', 'SEPTIN10']	2	1.13864	['ARHGAP12', 'LPAR1', 'MPRIP', 'PPP1CB', 'RHPN2', 'SEPTIN6']	6	1.17537		0	0
ERK/MAPK Signaling	['EP300', 'PPP2CB', 'PRKAR1A']	3	0.799035	['EP300', 'PPP2CB']	2	0.78202	['EIF4E', 'ETS2', 'MAPK1', 'PAK1', 'PAK2', 'PLA2G12A', 'PPP1CB', 'PPP1R11', 'RAC1', 'RALA', 'SOS1', 'SRF', 'TLN2']	13	3.03506	['DUSP4', 'PLA2G12A', 'TLN2']	3	0.442129
Protein Ubiquitination Pathway	['UBE2J1']	1	0		0	0	['HSPA4', 'NEDD4L', 'PSMD7', 'SMURF2', 'TAP2', 'UBE2I', 'UBE2K', 'UBE3A', 'UBE4B', 'UBR2', 'UCHL5', 'USP14', 'USP30', 'USP32', 'USP47']	15	2.88828	['BTRC', 'HSPA4', 'NEDD4L', 'TAP2', 'UBE4B', 'UBR2', 'USP14', 'USP47']	8	2.15129
CCR3 Signaling in Eosinophils	['MYLK', 'ROCK1']	2	0.6327	['MYLK']	1	0.41315	['GNB1', 'MAPK1', 'MAPK13', 'MPRIP', 'PAK1', 'PAK2', 'PLA2G12A', 'PPP1CB', 'RAC1', 'RALA']	10	2.91657	['GNG7', 'MAPK13', 'PLA2G12A']	3	0.765328
Wnt/Î²-catenin Signaling	['ACVR1', 'CSNK1G2', 'EP300', 'PPP2CB']	4	1.53562	['ACVR1', 'AKT2', 'EP300', 'PPP2CB']	4	2.47239	['CSNK1D', 'CSNK1G3', 'CSNK2A1', 'SOX10', 'TLE3']	5	0.441319	['BTRC', 'CSNK2A1']	2	0.267251
Tight Junction Signaling	['CLDN12', 'MYLK', 'PPP2CB', 'PRKAR1A']	4	1.57631	['AKT2', 'MYLK', 'PATJ', 'PPP2CB']	4	2.51828	['EPB41', 'NAPG', 'RAC1']	3	0	['CPSF6', 'EPB41', 'NAPG']	3	0.592214
Huntington's Disease Signaling	['EP300', 'RASA1', 'SGK1']	3	0.624381	['AKT2', 'CYCS', 'EP300', 'RASA1']	4	1.90833	['GNB1', 'HSPA4', 'HTT', 'MAPK1', 'MAPK9', 'NAPG', 'POLR2D', 'POLR2K', 'RASA1', 'SIN3A', 'SOS1']	11	1.51546	['GNG7', 'HSPA4', 'HTT', 'NAPG']	4	0.572243
RAR Activation	['EP300', 'PRKAR1A', 'RDH11', 'SMARCA2']	4	1.40083	['AKT2', 'EP300', 'SMARCA2']	3	1.51364	['CITED2', 'CSNK2A1', 'MAPK1', 'MAPK13', 'MAPK9', 'RAC1', 'SMARCE1']	7	0.826376	['CSNK2A1', 'MAPK13', 'PNPLA4', 'SRA1']	4	0.85466
Signaling by Rho Family GTPases	['CDC42EP1', 'CDH13', 'EZR', 'MYLK', 'RDX', 'ROCK1']	6	2.13756	['CDH13', 'MYLK', 'SEPTIN10']	3	1.21119	['ARHGEF9', 'CLIP1', 'GNB1', 'MAPK1', 'MAPK9', 'PAK1', 'PAK2', 'PARD3', 'RAC1', 'SEPTIN6']	10	1.17415	['GNG7', 'PARD3']	2	0
Inhibition of Angiogenesis by TSP1		0	0	['AKT2']	1	0.940703	['CD47', 'MAPK1', 'MAPK13', 'MAPK9']	4	2.13006	['CD47', 'MAPK13']	2	1.30704
Androgen Signaling	['CALR', 'EP300', 'PRKAR1A', 'TAF2']	4	1.85738	['EP300', 'TAF2']	2	1.06438	['GNB1', 'HSPA4', 'MAPK1', 'POLR2D', 'POLR2K']	5	0.681585	['CALR', 'GNG7', 'HSPA4']	3	0.758847
Unfolded protein response	['CALR', 'CD82', 'TRAF2']	3	2.19498		0	0	['ATF6', 'HSPA4']	2	0.43183	['ATF6', 'CALR', 'HSPA4']	3	1.67802
TNFR1 Signaling	['MADD', 'TRAF2']	2	1.34993	['CYCS', 'MADD']	2	1.85982	['BID', 'PAK1', 'PAK2']	3	0.968911		0	0
Endoplasmic Reticulum Stress Pathway	['CALR', 'TRAF2']	2	2.06095		0	0	['ATF6']	1	0.412835	['ATF6', 'CALR']	2	1.69536
Glucocorticoid Receptor Signaling	['EP300', 'PPP3CB', 'SGK1', 'SMARCA2', 'TAF2', 'TRAF2']	6	1.52969	['AKT2', 'EP300', 'SMARCA2', 'TAF2']	4	1.45504	['HSPA4', 'MAPK1', 'MAPK13', 'MAPK9', 'POLR2D', 'POLR2K', 'RAC1', 'RALA', 'SMARCE1', 'SOS1', 'UBE2I']	11	0.761203	['HSPA4', 'MAPK13', 'MED14', 'SRA1']	4	0.309561
Antigen Presentation Pathway	['CALR']	1	0.644863		0	0	['HLA-E', 'MR1', 'TAP2']	3	1.24942	['CALR', 'MR1', 'TAP2']	3	2.1351
Breast Cancer Regulation by Stathmin1	['PPP2CB', 'PRKAR1A', 'ROCK1', 'TUBA1C']	4	1.26326	['PPP2CB', 'TUBA1C']	2	0.75931	['ARHGEF9', 'GNB1', 'MAPK1', 'PAK1', 'PPP1CB', 'PPP1R11', 'RAC1', 'RALA', 'RB1CC1', 'SOS1', 'TUBB']	11	2.00405	['GNG7']	1	0
Role of MAPK Signaling in the Pathogenesis of Influenza		0	0	['AKT2']	1	0.612777	['MAPK1', 'MAPK13', 'MAPK9', 'PAFAH1B1', 'PLA2G12A', 'RALA']	6	2.03991	['MAPK13', 'PAFAH1B1', 'PLA2G12A']	3	1.31157
Paxillin Signaling	['ACTN4']	1	0.257018	['PTPN12']	1	0.459035	['MAPK1', 'MAPK13', 'MAPK9', 'PAK1', 'PAK2', 'RAC1', 'RALA', 'SOS1', 'TLN2']	9	2.76214	['MAPK13', 'TLN2']	2	0.449403
Molecular Mechanisms of Cancer	['EP300', 'PRKAR1A', 'RASA1']	3	0.303998	['AKT2', 'CYCS', 'EP300', 'RASA1']	4	1.27922	['APH1B', 'ARHGEF9', 'BID', 'BMP1', 'CDK16', 'CDK8', 'CTNND1', 'MAPK1', 'MAPK13', 'MAPK9', 'PA2G4', 'PAK1', 'PAK2', 'RAC1', 'RALA', 'RASA1', 'SIN3A', 'SOS1']	18	2.32626	['APH1B', 'BMP1', 'MAPK13', 'PA2G4']	4	0
Cell Cycle: G1/S Checkpoint Regulation	['BMI1', 'RBL2']	2	1.12525	['BMI1', 'RBL2']	2	1.62026	['PA2G4', 'SIN3A']	2	0.339265	['BTRC', 'PA2G4']	2	0.806914
Axonal Guidance Signaling	['ADAMTS2', 'PPP3CB', 'PRKAR1A', 'RASA1', 'ROCK1', 'TUBA1C']	6	1.05086	['ADAM9', 'ADAMTS2', 'AKT2', 'RASA1', 'SEMA3C', 'TUBA1C']	6	2.23137	['BMP1', 'EIF4E', 'GNB1', 'HERC2', 'MAPK1', 'PAK1', 'PAK2', 'RAC1', 'RALA', 'RASA1', 'SLIT3', 'SOS1', 'TUBB']	13	0.59331	['BMP1', 'GNG7', 'SLIT3']	3	0
Lymphotoxin Î² Receptor Signaling	['EP300', 'TRAF2']	2	1.12525	['AKT2', 'CYCS', 'EP300']	3	2.74918	['MAPK1']	1	0		0	0
CDK5 Signaling	['PPP2CB', 'PRKAR1A']	2	0.802528	['PPP2CB']	1	0.503329	['LAMC1', 'MAPK1', 'MAPK13', 'MAPK9', 'PPP1CB', 'PPP1R11', 'RALA']	7	1.96965	['MAPK13', 'MAPT']	2	0.520523
Germ Cell-Sertoli Cell Junction Signaling	['ACTN4', 'CLINT1', 'TUBA1C']	3	0.919826	['TUBA1C']	1	0.323902	['AGGF1', 'CLINT1', 'CTNND1', 'MAPK1', 'MAPK9', 'PAK1', 'PAK2', 'RAC1', 'RALA', 'SORBS1', 'TUBB']	11	2.52951	['AGGF1']	1	0
ATM Signaling	['EP300', 'PPP2CB']	2	0.849999	['EP300', 'PPP2CB']	2	1.3185	['BID', 'HERC2', 'MAPK13', 'MAPK9', 'MDC1', 'TDP1']	6	1.59187	['MAPK13']	1	0
3-phosphoinositide Degradation	['INPP5K', 'RASA1']	2	0.540969	['DUSP11', 'PTPN12', 'RASA1', 'SACM1L']	4	2.60495	['ACP1', 'PTPRM', 'RASA1', 'SET']	4	0.30663	['ACP1', 'INPP4B']	2	0.305332
GDNF Family Ligand-Receptor Interactions	['RASA1']	1	0.370738	['RASA1']	1	0.593988	['MAPK1', 'MAPK9', 'PDLIM7', 'RAC1', 'RALA', 'RASA1', 'SOS1']	7	2.55254	['GFRA1']	1	0.237034
Dopamine-DARPP32 Feedback in cAMP Signaling	['CSNK1G2', 'EP300', 'PPP2CB', 'PPP3CB', 'PRKAR1A']	5	2.29231	['EP300', 'PPP2CB']	2	0.933756	['ATP2A2', 'CSNK1D', 'CSNK1G3', 'PPP1CB', 'PPP1R11']	5	0.487316	['ATP2A2']	1	0
Insulin Receptor Signaling	['FOXO4', 'INPP5K', 'PRKAR1A', 'SGK1']	4	1.76562	['AKT2', 'FOXO4']	2	1.01765	['EIF4E', 'MAPK1', 'PPP1CB', 'PPP1R11', 'RALA', 'SOS1']	6	0.917544		0	0
RhoGDI Signaling	['CDH13', 'EP300', 'EZR', 'RDX', 'ROCK1']	5	2.15469	['CDH13', 'EP300']	2	0.879819	['ARHGAP12', 'ARHGEF9', 'GNB1', 'PAK1', 'PAK2', 'RAC1']	6	0.651016	['GNG7']	1	0
GÎ±12/13 Signaling	['CDH13', 'RASA1', 'ROCK1']	3	1.15509	['AKT2', 'CDH13', 'RASA1']	3	1.85106	['LPAR1', 'MAPK1', 'MAPK9', 'RALA', 'RASA1']	5	0.648393		0	0
Actin Cytoskeleton Signaling	['ACTN4', 'EZR', 'MYLK', 'RDX', 'ROCK1']	5	1.68032	['MYLK']	1	0.246033	['ABI2', 'MAPK1', 'MPRIP', 'PAK1', 'PAK2', 'PPP1CB', 'RAC1', 'RALA', 'SOS1', 'TLN2', 'TRIO']	11	1.71134	['ABI2', 'TLN2']	2	0
Hereditary Breast Cancer Signaling	['EP300', 'SMARCA2']	2	0.572148	['AKT2', 'EP300', 'SMARCA2', 'WEE1']	4	2.68679	['POLR2D', 'POLR2K', 'RALA', 'SMARCE1']	4	0.343343		0	0
Regulation of eIF4 and p70S6K Signaling	['PAIP1', 'PPP2CB']	2	0.522599	['AKT2', 'PAIP1', 'PPP2CB']	3	1.68501	['EIF1AX', 'EIF4E', 'EIF4G3', 'MAPK1', 'MAPK13', 'RALA', 'SOS1']	7	1.08164	['EIF1AX', 'MAPK13']	2	0.291071
Renal Cell Carcinoma Signaling	['EP300']	1	0.348001	['AKT2', 'EP300']	2	1.40265	['MAPK1', 'PAK1', 'PAK2', 'RAC1', 'RALA', 'SOS1']	6	1.79815		0	0
Cancer Drug Resistance By Drug Efflux	['FOXO4']	1	0.507793	['AKT2', 'FOXO4']	2	1.7812	['ABCC10', 'MAPK1', 'RALA']	3	0.877531	['ABCC10']	1	0.356163
IL-22 Signaling		0	0	['AKT2']	1	1.08442	['MAPK1', 'MAPK13', 'MAPK9']	3	1.76769	['MAPK13']	1	0.650458
VDR/RXR Activation	['EP300', 'SPP1']	2	1.01267	['EP300', 'SPP1']	2	1.49819	['CSNK2A1', 'YY1']	2	0.269014	['CSNK2A1', 'YY1']	2	0.705113
Leucine Degradation I	['ACADM']	1	1.22924	['ACADM']	1	1.49899	['IVD']	1	0.723811		0	0
Fatty Acid Î²-oxidation I	['ACADM', 'SCP2']	2	1.70862	['ACADM']	1	0.965526	['ACSL5', 'IVD']	2	0.77707		0	0
IGF-1 Signaling	['PRKAR1A', 'RASA1']	2	0.764924	['AKT2', 'RASA1']	2	1.22254	['CSNK2A1', 'MAPK1', 'RALA', 'RASA1', 'SOS1', 'SRF']	6	1.36519	['CSNK2A1']	1	0
CDP-diacylglycerol Biosynthesis I		0	0		0	0	['AGPAT3', 'CDS1', 'CDS2', 'LPCAT2']	4	2.69154	['CDS2']	1	0.650458
Ephrin B Signaling	['ROCK1']	1	0.409225		0	0	['ACP1', 'GNB1', 'HNRNPK', 'MAPK1', 'PAK1', 'RAC1']	6	2.17714	['ACP1', 'GNG7']	2	0.748919
D-myo-inositol (3,4,5,6)-tetrakisphosphate Biosynthesis		0	0.205434		0	2.75145		0	0.373746		0	0
D-myo-inositol (1,4,5,6)-Tetrakisphosphate Biosynthesis		0	0.205434		0	2.75145		0	0.373746		0	0
Leukocyte Extravasation Signaling	['ACTN4', 'CLDN12', 'EZR', 'MMP14', 'RDX', 'ROCK1']	6	2.50861		0	0	['ARHGAP12', 'CTNND1', 'MAPK1', 'MAPK13', 'MAPK9', 'MMP14', 'RAC1']	7	0.670487	['MAPK13']	1	0
Phosphatidylglycerol Biosynthesis II (Non-plastidic)		0	0		0	0	['AGPAT3', 'CDS1', 'CDS2', 'LPCAT2']	4	2.55901	['CDS2']	1	0.620058
Angiopoietin Signaling	['RASA1']	1	0.362923	['AKT2', 'RASA1']	2	1.43934	['PAK1', 'PAK2', 'RALA', 'RASA1', 'SOS1']	5	1.35369		0	0
p38 MAPK Signaling	['EP300', 'TRAF2']	2	0.718666	['EP300']	1	0.459035	['EEF2K', 'MAPK13', 'PLA2G12A', 'SRF']	4	0.533312	['EEF2K', 'MAPK13', 'MAPT', 'PLA2G12A']	4	1.43449
ILK Signaling	['ACTN4', 'EP300', 'PPP2CB']	3	0.830683	['AKT2', 'EP300', 'FERMT2', 'PPP2CB']	4	2.26373	['FLNB', 'MAPK1', 'MAPK9']	3	0	['FLNB']	1	0
FLT3 Signaling in Hematopoietic Progenitor Cells	['EP300']	1	0.330568	['AKT2', 'EP300']	2	1.35931	['EIF4E', 'MAPK1', 'MAPK13', 'RALA', 'SOS1']	5	1.19851	['MAPK13']	1	0.203696
Glycogen Biosynthesis II (from UDP-D-Glucose)	['GBE1']	1	1.401	['GBE1']	1	1.67279		0	0		0	0
Superpathway of Cholesterol Biosynthesis	['NSDHL', 'PMVK', 'SC5D']	3	3.06284		0	0		0	0		0	0
BMP signaling pathway	['PRKAR1A']	1	0.370738		0	0	['BMP1', 'MAPK1', 'MAPK13', 'MAPK9', 'RALA', 'SOS1']	6	1.93837	['BMP1', 'MAPK13']	2	0.672649
Nur77 Signaling in T Lymphocytes	['EP300', 'PPP3CB']	2	1.22168	['CYCS', 'EP300']	2	1.72366	['SIN3A']	1	0		0	0
IL-6 Signaling	['TRAF2']	1	0.224315	['AKT2']	1	0.418166	['CSNK2A1', 'MAP4K4', 'MAPK1', 'MAPK13', 'MAPK9', 'RALA', 'SOS1', 'SRF']	8	1.90694	['CSNK2A1', 'MAPK13']	2	0.386046
Gap Junction Signaling	['CSNK1G2', 'PPP3CB', 'PRKAR1A', 'TUBA1C']	4	1.32638	['AKT2', 'TUBA1C']	2	0.79206	['CSNK1D', 'CSNK1G3', 'LPAR1', 'MAPK1', 'RALA', 'SOS1', 'TUBB']	7	0.74072		0	0
GNRH Signaling	['EP300', 'PRKAR1A']	2	0.494836	['EP300']	1	0.338225	['GNB1', 'MAPK1', 'MAPK13', 'MAPK9', 'PAK1', 'PAK2', 'RAC1', 'RALA', 'SOS1']	9	1.75301	['GNG7', 'MAPK13']	2	0.269787
D-myo-inositol-5-phosphate Metabolism	['RASA1']	1	0	['DUSP11', 'PTPN12', 'RASA1', 'SACM1L']	4	2.56576	['ACP1', 'PTPRM', 'RASA1', 'SET']	4	0.289767	['ACP1']	1	0
Toll-like Receptor Signaling		0	0		0	0	['EIF2AK2', 'MAP4K4', 'MAPK1', 'MAPK13', 'TOLLIP']	5	1.51315	['EIF2AK2', 'MAPK13', 'TOLLIP']	3	1.33935
Iron homeostasis signaling pathway		0	0		0	0	['ATP6V1C1', 'BMP1', 'CIAO1', 'MAPK1', 'SLC25A37', 'SLC46A1']	6	1.01471	['ATP6V1C1', 'BMP1', 'BTRC', 'CIAO1', 'SLC11A2']	5	1.82824
PXR/RXR Activation	['PRKAR1A', 'SCD']	2	1.14805	['AKT2', 'SCD']	2	1.6448	['CPT1A']	1	0		0	0
Cell Cycle: G2/M DNA Damage Checkpoint Regulation	['EP300']	1	0.542319	['EP300', 'WEE1']	2	1.85982		0	0	['BTRC']	1	0.387187
Cyclins and Cell Cycle Regulation	['PPP2CB']	1	0.37474	['PPP2CB', 'WEE1']	2	1.46816	['PA2G4', 'SIN3A']	2	0.252816	['BTRC', 'PA2G4']	2	0.680564
Agrin Interactions at Neuromuscular Junction		0	0		0	0	['LAMC1', 'MAPK1', 'MAPK9', 'PAK1', 'PAK2', 'RAC1', 'RALA']	7	2.7753		0	0
Role of BRCA1 in DNA Damage Response	['RBL2', 'SMARCA2']	2	0.994236	['RBL2', 'SMARCA2']	2	1.47803	['MDC1', 'SMARCE1']	2	0.258091		0	0
FGF Signaling	['EP300']	1	0.337387	['AKT2', 'EP300']	2	1.37632	['MAPK1', 'MAPK13', 'RAC1', 'SOS1']	4	0.802875	['MAPK13']	1	0.209293
autophagy		0	0		0	0	['ATG4B', 'ATG5', 'RB1CC1', 'STX17', 'WDFY3']	5	1.8567	['ATG4B', 'WDFY3']	2	0.860534
PAK Signaling	['MYLK']	1	0.287844	['MYLK']	1	0.496578	['MAPK1', 'MAPK9', 'PAK1', 'PAK2', 'RAC1', 'RALA', 'SOS1']	7	1.9274		0	0
Fc Epsilon RI Signaling	['INPP5K']	1	0.243239	['AKT2']	1	0.441959	['MAPK1', 'MAPK13', 'MAPK9', 'PLA2G12A', 'RAC1', 'RALA', 'SOS1']	7	1.59255	['MAPK13', 'PLA2G12A']	2	0.422648
4-1BB Signaling in T Lymphocytes	['TRAF2']	1	0.71109		0	0	['MAPK1', 'MAPK13', 'MAPK9']	3	1.43673	['MAPK13']	1	0.542873
DNA Methylation and Transcriptional Repression Signaling		0	0		0	0	['DNMT3A', 'MECP2', 'SIN3A']	3	1.36971	['CHD3', 'MECP2']	2	1.30704
SAPK/JNK Signaling	['TRAF2']	1	0.279691		0	0	['GNB1', 'HNRNPK', 'MAP4K4', 'MAPK9', 'RAC1', 'RALA', 'SOS1']	7	1.8661	['DUSP4', 'GNG7']	2	0.493594
Sumoylation Pathway	['EP300', 'SUMO3']	2	0.864348	['EP300', 'UBA2']	2	1.33453	['DNMT3A', 'MAPK9', 'UBE2I']	3	0.420383		0	0
Ceramide Signaling	['PPP2CB']	1	0.311243	['AKT2', 'CYCS', 'PPP2CB']	3	2.26953	['RALA']	1	0		0	0
Myc Mediated Apoptosis Signaling		0	0	['AKT2', 'CYCS']	2	1.51892	['BID', 'MAPK9', 'RALA', 'SOS1']	4	1.00994		0	0
Small Cell Lung Cancer Signaling	['TRAF2']	1	0.359106	['AKT2', 'CYCS']	2	1.42999	['BID', 'PA2G4', 'SIN3A']	3	0.507713	['PA2G4']	1	0.227292
Cholesterol Biosynthesis III (via Desmosterol)	['NSDHL', 'SC5D']	2	2.47578		0	0		0	0		0	0
Cholesterol Biosynthesis I	['NSDHL', 'SC5D']	2	2.47578		0	0		0	0		0	0
Cholesterol Biosynthesis II (via 24,25-dihydrolanosterol)		0	2.47578		0	0		0	0		0	0
FAK Signaling		0	0	['AKT2']	1	0.503329	['MAPK1', 'PAK1', 'PAK2', 'RAC1', 'RALA', 'SOS1', 'TLN2']	7	1.96965	['TLN2']	1	0
LPS-stimulated MAPK Signaling		0	0		0	0	['MAPK1', 'MAPK13', 'MAPK9', 'PAK1', 'RAC1', 'RALA', 'SRF']	7	2.24917	['MAPK13']	1	0.203696
Oleate Biosynthesis II (Animals)	['SCD']	1	1.0753	['SCD']	1	1.34234		0	0		0	0
IL-7 Signaling Pathway	['FOXO4']	1	0.337387	['AKT2', 'FOXO4']	2	1.37632	['MAPK1', 'MAPK13', 'SOS1']	3	0.457813	['MAPK13']	1	0.209293
Mitotic Roles of Polo-Like Kinase	['PPP2CB']	1	0.443579	['PPP2CB', 'WEE1']	2	1.63243		0	0	['SLK']	1	0.299452
IL-17A Signaling in Gastric Cells		0	0		0	0	['MAPK1', 'MAPK13', 'MAPK9']	3	1.7195	['MAPK13']	1	0.634912
Role of JAK family kinases in IL-6-type Cytokine Signaling		0	0		0	0	['MAPK1', 'MAPK13', 'MAPK9']	3	1.7195	['MAPK13']	1	0.634912
Superpathway of Inositol Phosphate Compounds	['INPP5K', 'RASA1']	2	0.325088	['DUSP11', 'PTPN12', 'RASA1', 'SACM1L']	4	1.9929	['ACP1', 'IP6K2', 'PTPRM', 'RASA1', 'SET']	5	0	['ACP1', 'IP6K2']	2	0
Mechanisms of Viral Exit from Host Cells		0	0		0	0	['CHMP4B', 'PDCD6IP', 'SH3GLB1', 'VPS36']	4	1.84539	['SH3GLB1']	1	0.454464
Role of RIG1-like Receptors in Antiviral Innate Immunity	['EP300', 'TRAF2']	2	1.45089	['EP300']	1	0.836232		0	0		0	0
Renin-Angiotensin Signaling	['PRKAR1A']	1	0.23671		0	0	['MAPK1', 'MAPK13', 'MAPK9', 'PAK1', 'PAK2', 'RAC1', 'RALA', 'SOS1']	8	2.0194	['MAPK13']	1	0
3-phosphoinositide Biosynthesis	['RASA1']	1	0	['DUSP11', 'PTPN12', 'RASA1', 'SACM1L']	4	2.23319	['ACP1', 'PTPRM', 'RASA1', 'SET']	4	0	['ACP1']	1	0
Natural Killer Cell Signaling	['INPP5K']	1	0.23671	['AKT2']	1	0.433797	['MAPK1', 'PAK1', 'PAK2', 'RAC1', 'RALA', 'SH3BP2', 'SOS1']	7	1.54366	['SH3BP2']	1	0
Non-Small Cell Lung Cancer Signaling		0	0	['AKT2']	1	0.589456	['MAPK1', 'PA2G4', 'RALA', 'SIN3A', 'SOS1']	5	1.37242	['PA2G4']	1	0.233728
HGF Signaling		0	0	['AKT2']	1	0.459035	['ETS2', 'MAPK1', 'MAPK9', 'PAK1', 'RAC1', 'RALA', 'SOS1']	7	1.69585		0	0
Role of p14/p19ARF in Tumor Suppression	['TTF1', 'UBTF']	2	1.46921		0	0	['RAC1']	1	0.198954	['POLR3D']	1	0.438009
Rac Signaling		0	0		0	0	['ABI2', 'MAPK1', 'PAK1', 'PAK2', 'PARD3', 'RAC1', 'RALA']	7	1.62615	['ABI2', 'PARD3']	2	0.431344
Estrogen-Dependent Breast Cancer Signaling	['EP300']	1	0.355348	['AKT2', 'EP300']	2	1.42076	['MAPK1', 'RALA']	2	0.228161		0	0
Semaphorin Signaling in Neurons	['ROCK1']	1	0.521138		0	0	['MAPK1', 'PAK1', 'PAK2', 'RAC1']	4	1.47692		0	0
ErbB Signaling		0	0		0	0	['MAPK1', 'MAPK13', 'MAPK9', 'PAK1', 'PAK2', 'RALA', 'SOS1']	7	1.9912	['MAPK13']	1	0
Ceramide Biosynthesis		0	0		0	0	['SPTLC2', 'SPTSSA']	2	1.98892		0	0
UVC-Induced MAPK Signaling		0	0		0	0	['MAPK1', 'MAPK13', 'MAPK9', 'RALA']	4	1.58667	['MAPK13']	1	0.393876
Dendritic Cell Maturation	['COL1A2', 'EP300']	2	0.421935	['AKT2', 'COL1A2', 'EP300']	3	1.48507	['MAPK1', 'MAPK13', 'MAPK9']	3	0	['MAPK13']	1	0
Glycine Degradation (Creatine Biosynthesis)	['GATM']	1	1.87232		0	0		0	0		0	0
Glycine Biosynthesis I	['SHMT1']	1	1.87232		0	0		0	0		0	0
Nucleotide Excision Repair Pathway		0	0		0	0	['ERCC1', 'POLR2D', 'POLR2K']	3	1.33802	['ERCC1']	1	0.510399
Docosahexaenoic Acid (DHA) Signaling		0	0	['AKT2', 'CYCS']	2	1.8274	['BID']	1	0		0	0
Chemokine Signaling		0	0		0	0	['MAPK1', 'MAPK13', 'MPRIP', 'PPP1CB', 'RALA']	5	1.49195	['MAPK13']	1	0.254509
D-glucuronate Degradation I	['CRYL1']	1	1.69768		0	0		0	0		0	0
Regulation of IL-2 Expression in Activated and Anergic T Lymphocytes	['PPP3CB']	1	0.355348		0	0	['MAPK1', 'MAPK9', 'RAC1', 'RALA', 'SOS1']	5	1.31717		0	0
TR/RXR Activation	['EP300']	1	0.314352	['AKT2', 'EP300']	2	1.3185		0	0		0	0
CTLA4 Signaling in Cytotoxic T Lymphocytes	['PPP2CB']	1	0.311243	['AKT2', 'PPP2CB']	2	1.31062		0	0		0	0
dTMP De Novo Biosynthesis	['SHMT1']	1	1.47873		0	0		0	0		0	0
Folate Polyglutamylation	['SHMT1']	1	1.47873		0	0		0	0		0	0
Galactose Degradation I (Leloir Pathway)	['GALM']	1	1.47873		0	0		0	0		0	0
Granulocyte Adhesion and Diapedesis	['CLDN12', 'EZR', 'MMP14', 'RDX']	4	1.46606		0	0	['MMP14']	1	0		0	0
Zymosterol Biosynthesis	['NSDHL']	1	1.401		0	0		0	0		0	0
Agranulocyte Adhesion and Diapedesis	['CLDN12', 'EZR', 'MMP14', 'RDX']	4	1.37997		0	0	['MMP14']	1	0		0	0
Spermidine Biosynthesis I		0	0		0	0	['AMD1']	1	1.34249		0	0
Alanine Biosynthesis II		0	0		0	0	['GPT2']	1	1.34249		0	0
Alanine Degradation III		0	0		0	0	['GPT2']	1	1.34249		0	0
Spermine Biosynthesis		0	0		0	0	['AMD1']	1	1.34249		0	0
Superpathway of Serine and Glycine Biosynthesis I	['SHMT1']	1	1.3355		0	0		0	0		0	0

## Sheet: STable2
IPA canonical pathway	ER- specific 3'US ceRNA partners	number	"-log10(p-val)"	common 3'US ceRNA partners	number	"-log10(p-val)"
Protein Kinase A Signaling	['ADD3', 'AKAP11', 'AKAP7', 'CALM1 (includes others)', 'CDC14B', 'CDC27', 'DUSP3', 'GNAQ', 'GNB5', 'ITPR3', 'PDE10A', 'PDE3B', 'PLCL2', 'PPP3R1', 'PRKAR1A', 'PRKD3', 'PTPN11', 'PTPN21', 'PTPN4', 'PTPRD', 'PTPRG', 'RAP1A', 'RAP1B', 'ROCK1', 'ROCK2', 'TGFBR2']	26	5.60867	['GNAI3', 'NFATC3', 'PLCB1', 'PPP1R12A', 'PRKCE', 'PTP4A1', 'PTPN3']	7	2.0579
Axonal Guidance Signaling	['ABL1', 'ADAMTS5', 'ARHGEF7', 'BMP3', 'CDC42', 'CFL2', 'EPHA3', 'EPHA5', 'FYN', 'FZD4', 'FZD5', 'GNAQ', 'GNB5', 'IGF1', 'ITGB1', 'ITSN1', 'NRP1', 'PIK3R2', 'PLCL2', 'PPP3R1', 'PRKAR1A', 'PRKD3', 'PTPN11', 'RAP1A', 'RAP1B', 'ROCK1', 'ROCK2', 'SHANK2']	28	5.518	['ACTR2', 'FRS2', 'GNAI3', 'NFATC3', 'PAK2', 'PLCB1', 'PRKCE']	7	1.77133
Molecular Mechanisms of Cancer	['ABL1', 'APC', 'ARHGEF7', 'BMP3', 'BMPR2', 'CBL', 'CCND3', 'CDC42', 'FYN', 'FZD4', 'FZD5', 'GNAQ', 'HIPK2', 'ITGB1', 'MAPK10', 'PIK3R2', 'PRKAR1A', 'PRKD3', 'PSEN1', 'PTPN11', 'RAP1A', 'RAP1B', 'SMAD2', 'SMAD5', 'TGFBR2']	25	5.2513	['BCL2', 'BMPR1A', 'CTNND1', 'FRS2', 'GNAI3', 'NF1', 'PAK2', 'PLCB1', 'PRKCE']	9	3.32117
Ephrin A Signaling	['CDC42', 'CFL2', 'EPHA3', 'EPHA5', 'FYN', 'PIK3R2', 'PTPN11', 'ROCK1', 'ROCK2']	9	5.05134	['FRS2']	1	0.53192
Role of Tissue Factor in Cancer	['CDC42', 'CFL2', 'FYN', 'GNAQ', 'ITGB1', 'PIK3R2', 'PTPN11', 'RAP1A', 'RAP1B', 'RPS6KA3', 'RPS6KA4', 'RPS6KB1', 'YES1']	13	5.00121	['FRS2', 'PLCB1']	2	0.761907
Virus Entry via Endocytic Pathways	['ABL1', 'AP3B1', 'CAV1', 'CDC42', 'FYN', 'ITGB1', 'ITSN1', 'PIK3R2', 'PRKD3', 'PTPN11', 'RAP1A', 'RAP1B']	12	4.81106	['FRS2', 'PRKCE']	2	0.839508
Ephrin Receptor Signaling	['ABL1', 'CDC42', 'CFL2', 'EPHA3', 'EPHA5', 'FYN', 'GNAQ', 'GNB5', 'ITGB1', 'ITSN1', 'PTPN11', 'RAP1A', 'RAP1B', 'ROCK1', 'ROCK2']	15	4.73947	['ACTR2', 'GNAI3', 'PAK2']	3	1.06929
Role of NFAT in Cardiac Hypertrophy	['CALM1 (includes others)', 'GNAQ', 'GNB5', 'IGF1', 'ITPR3', 'MAPK10', 'MEF2A', 'PIK3R2', 'PLCL2', 'PPP3R1', 'PRKAR1A', 'PRKD3', 'PTPN11', 'RAP1A', 'RAP1B', 'SLC8A1', 'TGFBR2']	17	4.69962	['FRS2', 'GNAI3', 'PLCB1', 'PRKCE']	4	1.38065
PAK Signaling	['ARHGEF7', 'CDC42', 'CFL2', 'EPHA3', 'ITGB1', 'MAPK10', 'PDGFRA', 'PIK3R2', 'PTPN11', 'RAP1A', 'RAP1B']	11	4.43297	['FRS2', 'PAK2']	2	0.895891
ERK5 Signaling	['GNAQ', 'MEF2A', 'PTPN11', 'RAP1A', 'RAP1B', 'RPS6KA3', 'RPS6KA4', 'RPS6KB1', 'WNK1']	9	4.39725		0	0
Wnt/??-catenin Signaling		0	4.32357		0	1.10929
Cardiac Hypertrophy Signaling	['CALM1 (includes others)', 'GNAQ', 'GNB5', 'IGF1', 'MAPK10', 'MEF2A', 'PIK3R2', 'PLCL2', 'PPP3R1', 'PRKAR1A', 'PTPN11', 'RAP1A', 'RAP1B', 'ROCK1', 'ROCK2', 'RPS6KB1', 'TGFBR2']	17	4.32054	['FRS2', 'GNAI3', 'PLCB1']	3	0.787371
Regulation of the Epithelial-Mesenchymal Transition Pathway	['APC', 'ETS1', 'FZD4', 'FZD5', 'NOTCH2', 'PIK3R2', 'PSEN1', 'PTPN11', 'RAP1A', 'RAP1B', 'SMAD2', 'SMURF1', 'TGFBR2', 'ZEB1', 'ZEB2']	15	4.3054	['FRS2']	1	0
Factors Promoting Cardiogenesis in Vertebrates	['ACVR1C', 'APC', 'BMP3', 'BMPR2', 'FZD4', 'FZD5', 'PRKD3', 'SMAD2', 'SMAD5', 'TGFBR2']	10	4.28899	['ACVR2A', 'BMPR1A', 'PRKCE']	3	1.78909
Integrin Signaling	['ABL1', 'ARHGEF7', 'ASAP1', 'CAV1', 'CDC42', 'FYN', 'ITGB1', 'LIMS1', 'PARVA', 'PIK3R2', 'PIKFYVE', 'PTPN11', 'RAP1A', 'RAP1B', 'ROCK1', 'VCL']	16	4.28214	['ACTR2', 'CTTN', 'FRS2', 'PAK2', 'PPP1R12A']	5	2.05031
TGF-?? Signaling		0	4.24848		0	1.77665
Neuregulin Signaling	['ERBB4', 'ITGB1', 'PIK3R2', 'PRKD3', 'PSEN1', 'PTPN11', 'RAP1A', 'RAP1B', 'RNF41', 'RPS6KB1']	10	4.20853	['PRKCE']	1	0.376318
3-phosphoinositide Biosynthesis	['ERBB4', 'EYA4', 'FYN', 'MTMR2', 'MTMR9', 'NUDT4', 'PDGFRA', 'PIK3R2', 'PIKFYVE', 'PPP2R5E', 'PPTC7', 'PTPN11', 'SACM1L', 'SGPP1', 'SYNJ1']	15	4.15522	['FRS2', 'PPP1R12A']	2	0.490173
Clathrin-mediated Endocytosis Signaling	['AP3B1', 'CBL', 'CDC42', 'DNM1L', 'IGF1', 'ITGB1', 'PIK3R2', 'PPP3R1', 'PTPN11', 'RAB11A', 'SH3GLB1', 'SH3KBP1', 'SNX9', 'SYNJ1', 'USP9X']	15	4.01126	['ACTR2', 'CD2AP', 'CTTN', 'FRS2']	4	1.49276
Role of Osteoblasts, Osteoclasts and Chondrocytes in Rheumatoid Arthritis		0	3.96422		0	1.33452
Breast Cancer Regulation by Stathmin1	['ARHGEF7', 'CALM1 (includes others)', 'CDC42', 'GNAQ', 'GNB5', 'ITPR3', 'PIK3R2', 'PPP2R5E', 'PRKAR1A', 'PRKD3', 'PTPN11', 'RAP1A', 'RAP1B', 'ROCK1', 'ROCK2']	15	3.91855	['FRS2', 'GNAI3', 'PLCB1', 'PPP1R12A', 'PPP2R5C', 'PRKCE']	6	2.8445
Superpathway of Inositol Phosphate Compounds	['ERBB4', 'EYA4', 'FYN', 'IPMK', 'MTMR2', 'MTMR9', 'NUDT4', 'PDGFRA', 'PIK3R2', 'PIKFYVE', 'PPP2R5E', 'PPTC7', 'PTPN11', 'SACM1L', 'SGPP1', 'SYNJ1']	16	3.89968	['FRS2', 'PLCB1', 'PPP1R12A']	3	0.806218
D-myo-inositol (3,4,5,6)-tetrakisphosphate Biosynthesis		0	3.88512		0	0.246571
D-myo-inositol (1,4,5,6)-Tetrakisphosphate Biosynthesis		0	3.88512		0	0.246571
Glioblastoma Multiforme Signaling	['APC', 'CDC42', 'FZD4', 'FZD5', 'IGF1', 'ITPR3', 'PDGFRA', 'PIK3R2', 'PLCL2', 'PTPN11', 'RAP1A', 'RAP1B', 'RPS6KB1']	13	3.83451	['FRS2', 'NF1', 'PLCB1']	3	1.13311
NGF Signaling	['CDC42', 'MAPK10', 'PIK3R2', 'PTPN11', 'RAP1A', 'RAP1B', 'ROCK1', 'ROCK2', 'RPS6KA3', 'RPS6KA4', 'RPS6KB1']	11	3.81698	['FRS2']	1	0.287276
PTEN Signaling	['BMPR2', 'CBL', 'CDC42', 'ITGB1', 'PDGFRA', 'PIK3R2', 'RAP1A', 'RAP1B', 'RPS6KB1', 'SYNJ1', 'TGFBR2']	11	3.81698	['BCL2', 'BMPR1A', 'FOXO4']	3	1.44495
Ephrin B Signaling	['CBL', 'CDC42', 'CFL2', 'GNAQ', 'GNB5', 'ITSN1', 'ROCK1', 'ROCK2']	8	3.56518	['GNAI3']	1	0.461961
Germ Cell-Sertoli Cell Junction Signaling	['CDC42', 'CFL2', 'ITGB1', 'MAPK10', 'MTMR2', 'PIK3R2', 'PTPN11', 'RAB8B', 'RAP1A', 'RAP1B', 'TGFBR2', 'TJP1', 'VCL']	13	3.56258	['AGGF1', 'CTNND1', 'FRS2', 'PAK2']	4	1.69447
??-Adrenergic Signaling		0	3.52919		0	0.996276
Fc?? Receptor-mediated Phagocytosis in Macrophages and Monocytes		0	3.52919		0	0.996276
PI3K Signaling in B Lymphocytes	['ABL1', 'CALM1 (includes others)', 'CBL', 'FYN', 'ITPR3', 'PIK3R2', 'PLCL2', 'PLEKHA3', 'PPP3R1', 'RAP1A', 'RAP1B']	11	3.4959	['NFATC3', 'PLCB1', 'PLEKHA1']	3	1.35376
CCR3 Signaling in Eosinophils	['CALM1 (includes others)', 'CFL2', 'GNB5', 'ITPR3', 'PIK3R2', 'PRKD3', 'PTPN11', 'RAP1A', 'RAP1B', 'ROCK1', 'ROCK2']	11	3.4959	['FRS2', 'GNAI3', 'PAK2', 'PLCB1', 'PPP1R12A', 'PRKCE']	6	3.85426
Agrin Interactions at Neuromuscular Junction	['ARHGEF7', 'CDC42', 'ERBB4', 'ITGB1', 'MAPK10', 'RAP1A', 'RAP1B', 'UTRN']	8	3.48391	['CTTN', 'PAK2']	2	1.1557
PPAR??/RXR?? Activation		0	3.40156		0	1.03127
ErbB4 Signaling	['ERBB4', 'PIK3R2', 'PRKD3', 'PSEN1', 'PTPN11', 'RAP1A', 'RAP1B', 'YAP1']	8	3.36705	['FRS2', 'PRKCE']	2	1.12618
Paxillin Signaling	['ARHGEF7', 'CDC42', 'ITGB1', 'MAPK10', 'PARVA', 'PIK3R2', 'PTPN11', 'RAP1A', 'RAP1B', 'VCL']	10	3.35965	['FRS2', 'PAK2']	2	0.821914
Protein Ubiquitination Pathway	['CBL', 'FBXW7', 'HSPA13', 'SMURF1', 'UBE2A', 'UBE2D2', 'UBE2H', 'UBE2Q1', 'UBE2W', 'UBR1', 'USP13', 'USP14', 'USP24', 'USP33', 'USP8', 'USP9X']	16	3.33298	['DNAJC16', 'UBE2D3', 'UBE2E1', 'UBE2K', 'UBE2R2', 'UBE3A']	6	2.35327
Human Embryonic Stem Cell Pluripotency	['APC', 'BMP3', 'BMPR2', 'FZD4', 'FZD5', 'PDGFRA', 'PIK3R2', 'PTPN11', 'SMAD2', 'SMAD5', 'TGFBR2']	11	3.30945	['BMPR1A', 'FRS2']	2	0.698895
Tight Junction Signaling	['CASK', 'CDC42', 'MARK2', 'NAPG', 'PPP2R5E', 'PRKAR1A', 'SMURF1', 'TGFBR2', 'TJP1', 'VAMP3', 'VCL', 'VTI1A']	12	3.29028	['PPP2R5C']	1	0.206784
AMPK Signaling	['AK3', 'CAMKK2', 'PBRM1', 'PIK3R2', 'PPM1A', 'PPM1B', 'PPP2R5E', 'PRKAB2', 'PRKAR1A', 'PTPN11', 'RAB11A', 'RAB6A', 'RPS6KB1', 'SMARCA4']	14	3.28773	['FASN', 'FOXO4', 'FRS2', 'PPP2R5C']	4	1.43519
RAN Signaling	['IPO5', 'KPNA3', 'TNPO1', 'XPO1']	4	3.28181		0	0
Role of NFAT in Regulation of the Immune Response	['CALM1 (includes others)', 'CSNK1G2', 'FYN', 'GNAQ', 'GNB5', 'ITPR3', 'MEF2A', 'PIK3R2', 'PPP3R1', 'PTPN11', 'RAP1A', 'RAP1B', 'XPO1']	13	3.27033	['FRS2', 'GNAI3', 'NFATC3', 'PLCB1']	4	1.59621
Rac Signaling	['CDC42', 'CFL2', 'ITGB1', 'NCKAP1', 'PIK3R2', 'PIKFYVE', 'PTPN11', 'RAP1A', 'RAP1B', 'RPS6KB1']	10	3.24581	['ACTR2', 'FRS2', 'PAK2']	3	1.46258
B Cell Receptor Signaling	['ABL1', 'CALM1 (includes others)', 'CDC42', 'CFL2', 'EBF1', 'ETS1', 'PIK3R2', 'PPP3R1', 'PTPN11', 'RAP1A', 'RAP1B', 'RPS6KB1', 'SYNJ1']	13	3.22791	['FRS2', 'NFATC3']	2	0.510583
BMP signaling pathway	['BMP3', 'BMPR2', 'MAPK10', 'PRKAR1A', 'RAP1A', 'RAP1B', 'SMAD5', 'SMURF1']	8	3.21993	['BMPR1A']	1	0.421888
GDNF Family Ligand-Receptor Interactions	['CDC42', 'DOK6', 'ITPR3', 'MAPK10', 'PIK3R2', 'PTPN11', 'RAP1A', 'RAP1B']	8	3.21993	['FRS2']	1	0.421888
CXCR4 Signaling	['ELMO1', 'GNAQ', 'GNB5', 'ITPR3', 'MAPK10', 'PIK3R2', 'PRKD3', 'PTPN11', 'RAP1A', 'RAP1B', 'ROCK1', 'ROCK2']	12	3.19851	['FRS2', 'GNAI3', 'PAK2', 'PLCB1', 'PRKCE']	5	2.49866
Melanocyte Development and Pigmentation Signaling	['MITF', 'PIK3R2', 'PRKAR1A', 'PTPN11', 'RAP1A', 'RAP1B', 'RPS6KA3', 'RPS6KA4', 'RPS6KB1']	9	3.16992	['BCL2', 'FRS2']	2	0.916002
ErbB Signaling	['CDC42', 'ERBB4', 'MAPK10', 'PIK3R2', 'PRKD3', 'PTPN11', 'RAP1A', 'RAP1B', 'RPS6KB1']	9	3.16992	['FRS2', 'PAK2', 'PRKCE']	3	1.64922
FAK Signaling	['ARHGEF7', 'ASAP1', 'FYN', 'ITGB1', 'PIK3R2', 'PTPN11', 'RAP1A', 'RAP1B', 'VCL']	9	3.13977	['FRS2', 'PAK2']	2	0.90922
Role of NANOG in Mammalian Embryonic Stem Cell Pluripotency	['APC', 'BMP3', 'BMPR2', 'FZD4', 'FZD5', 'PIK3R2', 'PTPN11', 'RAP1A', 'RAP1B', 'SMAD5']	10	3.11042	['BMPR1A', 'FRS2', 'RIF1']	3	1.41914
Gap Junction Signaling	['CAV1', 'CSNK1G2', 'GNAQ', 'ITPR3', 'PIK3R2', 'PLCL2', 'PPP3R1', 'PRKAR1A', 'PRKD3', 'PTPN11', 'RAP1A', 'RAP1B', 'TJP1']	13	3.08432	['FRS2', 'GNAI3', 'PLCB1', 'PRKCE']	4	1.53296
fMLP Signaling in Neutrophils	['CALM1 (includes others)', 'CDC42', 'GNB5', 'ITPR3', 'PIK3R2', 'PPP3R1', 'PRKD3', 'PTPN11', 'RAP1A', 'RAP1B']	10	3.08421	['ACTR2', 'FRS2', 'GNAI3', 'NFATC3', 'PLCB1', 'PRKCE']	6	3.98039
Regulation of IL-2 Expression in Activated and Anergic T Lymphocytes	['CALM1 (includes others)', 'FYN', 'MAPK10', 'PPP3R1', 'RAP1A', 'RAP1B', 'SMAD2', 'TGFBR2']	8	3.08183	['NFATC3']	1	0.405803
Cholecystokinin/Gastrin-mediated Signaling	['GNAQ', 'ITPR3', 'MAPK10', 'MEF2A', 'PRKD3', 'RAP1A', 'RAP1B', 'ROCK1', 'ROCK2']	9	3.0806	['PLCB1', 'PRKCE']	2	0.895891
HIPPO signaling	['ITCH', 'LATS2', 'PPP2R5E', 'SCRIB', 'SMAD2', 'SMAD5', 'TEAD1', 'YAP1']	8	3.0486	['PPP1R12A', 'PPP2R5C']	2	1.04504
Actin Cytoskeleton Signaling	['APC', 'ARHGEF7', 'CDC42', 'CFL2', 'ITGB1', 'NCKAP1', 'PIK3R2', 'PIKFYVE', 'PTPN11', 'RAP1A', 'RAP1B', 'ROCK1', 'ROCK2', 'VCL']	14	2.9665	['ACTR2', 'FRS2', 'PAK2', 'PPP1R12A']	4	1.33452
3-phosphoinositide Degradation	['EYA4', 'MTMR2', 'MTMR9', 'NUDT4', 'PIKFYVE', 'PPP2R5E', 'PPTC7', 'PTPN11', 'SACM1L', 'SGPP1', 'SYNJ1']	11	2.94966	['PPP1R12A']	1	0.221301
CNTF Signaling	['PIK3R2', 'PTPN11', 'RAP1A', 'RAP1B', 'RPS6KA3', 'RPS6KA4', 'RPS6KB1']	7	2.94525	['FRS2']	1	0.476693
Mouse Embryonic Stem Cell Pluripotency	['APC', 'BMPR2', 'FZD4', 'FZD5', 'PIK3R2', 'PTPN11', 'RAP1A', 'RAP1B', 'SMAD5']	9	2.93898	['BMPR1A', 'FRS2']	2	0.863872
UVA-Induced MAPK Signaling	['MAPK10', 'PIK3R2', 'PLCL2', 'PTPN11', 'RAP1A', 'RAP1B', 'RPS6KA3', 'RPS6KA4', 'RPS6KB1']	9	2.93898	['FRS2', 'PLCB1']	2	0.863872
Nitric Oxide Signaling in the Cardiovascular System	['ATP2A2', 'CALM1 (includes others)', 'CAV1', 'ITPR3', 'PDE3B', 'PIK3R2', 'PRKAR1A', 'PRKD3', 'PTPN11']	9	2.91169	['FRS2', 'PRKCE']	2	0.85768
Thrombin Signaling	['GNAQ', 'GNB5', 'ITPR3', 'PIK3R2', 'PLCL2', 'PRKD3', 'PTPN11', 'RAP1A', 'RAP1B', 'ROCK1', 'ROCK2', 'RPS6KB1', 'TBP']	13	2.91026	['FRS2', 'GNAI3', 'PLCB1', 'PPP1R12A', 'PRKCE']	5	2.12461
Reelin Signaling in Neurons	['APP', 'FYN', 'ITGB1', 'MAPK10', 'PIK3R2', 'PTPN11', 'VLDLR', 'YES1']	8	2.88972	['FRS2']	1	0.383379
14-3-3-mediated Signaling	['CBL', 'EDC3', 'MAPK10', 'PIK3R2', 'PLCL2', 'PRKD3', 'PTPN11', 'RAP1A', 'RAP1B', 'YAP1']	10	2.88419	['FRS2', 'PLCB1', 'PRKCE']	3	1.34592
Semaphorin Signaling in Neurons	['CFL2', 'FYN', 'ITGB1', 'NRP1', 'ROCK1', 'ROCK2']	6	2.87484	['PAK2']	1	0.577523
D-myo-inositol-5-phosphate Metabolism	['EYA4', 'MTMR2', 'MTMR9', 'NUDT4', 'PIKFYVE', 'PPP2R5E', 'PPTC7', 'PTPN11', 'SACM1L', 'SGPP1', 'SYNJ1']	11	2.86183	['PLCB1', 'PPP1R12A']	2	0.619275
FLT3 Signaling in Hematopoietic Progenitor Cells	['CBL', 'PIK3R2', 'PTPN11', 'RAP1A', 'RAP1B', 'RPS6KA3', 'RPS6KA4', 'RPS6KB1']	8	2.85931	['FRS2']	1	0.379824
Regulation of eIF4 and p70S6K Signaling	['EIF2S1', 'EIF4A2', 'EIF4EBP2', 'EIF4G2', 'ITGB1', 'PIK3R2', 'PPP2R5E', 'PTPN11', 'RAP1A', 'RAP1B', 'RPS6KB1']	11	2.84036	['FRS2', 'PPP2R5C']	2	0.615437
Dopamine-DARPP32 Feedback in cAMP Signaling	['ATP2A2', 'CALM1 (includes others)', 'CAMKK2', 'CSNK1G2', 'GNAQ', 'ITPR3', 'PLCL2', 'PPP2R5E', 'PPP3R1', 'PRKAR1A', 'PRKD3']	11	2.81907	['GNAI3', 'PLCB1', 'PPP1R12A', 'PPP2R5C', 'PRKCE']	5	2.57669
Phospholipase C Signaling	['AHNAK', 'ARHGEF7', 'CALM1 (includes others)', 'FYN', 'GNAQ', 'GNB5', 'ITGB1', 'ITPR3', 'MEF2A', 'PPP3R1', 'PRKD3', 'RAP1A', 'RAP1B', 'RPS6KA3']	14	2.77709	['NFATC3', 'PLCB1', 'PPP1R12A', 'PRKCE']	4	1.27441
PDGF Signaling	['ABL1', 'CAV1', 'PDGFRA', 'PIK3R2', 'PTPN11', 'RAP1A', 'RAP1B', 'SYNJ1']	8	2.77063	['FRS2']	1	0.36945
HGF Signaling	['CDC42', 'ETS1', 'ITGB1', 'MAPK10', 'PIK3R2', 'PRKD3', 'PTPN11', 'RAP1A', 'RAP1B']	9	2.75457	['FRS2', 'PRKCE']	2	0.821914
Glioma Signaling	['ABL1', 'CALM1 (includes others)', 'IGF1', 'PDGFRA', 'PIK3R2', 'PRKD3', 'PTPN11', 'RAP1A', 'RAP1B']	9	2.72944	['FRS2', 'PRKCE']	2	0.816173
Opioid Signaling Pathway	['CALM1 (includes others)', 'CDC42', 'FYN', 'ITPR3', 'PDK1', 'PPP3R1', 'PRKAR1A', 'PRKD3', 'RAP1A', 'RAP1B', 'RPS6KA3', 'RPS6KA4', 'RPS6KB1', 'YES1']	14	2.72773	['GNAI3', 'MAPK6', 'PLCB1', 'PRKCE']	4	1.25864
Insulin Receptor Signaling	['CBL', 'FYN', 'PDE3B', 'PIK3R2', 'PRKAR1A', 'PTPN11', 'RAP1A', 'RAP1B', 'RPS6KB1', 'SYNJ1']	10	2.65612	['FOXO4', 'FRS2', 'PPP1R12A']	3	1.27119
Ovarian Cancer Signaling	['ABL1', 'APC', 'FZD4', 'FZD5', 'PIK3R2', 'PRKAR1A', 'PTPN11', 'RAP1A', 'RAP1B', 'RPS6KB1']	10	2.59198	['BCL2', 'FRS2']	2	0.667996
Epithelial Adherens Junction Signaling	['ACVR1C', 'APC', 'BMPR2', 'CDC42', 'NOTCH2', 'RAP1A', 'RAP1B', 'TGFBR2', 'VCL', 'YES1']	10	2.59198	['ACTR2', 'ACVR2A', 'AGGF1', 'CLIP1', 'CTNND1']	5	2.74526
Synaptic Long Term Potentiation	['CALM1 (includes others)', 'GNAQ', 'ITPR3', 'PLCL2', 'PPP3R1', 'PRKAR1A', 'PRKD3', 'RAP1A', 'RAP1B']	9	2.58457	['PLCB1', 'PPP1R12A', 'PRKCE']	3	1.43627
IL-8 Signaling	['CCND3', 'GNB5', 'MAPK10', 'PIK3R2', 'PRKD3', 'PTPN11', 'RAB11FIP2', 'RAP1A', 'RAP1B', 'ROCK1', 'ROCK2', 'RPS6KB1']	12	2.56246	['BCL2', 'FRS2', 'GNAI3', 'PAK2', 'PRKCE']	5	2.18519
PCP pathway	['FZD4', 'FZD5', 'MAPK10', 'ROCK1', 'ROCK2', 'VANGL1']	6	2.55832		0	0
Renin-Angiotensin Signaling	['GNAQ', 'ITPR3', 'MAPK10', 'PIK3R2', 'PRKAR1A', 'PRKD3', 'PTPN11', 'RAP1A', 'RAP1B']	9	2.53841	['FRS2', 'PAK2', 'PRKCE']	3	1.41914
Actin Nucleation by ARP-WASP Complex	['CDC42', 'ITGB1', 'RAP1A', 'RAP1B', 'ROCK1', 'ROCK2']	6	2.52248	['ACTR2', 'PPP1R12A']	2	1.30149
Branched-chain ??-keto acid Dehydrogenase Complex		0	2.51084		0	0
mTOR Signaling	['EIF4A2', 'EIF4G2', 'PIK3R2', 'PPP2R5E', 'PRKAB2', 'PRKD3', 'PTPN11', 'RAP1A', 'RAP1B', 'RPS6KA3', 'RPS6KA4', 'RPS6KB1']	12	2.4935	['FRS2', 'PPP2R5C', 'PRKCE', 'RICTOR']	4	1.49276
Growth Hormone Signaling	['IGF1', 'PIK3R2', 'PRKD3', 'PTPN11', 'RPS6KA3', 'RPS6KA4', 'RPS6KB1']	7	2.45849	['FRS2', 'PRKCE', 'SOCS6']	3	1.8808
Sertoli Cell-Sertoli Cell Junction Signaling	['CDC42', 'ITGB1', 'MAPK10', 'MTMR2', 'PRKAR1A', 'RAB8B', 'RAP1A', 'RAP1B', 'SPTBN1', 'TJP1', 'VCL']	11	2.42988	['AGGF1']	1	0
Leukocyte Extravasation Signaling	['ABL1', 'CDC42', 'ITGB1', 'MAPK10', 'PIK3R2', 'PRKD3', 'PTPN11', 'RAP1A', 'RAP1B', 'ROCK1', 'ROCK2', 'VCL']	12	2.42658	['CTNND1', 'CTTN', 'FRS2', 'GNAI3', 'PRKCE']	5	2.11616
VEGF Signaling	['EIF2S1', 'PIK3R2', 'PTPN11', 'RAP1A', 'RAP1B', 'ROCK1', 'ROCK2', 'VCL']	8	2.42565	['BCL2', 'FRS2']	2	0.882866
Adipogenesis pathway	['BMPR2', 'CLOCK', 'EBF1', 'FBXW7', 'FZD4', 'FZD5', 'RPS6KB1', 'RUNX1T1', 'SMAD5']	9	2.40586	['ATG5', 'BMPR1A', 'TBL1XR1']	3	1.36966
Macropinocytosis Signaling	['CDC42', 'ITGB1', 'PIK3R2', 'PRKD3', 'PTPN11', 'RAP1A', 'RAP1B']	7	2.40218	['FRS2', 'PRKCE']	2	1.04504
Erythropoietin Signaling	['CBL', 'PIK3R2', 'PRKD3', 'PTPN11', 'RAP1A', 'RAP1B', 'RPS6KB1']	7	2.40218	['FRS2', 'PRKCE']	2	1.04504
UVB-Induced MAPK Signaling	['MAPK10', 'PIK3R2', 'PRKD3', 'PTPN11', 'RPS6KA3', 'RPS6KB1']	6	2.38622	['FRS2', 'PRKCE']	2	1.25316
G??q Signaling		0	2.3719		0	1.84617
p70S6K Signaling	['GNAQ', 'PIK3R2', 'PLCL2', 'PPP2R5E', 'PRKD3', 'PTPN11', 'RAP1A', 'RAP1B', 'RPS6KB1']	9	2.32212	['FRS2', 'GNAI3', 'PLCB1', 'PPP2R5C', 'PRKCE']	5	2.90511
CREB Signaling in Neurons	['CALM1 (includes others)', 'GNAQ', 'GNB5', 'ITPR3', 'PIK3R2', 'PLCL2', 'PRKAR1A', 'PRKD3', 'PTPN11', 'RAP1A', 'RAP1B', 'TBP']	12	2.31411	['FRS2', 'GNAI3', 'PLCB1', 'PRKCE']	4	1.42282
T Cell Receptor Signaling	['CALM1 (includes others)', 'CBL', 'FYN', 'PIK3R2', 'PPP3R1', 'PTPN11', 'RAP1A', 'RAP1B']	8	2.28498	['FRS2', 'NFATC3']	2	0.845499
P2Y Purigenic Receptor Signaling Pathway	['GNAQ', 'GNB5', 'PIK3R2', 'PLCL2', 'PRKAR1A', 'PRKD3', 'PTPN11', 'RAP1A', 'RAP1B']	9	2.28156	['FRS2', 'GNAI3', 'PLCB1', 'PRKCE']	4	2.05154
G??12/13 Signaling		0	2.26159		0	0.252466
Cardiac ??-adrenergic Signaling		0	2.26159		0	0.708092
Huntington's Disease Signaling	['DNM1L', 'GLS', 'GNAQ', 'GNB5', 'IGF1', 'NAPG', 'PIK3R2', 'PRKD3', 'PTPN11', 'TBP', 'VAMP3', 'VTI1A', 'ZDHHC17']	13	2.25669	['FRS2', 'PLCB1', 'PRKCE']	3	0.75482
LPS-stimulated MAPK Signaling	['CDC42', 'MAPK10', 'PIK3R2', 'PRKD3', 'PTPN11', 'RAP1A', 'RAP1B']	7	2.24322	['FRS2', 'PRKCE']	2	0.996276
PEDF Signaling	['PIK3R2', 'PTPN11', 'RAP1A', 'RAP1B', 'ROCK1', 'ROCK2', 'ZEB1']	7	2.24322	['BCL2', 'FRS2']	2	0.996276
NF-??B Activation by Viruses		0	2.24322		0	0.996276
Caveolar-mediated Endocytosis Signaling	['ABL1', 'ARCN1', 'CAV1', 'FYN', 'ITGB1', 'ITSN1']	6	2.23025		0	0
Signaling by Rho Family GTPases	['ARHGEF7', 'CDC42', 'CFL2', 'GNAQ', 'GNB5', 'ITGB1', 'MAPK10', 'PIK3R2', 'PIKFYVE', 'PTPN11', 'ROCK1', 'ROCK2', 'SEPTIN11']	13	2.22841	['ACTR2', 'CLIP1', 'FRS2', 'GNAI3', 'PAK2', 'PPP1R12A']	6	2.45945
HER-2 Signaling in Breast Cancer	['CDC42', 'ITGB1', 'PIK3R2', 'PRKD3', 'PTPN11', 'RAP1A', 'RAP1B']	7	2.21808	['FRS2', 'PRKCE']	2	0.988515
ILK Signaling	['CDC42', 'CFL2', 'ITGB1', 'LIMS1', 'MAPK10', 'PARVA', 'PIK3R2', 'PPP2R5E', 'PTPN11', 'RPS6KA4', 'VCL']	11	2.20952	['FRS2', 'PPP1R12A', 'PPP2R5C', 'RICTOR']	4	1.56062
Melatonin Signaling	['CALM1 (includes others)', 'GNAQ', 'PLCL2', 'PRKAR1A', 'PRKD3', 'RORB']	6	2.20078	['GNAI3', 'PLCB1', 'PRKCE']	3	2.07643
G Beta Gamma Signaling	['CAV1', 'CDC42', 'GNAQ', 'GNB5', 'PRKAR1A', 'PRKD3', 'RAP1A', 'RAP1B']	8	2.17542	['GNAI3', 'PRKCE']	2	0.816173
Adrenomedullin signaling pathway	['CALM1 (includes others)', 'GNAQ', 'ITPR3', 'MAPK10', 'PIK3R2', 'PLCL2', 'PRKAR1A', 'PTPN11', 'RAP1A', 'RAP1B', 'TFAP2A']	11	2.16184	['BCL2', 'FRS2', 'MAPK6', 'PLCB1']	4	1.53981
Inhibition of Angiogenesis by TSP1	['FYN', 'MAPK10', 'TGFBR2', 'THBS1']	4	2.12617		0	0
Myc Mediated Apoptosis Signaling	['IGF1', 'MAPK10', 'PIK3R2', 'PTPN11', 'RAP1A', 'RAP1B']	6	2.08812	['BCL2', 'FRS2']	2	1.14571
Fc Epsilon RI Signaling	['FYN', 'MAPK10', 'PIK3R2', 'PRKD3', 'PTPN11', 'RAP1A', 'RAP1B', 'SYNJ1']	8	2.07221	['FRS2', 'PRKCE']	2	0.788349
RANK Signaling in Osteoclasts	['CALM1 (includes others)', 'CBL', 'MAPK10', 'MITF', 'PIK3R2', 'PPP3R1', 'PTPN11']	7	2.02944	['FRS2']	1	0.349917
GM-CSF Signaling	['ETS1', 'PIK3R2', 'PPP3R1', 'PTPN11', 'RAP1A', 'RAP1B']	6	2.00871	['FRS2']	1	0.434613
STAT3 Pathway	['BMPR2', 'IGF1', 'MAPK10', 'PDGFRA', 'RAP1A', 'RAP1B', 'TGFBR2']	7	2.00731	['BCL2', 'BMPR1A', 'SOCS6']	3	1.66014
Acetyl-CoA Biosynthesis I (Pyruvate Dehydrogenase Complex)	['DBT', 'DLD']	2	1.98675		0	0
Osteoarthritis Pathway	['ADAMTS5', 'BMPR2', 'FZD4', 'FZD5', 'ITGB1', 'MTF1', 'PPARD', 'PRKAB2', 'SMAD2', 'SMAD5', 'TGFBR2']	11	1.98195	['BMPR1A']	1	0
CDK5 Signaling	['ABL1', 'ITGB1', 'MAPK10', 'PPP2R5E', 'PRKAR1A', 'RAP1A', 'RAP1B']	7	1.96395	['MAPK6', 'PPP1R12A', 'PPP2R5C']	3	1.63842
PI3K/AKT Signaling	['ITGB1', 'LIMS1', 'PIK3R2', 'PPP2R5E', 'RAP1A', 'RAP1B', 'RPS6KB1', 'SYNJ1']	8	1.95599	['BCL2', 'PPP2R5C']	2	0.756775
Relaxin Signaling	['GNAQ', 'GNB5', 'PDE10A', 'PDE3B', 'PIK3R2', 'PRKAR1A', 'PTPN11', 'RAP1A', 'RAP1B']	9	1.9514	['FRS2', 'GNAI3']	2	0.634958
CD28 Signaling in T Helper Cells	['CALM1 (includes others)', 'CDC42', 'FYN', 'ITPR3', 'MAPK10', 'PIK3R2', 'PPP3R1', 'PTPN11']	8	1.93737	['ACTR2', 'FRS2', 'NFATC3']	3	1.38585
Non-Small Cell Lung Cancer Signaling	['ABL1', 'ITPR3', 'PIK3R2', 'PTPN11', 'RAP1A', 'RAP1B']	6	1.90896	['FRS2']	1	0.417775
Melanoma Signaling	['MITF', 'PIK3R2', 'PTPN11', 'RAP1A', 'RAP1B']	5	1.88073	['FRS2']	1	0.525919
SAPK/JNK Signaling	['CDC42', 'MAP4K3', 'MAPK10', 'PIK3R2', 'PTPN11', 'RAP1A', 'RAP1B']	7	1.8605	['FRS2', 'NFATC3']	2	0.876463
Chronic Myeloid Leukemia Signaling	['ABL1', 'MECOM', 'PIK3R2', 'PTPN11', 'RAP1A', 'RAP1B', 'TGFBR2']	7	1.82099	['FRS2']	1	0.320534
IGF-1 Signaling	['IGF1', 'PIK3R2', 'PRKAR1A', 'PTPN11', 'RAP1A', 'RAP1B', 'RPS6KB1']	7	1.82099	['FRS2', 'SOCS6']	2	0.863872
Colorectal Cancer Metastasis Signaling	['APC', 'FZD4', 'FZD5', 'GNB5', 'MAPK10', 'PIK3R2', 'PRKAR1A', 'PTPN11', 'RAP1A', 'RAP1B', 'SMAD2', 'TGFBR2']	12	1.81652	['APPL1', 'FRS2']	2	0.364254
Corticotropin Releasing Hormone Signaling	['CALM1 (includes others)', 'GNAQ', 'ITPR3', 'MEF2A', 'PRKAR1A', 'PRKD3', 'RAP1A', 'RAP1B']	8	1.81272	['GNAI3', 'PRKCE']	2	0.717462
Renal Cell Carcinoma Signaling	['CDC42', 'ETS1', 'PIK3R2', 'PTPN11', 'RAP1A', 'RAP1B']	6	1.79317	['FRS2', 'PAK2']	2	1.03664
IL-3 Signaling	['PIK3R2', 'PPP3R1', 'PRKD3', 'PTPN11', 'RAP1A', 'RAP1B']	6	1.7711	['FRS2', 'PRKCE']	2	1.02835
Prolactin Signaling	['FYN', 'PIK3R2', 'PRKD3', 'PTPN11', 'RAP1A', 'RAP1B']	6	1.7711	['FRS2', 'PRKCE', 'SOCS6']	3	1.82738
Role of Macrophages, Fibroblasts and Endothelial Cells in Rheumatoid Arthritis		0	1.76832		0	0.94131
Tec Kinase Signaling	['FYN', 'GNAQ', 'GNB5', 'ITGB1', 'MAPK10', 'PIK3R2', 'PRKD3', 'PTPN11', 'YES1']	9	1.76143	['FRS2', 'GNAI3', 'PAK2', 'PRKCE']	4	1.76785
GNRH Signaling	['CALM1 (includes others)', 'CDC42', 'GNAQ', 'ITPR3', 'MAPK10', 'PRKAR1A', 'PRKD3', 'RAP1A', 'RAP1B']	9	1.74655	['GNAI3', 'PAK2', 'PLCB1', 'PRKCE']	4	1.75947
Calcium-induced T Lymphocyte Apoptosis	['ATP2A2', 'CALM1 (includes others)', 'ITPR3', 'PPP3R1', 'PRKD3']	5	1.74427	['PRKCE']	1	0.497573
eNOS Signaling	['CALM1 (includes others)', 'CAV1', 'GNAQ', 'ITPR3', 'PIK3R2', 'PRKAB2', 'PRKAR1A', 'PRKD3', 'PTPN11']	9	1.7318	['FRS2', 'PRKCE']	2	0.582286
Telomerase Signaling	['ABL1', 'ETS1', 'PIK3R2', 'PPP2R5E', 'PTPN11', 'RAP1A', 'RAP1B']	7	1.72657	['FRS2', 'PPP2R5C']	2	0.83358
ERK/MAPK Signaling	['ETS1', 'FYN', 'ITGB1', 'PIK3R2', 'PPP2R5E', 'PRKAR1A', 'PTPN11', 'RAP1A', 'RAP1B', 'RPS6KA4']	10	1.6921	['FRS2', 'PAK2', 'PPP1R12A', 'PPP2R5C', 'PRKCE']	5	2.17638
Pancreatic Adenocarcinoma Signaling	['ABL1', 'CDC42', 'MAPK10', 'PIK3R2', 'PTPN11', 'SMAD2', 'TGFBR2']	7	1.67271	['BCL2', 'FRS2']	2	0.816173
Calcium Signaling	['ATP2A2', 'CALM1 (includes others)', 'CAMKK2', 'ITPR3', 'MEF2A', 'PPP3R1', 'PRKAR1A', 'RAP1A', 'RAP1B', 'SLC8A1']	10	1.66609	['ASPH', 'NFATC3']	2	0.476221
VEGF Family Ligand-Receptor Interactions	['NRP1', 'PIK3R2', 'PRKD3', 'PTPN11', 'RAP1A', 'RAP1B']	6	1.66578	['FRS2', 'PRKCE']	2	0.988515
RhoGDI Signaling	['ARHGEF7', 'CDC42', 'CFL2', 'GNAQ', 'GNB5', 'ITGB1', 'PIKFYVE', 'ROCK1', 'ROCK2']	9	1.66008	['ACTR2', 'GNAI3', 'PAK2', 'PPP1R12A']	4	1.71038
IL-4 Signaling	['PIK3R2', 'PTPN11', 'RAP1A', 'RAP1B', 'RPS6KB1', 'SYNJ1']	6	1.64567	['FRS2', 'NFATC3']	2	0.980852
Thrombopoietin Signaling	['PIK3R2', 'PRKD3', 'PTPN11', 'RAP1A', 'RAP1B']	5	1.62098	['FRS2', 'PRKCE']	2	1.19725
RhoA Signaling	['CFL2', 'IGF1', 'PIKFYVE', 'RAPGEF2', 'ROCK1', 'ROCK2', 'SEPTIN11']	7	1.60393	['ACTR2', 'PPP1R12A']	2	0.7938
UVC-Induced MAPK Signaling	['MAPK10', 'PRKD3', 'RAP1A', 'RAP1B']	4	1.58307	['PRKCE']	1	0.60685
Type II Diabetes Mellitus Signaling	['ACSL1', 'ACSL4', 'ADIPOR2', 'MAPK10', 'PIK3R2', 'PRKAB2', 'PRKD3', 'PTPN11']	8	1.57522	['FRS2', 'PRKCE', 'SOCS6']	3	1.22253
Natural Killer Cell Signaling	['FYN', 'PIK3R2', 'PRKD3', 'PTPN11', 'RAP1A', 'RAP1B', 'SYNJ1']	7	1.53843	['FRS2', 'PAK2', 'PRKCE']	3	1.41914
Hypoxia Signaling in the Cardiovascular System	['UBE2A', 'UBE2D2', 'UBE2H', 'UBE2Q1', 'UBE2W']	5	1.53057	['UBE2D3', 'UBE2E1', 'UBE2K', 'UBE2R2']	4	3.02791
RAR Activation	['MAPK10', 'NRIP1', 'PBRM1', 'PIK3R2', 'PRKAR1A', 'PRKD3', 'SMAD2', 'SMAD5', 'SMARCA4']	9	1.48809	['PRKCE']	1	0
Role of Wnt/GSK-3?? Signaling in the Pathogenesis of Influenza		0	1.48782		0	0
Chemokine Signaling	['CALM1 (includes others)', 'GNAQ', 'RAP1A', 'RAP1B', 'ROCK2']	5	1.48782	['GNAI3', 'PLCB1', 'PPP1R12A']	3	1.99678
Fatty Acid Activation	['ACSL1', 'ACSL4']	2	1.45648		0	0
G Protein Signaling Mediated by Tubby	['ABL1', 'GNAQ', 'GNB5']	3	1.4339	['PLCB1']	1	0.77149
Cancer Drug Resistance By Drug Efflux	['PDK1', 'PIK3R2', 'RAP1A', 'RAP1B']	4	1.42256	['FOXO4']	1	0.563805
Endothelin-1 Signaling	['GNAQ', 'ITPR3', 'MAPK10', 'PIK3R2', 'PLCL2', 'PRKD3', 'PTPN11', 'RAP1A', 'RAP1B']	9	1.41516	['FRS2', 'GNAI3', 'MAPK6', 'PLCB1', 'PRKCE']	5	2.24838
Antiproliferative Role of Somatostatin Receptor 2	['GNB5', 'PIK3R2', 'PTPN11', 'RAP1A', 'RAP1B']	5	1.40682	['FRS2']	1	0.426064
Androgen Signaling	['CALM1 (includes others)', 'GNAQ', 'GNB5', 'NCOA4', 'PRKAR1A', 'PRKD3', 'TBP']	7	1.4019	['GNAI3', 'PRKCE']	2	0.72701
Neurotrophin/TRK Signaling	['CDC42', 'PIK3R2', 'PTPN11', 'RAP1A', 'RAP1B']	5	1.36841	['FRS2']	1	0.417775
p53 Signaling	['HIPK2', 'PIK3R2', 'PTPN11', 'RRM2B', 'THBS1', 'TP53INP1']	6	1.36067	['BCL2', 'FRS2']	2	0.870132
Glutamine Degradation I	['GLS']	1	1.34137		0	0
Fc??RIIB Signaling in B Lymphocytes		0	1.33131		0	0.409735
Estrogen-Dependent Breast Cancer Signaling	['IGF1', 'PIK3R2', 'PTPN11', 'RAP1A', 'RAP1B']	5	1.31322	['FRS2']	1	0.405803
Leptin Signaling in Obesity	['PDE3B', 'PIK3R2', 'PLCL2', 'PRKAR1A', 'PTPN11']	5	1.31322	['FRS2', 'PLCB1']	2	1.05355
Neuropathic Pain Signaling In Dorsal Horn Neurons	['ITPR3', 'PIK3R2', 'PLCL2', 'PRKAR1A', 'PRKD3', 'PTPN11']	6	1.29883	['FRS2', 'PLCB1', 'PRKCE']	3	1.53668
Synaptic Long Term Depression	['GNAQ', 'IGF1', 'ITPR3', 'PLCL2', 'PPP2R5E', 'PRKD3', 'RAP1A', 'RAP1B']	8	1.24035	['GNAI3', 'PLCB1', 'PPP2R5C', 'PRKCE']	4	1.6866
IL-7 Signaling Pathway	['CCND3', 'EBF1', 'FYN', 'PIK3R2', 'PTPN11']	5	1.22718	['BCL2', 'FOXO4', 'FRS2']	3	1.80169
iCOS-iCOSL Signaling in T Helper Cells	['CALM1 (includes others)', 'ITPR3', 'PIK3R2', 'PLEKHA3', 'PPP3R1', 'PTPN11']	6	1.18457	['FRS2', 'NFATC3', 'PLEKHA1']	3	1.46258
Ceramide Signaling	['PIK3R2', 'PPP2R5E', 'PTPN11', 'RAP1A', 'RAP1B']	5	1.10319	['BCL2', 'FRS2', 'PPP2R5C']	3	1.7051
Aldosterone Signaling in Epithelial Cells	['HSPA13', 'ITPR3', 'PIK3R2', 'PIKFYVE', 'PLCL2', 'PRKD3', 'PTPN11']	7	1.02443	['DNAJC16', 'FRS2', 'PLCB1', 'PRKCE']	4	1.78481
Neuroinflammation Signaling Pathway	['ACVR1C', 'APP', 'BMPR2', 'GLS', 'MAPK10', 'PIK3R2', 'PPP3R1', 'PSEN1', 'PTPN11', 'SLC6A1', 'TGFBR2']	11	0.971526	['ACVR2A', 'BCL2', 'FRS2', 'MAPK6', 'NFATC3', 'NFE2L2']	6	2.02488
GPCR-Mediated Nutrient Sensing in Enteroendocrine Cells	['GNAQ', 'ITPR3', 'PLCL2', 'PRKAR1A', 'PRKD3']	5	0.931464	['GNAI3', 'PLCB1', 'PRKCE']	3	1.56607
Docosahexaenoic Acid (DHA) Signaling	['APP', 'PIK3R2', 'PTPN11']	3	0.928423	['BCL2', 'FRS2']	2	1.43956
Regulation of Actin-based Motility by Rho	['CDC42', 'ITGB1', 'PIKFYVE', 'ROCK1']	4	0.812163	['ACTR2', 'PAK2', 'PPP1R12A']	3	1.81445
Production of Nitric Oxide and Reactive Oxygen Species in Macrophages	['MAPK10', 'PIK3R2', 'PPP2R5E', 'PRKD3', 'PTPN11', 'RAP1A', 'RAP1B']	7	0.790187	['FRS2', 'PPP1R12A', 'PPP2R5C', 'PRKCE']	4	1.58184
Sphingosine-1-phosphate Signaling	['GNAQ', 'PDGFRA', 'PIK3R2', 'PLCL2', 'PTPN11']	5	0.789177	['FRS2', 'GNAI3', 'PLCB1']	3	1.44495
NRF2-mediated Oxidative Stress Response	['PIK3R2', 'PRKD3', 'PTPN11', 'RAP1A', 'RAP1B', 'TXNRD1', 'USP14']	7	0.751744	['DNAJC16', 'ERP29', 'FRS2', 'NFE2L2', 'PRKCE', 'UBE2K']	6	2.9747
Phagosome Formation	['ITGB1', 'PIK3R2', 'PLCL2', 'PRKD3', 'PTPN11']	5	0.731645	['FRS2', 'PLCB1', 'PRKCE']	3	1.39406
Cdc42 Signaling	['APC', 'CDC42', 'CDC42BPA', 'CFL2', 'ITGB1', 'MAPK10']	6	0.723518	['ACTR2', 'CLIP1', 'PAK2', 'PPP1R12A']	4	1.79338
ATM Signaling	['ABL1', 'MAPK10', 'PPP2R5E', 'ZEB1']	4	0.720803	['HP1BP3', 'PPP2R5C', 'TLK1']	3	1.71667
TR/RXR Activation	['NCOA4', 'PDE3B', 'PIK3R2', 'PTPN11']	4	0.720803	['FASN', 'FRS2', 'TBL1XR1']	3	1.71667
Remodeling of Epithelial Adherens Junctions	['APC', 'DNM1L', 'VCL']	3	0.672237	['ACTR2', 'CLIP1', 'CTNND1']	3	2.12726
Unfolded protein response	['INSIG1', 'MBTPS2']	2	0.43041	['BCL2', 'NFE2L2']	2	1.38102
Role of CHK Proteins in Cell Cycle Checkpoint Control	['PPP2R5E']	1	0	['PPP2R5C', 'TLK1']	2	1.36712
Chondroitin and Dermatan Biosynthesis		0	0	['CHSY1']	1	1.46663
Myo-inositol Biosynthesis		0	0	['IMPAD1']	1	1.54457
Fatty Acid Biosynthesis Initiation II		0	0	['FASN']	1	1.93878
Palmitate Biosynthesis I (Animals)		0	0	['FASN']	1	1.93878
autophagy		0	0	['ATG5', 'BCL2', 'LAMP2']	3	2.25615
Salvage Pathways of Pyrimidine Ribonucleotides	['UCK2']	1	0	['ACVR2A', 'MAPK6', 'PAK2', 'PRKCE']	4	2.61523
Pyridoxal 5'-phosphate Salvage Pathway		0	0	['ACVR2A', 'MAPK6', 'PAK2', 'PRKCE']	4	3.26277

## Sheet: STable3
IPA canonical pathway	ER+ HK ceRNA partners	number	"-log10(p-val)"	ER- HK ceRNA partners	number	"-log10(p-val)"
p53 Signaling		0	0	['BCL2', 'E2F1', 'EP300', 'FRS2', 'GAB1', 'GRB2', 'JMY', 'MDM4', 'MED1', 'PERP', 'PMAIP1', 'RRM2B', 'SIRT1', 'THBS1', 'TNFRSF10B', 'TP53INP1']	16	8.19087
NGF Signaling	['RAP2B']	1	0.256499	['EP300', 'FRS2', 'GAB1', 'GRB2', 'KRAS', 'MAP3K1', 'MAP3K4', 'PDPK1', 'RAC1', 'ROCK1', 'ROCK2', 'RPS6KC1', 'TRIO']	13	5.13282
3-phosphoinositide Biosynthesis	['FYN', 'SYNJ1']	2	0.431114	['ERBB4', 'EYA4', 'FRS2', 'GAB1', 'GRB2', 'KIT', 'MTMR9', 'OCRL', 'PAWR', 'PDGFRA', 'PIP4K2A', 'PPFIA2', 'PPTC7', 'PTPRJ', 'RASA1', 'SACM1L', 'STYX']	17	5.27702
TR/RXR Activation		0	0	['EP300', 'FASN', 'FRS2', 'GAB1', 'GRB2', 'LDLR', 'MED1', 'PFKP', 'PPARGC1A', 'SYT2', 'TBL1XR1']	11	4.74604
Ephrin A Signaling	['FYN']	1	0.493643	['CFL1', 'EPHA3', 'EPHA5', 'FRS2', 'GAB1', 'GRB2', 'RAC1', 'ROCK1', 'ROCK2']	9	5.00983
Superpathway of Inositol Phosphate Compounds	['FYN', 'SYNJ1']	2	0.348036	['ERBB4', 'EYA4', 'FRS2', 'GAB1', 'GRB2', 'KIT', 'MTMR9', 'OCRL', 'PAWR', 'PDGFRA', 'PIP4K2A', 'PPFIA2', 'PPTC7', 'PTPRJ', 'RASA1', 'SACM1L', 'STYX']	17	4.37044
PPARÎ±/RXRÎ± Activation	['GNAS', 'MEF2C', 'RAP2B']	3	0.928415	['ABCA1', 'ACVR1C', 'ACVR2B', 'ADCY1', 'BMPR2', 'EP300', 'FASN', 'GNAQ', 'GPD2', 'GRB2', 'KRAS', 'MED1', 'NR2C2', 'PPARGC1A', 'TGFB2']	15	4.48368
Non-Small Cell Lung Cancer Signaling	['RAP2B']	1	0.382286	['E2F1', 'FRS2', 'GAB1', 'GRB2', 'ITPR1', 'ITPR3', 'KRAS', 'PDPK1', 'RASSF5']	9	3.86846
Melanocyte Development and Pigmentation Signaling	['GNAS', 'RAP2B']	2	0.841629	['ADCY1', 'BCL2', 'EP300', 'FRS2', 'GAB1', 'GRB2', 'KIT', 'KITLG', 'KRAS', 'RPS6KC1']	10	3.7949
Docosahexaenoic Acid (DHA) Signaling		0	0	['APP', 'BCL2', 'FRS2', 'GAB1', 'GRB2', 'PDPK1']	6	2.89207
D-myo-inositol-5-phosphate Metabolism	['SYNJ1']	1	0	['EYA4', 'MTMR9', 'OCRL', 'PAWR', 'PIP4K2A', 'PPFIA2', 'PPTC7', 'PTPRJ', 'RASA1', 'SACM1L', 'STYX']	11	2.82074
GDNF Family Ligand-Receptor Interactions	['RAP2B']	1	0.38628	['FRS2', 'GAB1', 'GRB2', 'ITPR1', 'ITPR3', 'KRAS', 'RAC1', 'RASA1']	8	3.18603
Protein Kinase A Signaling	['GNAI3', 'GNAS', 'H3-3A/H3-3B', 'PRKD3', 'PTPRD', 'YWHAZ']	6	1.34677	['ADCY1', 'ADD1', 'ADD3', 'AKAP11', 'AKAP2', 'CAMK2D', 'CDC14B', 'EP300', 'EYA3', 'GNAQ', 'GNB5', 'ITPR1', 'ITPR3', 'MAP3K1', 'NAPEPLD', 'PDE4A', 'PDE5A', 'PTPN14', 'PTPRG', 'PTPRJ', 'ROCK1', 'ROCK2', 'TGFB2']	23	4.11662
PAK Signaling	['RAP2B']	1	0.302028	['CFL1', 'EPHA3', 'FRS2', 'GAB1', 'GRB2', 'KRAS', 'PDGFRA', 'RAC1', 'WASL']	9	3.04411
iCOS-iCOSL Signaling in T Helper Cells		0	0	['CAMK2D', 'FRS2', 'GAB1', 'GRB2', 'ITPR1', 'ITPR3', 'PDPK1', 'PLEKHA3', 'RAC1']	9	2.62095
TGF-Î² Signaling	['RAP2B', 'RUNX2', 'SMURF2']	3	1.65581	['ACVR1C', 'ACVR2B', 'BCL2', 'BMPR2', 'EP300', 'GRB2', 'KRAS', 'SKI', 'SMURF1', 'TGFB2']	10	4.20524
EGF Signaling	['CSNK2A1']	1	0.449657	['FRS2', 'GAB1', 'GRB2', 'ITPR1', 'ITPR3', 'MAP3K1', 'RASA1']	7	2.99023
Ephrin Receptor Signaling	['FYN', 'GNAI3', 'GNAS', 'RAP2B']	4	1.54605	['CFL1', 'EP300', 'EPHA3', 'EPHA5', 'GNAQ', 'GNB5', 'GRB2', 'KRAS', 'RAC1', 'RASA1', 'ROCK1', 'ROCK2', 'SDC2', 'WASL']	14	4.08004
Role of p14/p19ARF in Tumor Suppression		0	0	['E2F1', 'FRS2', 'GAB1', 'GRB2', 'RAC1']	5	2.50339
Germ Cell-Sertoli Cell Junction Signaling	['RAP2B']	1	0	['CFL1', 'FRS2', 'GAB1', 'GRB2', 'KRAS', 'MAP3K1', 'MAP3K4', 'PDPK1', 'RAC1', 'TGFB2', 'WASL']	11	2.48179
D-myo-inositol (1,4,5,6)-Tetrakisphosphate Biosynthesis		0	0.217769		0	2.68437
D-myo-inositol (3,4,5,6)-tetrakisphosphate Biosynthesis		0	0.217769		0	2.68437
Pancreatic Adenocarcinoma Signaling	['E2F2']	1	0.268163	['BCL2', 'E2F1', 'FRS2', 'GAB1', 'GRB2', 'KRAS', 'NAPEPLD', 'RAC1', 'TGFB2']	9	2.69431
3-phosphoinositide Degradation	['SYNJ1']	1	0	['EYA4', 'MTMR9', 'OCRL', 'PAWR', 'PPFIA2', 'PPTC7', 'PTPRJ', 'RASA1', 'SACM1L', 'STYX']	10	2.39334
Renin-Angiotensin Signaling	['PRKD3', 'RAP2B']	2	0.701928	['ADCY1', 'FRS2', 'GAB1', 'GNAQ', 'GRB2', 'ITPR1', 'ITPR3', 'KRAS', 'MAP3K1', 'RAC1']	10	3.07093
Epithelial Adherens Junction Signaling	['RAP2B']	1	0.20711	['ACVR1C', 'ACVR2B', 'BMPR2', 'CLIP1', 'KRAS', 'NOTCH2', 'RAC1', 'SSX2IP', 'TGFB2', 'WASL']	10	2.5548
Amyotrophic Lateral Sclerosis Signaling		0	0	['BCL2', 'FRS2', 'GAB1', 'GRB2', 'NEFL', 'RAC1', 'RNF19A', 'SLC1A2']	8	2.34667
AMPK Signaling	['GNAS']	1	0	['ARID1A', 'CAMKK2', 'EP300', 'FASN', 'FRS2', 'GAB1', 'GRB2', 'PDPK1', 'PFKFB3', 'PFKP', 'PPARGC1A', 'SIRT1']	12	2.30511
FGF Signaling		0	0	['EP300', 'FRS2', 'GAB1', 'GRB2', 'ITPR1', 'MAP3K1', 'RAC1']	7	2.26682
Estrogen Receptor Signaling	['H3-3A/H3-3B', 'RAP2B', 'RUNX2']	3	1.2569	['CARM1', 'CTBP2', 'DDX5', 'EP300', 'ESR1', 'GRB2', 'GTF2E1', 'KRAS', 'MED1', 'MED13L', 'PPARGC1A']	11	3.50752
GP6 Signaling Pathway	['FYN', 'PRKD3']	2	0.672255	['COL19A1', 'COL5A1', 'FRS2', 'GAB1', 'GRB2', 'ITPR1', 'KLF12', 'LAMC1', 'PDPK1', 'RAC1']	10	2.91839
Aldosterone Signaling in Epithelial Cells	['DNAJB4', 'PRKD3']	2	0.532675	['DNAJC16', 'DNAJC27', 'FRS2', 'GAB1', 'GRB2', 'HSPA1A/HSPA1B', 'ITPR1', 'ITPR3', 'KRAS', 'PDPK1', 'PIP4K2A']	11	2.69534
Glioblastoma Multiforme Signaling	['E2F2', 'RAP2B']	2	0.532675	['E2F1', 'FRS2', 'FZD3', 'FZD4', 'GAB1', 'GRB2', 'ITPR1', 'ITPR3', 'KRAS', 'PDGFRA', 'RAC1']	11	2.69534
Axonal Guidance Signaling	['ADAMTS5', 'FYN', 'GNAI3', 'GNAS', 'NRP2', 'PRKD3', 'RAP2B']	7	1.54809	['ADAM12', 'CFL1', 'DPYSL5', 'EPHA3', 'EPHA5', 'FRS2', 'FZD3', 'FZD4', 'GAB1', 'GNAQ', 'GNB5', 'GRB2', 'KRAS', 'RAC1', 'RASA1', 'RASSF5', 'ROBO1', 'ROCK1', 'ROCK2', 'SDC2', 'SEMA5A', 'SEMA6D', 'SHANK2', 'WASL']	24	3.68649
Neurotrophin/TRK Signaling	['RAP2B']	1	0.382286	['EP300', 'FRS2', 'GAB1', 'GRB2', 'KRAS', 'PDPK1', 'SPRY2']	7	2.48799
SAPK/JNK Signaling	['RAP2B']	1	0.293717	['FRS2', 'GAB1', 'GRB2', 'KRAS', 'MAP3K1', 'MAP3K4', 'MINK1', 'RAC1']	8	2.37045
Actin Cytoskeleton Signaling	['RAP2B']	1	0	['CFL1', 'FRS2', 'GAB1', 'GRB2', 'KRAS', 'PIP4K2A', 'RAC1', 'ROCK1', 'ROCK2', 'SSH2', 'TRIO', 'WASL']	12	2.05266
Mouse Embryonic Stem Cell Pluripotency	['RAP2B']	1	0.28835	['BMPR2', 'FRS2', 'FZD3', 'FZD4', 'GAB1', 'GRB2', 'ID4', 'KRAS']	8	2.32319
Actin Nucleation by ARP-WASP Complex	['RAP2B']	1	0.482004	['GRB2', 'KRAS', 'RAC1', 'ROCK1', 'ROCK2', 'WASL']	6	2.49693
Leukocyte Extravasation Signaling	['GNAI3', 'PRKD3']	2	0.405166	['CLDN12', 'F11R', 'FRS2', 'GAB1', 'GRB2', 'MAP3K4', 'MMP16', 'RAC1', 'RASSF5', 'ROCK1', 'ROCK2', 'WASL']	12	2.38551
Human Embryonic Stem Cell Pluripotency	['GNAS']	1	0.219612	['BMPR2', 'FRS2', 'FZD3', 'FZD4', 'GAB1', 'GRB2', 'PDGFRA', 'PDPK1', 'TGFB2']	9	2.18952
Notch Signaling		0	0	['HES1', 'MAML1', 'NOTCH2', 'NUMB']	4	1.93801
PEDF Signaling	['RAP2B', 'ZEB1']	2	0.92004	['BCL2', 'FRS2', 'GAB1', 'GRB2', 'KRAS', 'RAC1', 'ROCK1', 'ROCK2']	8	2.82655
Inhibition of Matrix Metalloproteases		0	0	['ADAM12', 'MMP16', 'RECK', 'SDC2']	4	1.89891
Huntington's Disease Signaling	['PRKD3', 'RCOR1']	2	0.320175	['CASP2', 'EP300', 'FRS2', 'GAB1', 'GNAQ', 'GNB5', 'GRB2', 'HIP1', 'HSPA1A/HSPA1B', 'ITPR1', 'NSF', 'PDPK1', 'RASA1']	13	2.21459
Adipogenesis pathway		0	0	['BMPR2', 'CTBP2', 'FZD3', 'FZD4', 'RPS6KC1', 'RUNX1T1', 'SIRT1', 'TBL1XR1']	8	1.87218
PCP pathway		0	0	['FZD3', 'FZD4', 'RAC1', 'ROCK1', 'ROCK2']	5	1.86021
Colorectal Cancer Metastasis Signaling	['GNAS', 'RAP2B']	2	0.312691	['ADCY1', 'APPL1', 'FRS2', 'FZD3', 'FZD4', 'GAB1', 'GNB5', 'GRB2', 'KRAS', 'LRP6', 'MMP16', 'RAC1', 'TGFB2']	13	2.15881
Relaxin Signaling	['GNAI3', 'GNAS']	2	0.56936	['ADCY1', 'FRS2', 'GAB1', 'GNAQ', 'GNB5', 'GRB2', 'GUCY1A1', 'NAPEPLD', 'PDE4A', 'PDE5A']	10	2.39334
Rac Signaling	['RAP2B']	1	0.261082	['CFL1', 'FRS2', 'GAB1', 'GRB2', 'KRAS', 'MAP3K1', 'PIP4K2A', 'RAC1']	8	2.08308
Sphingosine-1-phosphate Signaling	['GNAI3']	1	0.256499	['ADCY1', 'CASP2', 'FRS2', 'GAB1', 'GNAQ', 'GRB2', 'PDGFRA', 'RAC1']	8	2.04272
GÎ±q Signaling	['GNAS', 'PRKD3']	2	0.558017	['FRS2', 'GAB1', 'GNAQ', 'GNB5', 'GRB2', 'ITPR1', 'ITPR3', 'NAPEPLD', 'ROCK1', 'ROCK2']	10	2.33587
Tight Junction Signaling		0	0	['CASK', 'CLDN12', 'EPB41', 'F11R', 'MPP5', 'NSF', 'RAC1', 'SMURF1', 'TGFB2']	9	1.77659
Acute Myeloid Leukemia Signaling	['RAP2B']	1	0.325852	['FRS2', 'GAB1', 'GRB2', 'KIT', 'KITLG', 'KRAS', 'RUNX1']	7	2.07069
Endothelin-1 Signaling	['GNAI3', 'GNAS', 'PRKD3', 'RAP2B']	4	1.42276	['ADCY1', 'CASP2', 'EDNRB', 'FRS2', 'GAB1', 'GNAQ', 'GRB2', 'GUCY1A1', 'ITPR1', 'ITPR3', 'KRAS', 'NAPEPLD', 'PAFAH1B2']	13	3.13825
Lymphotoxin Î² Receptor Signaling		0	0	['EP300', 'FRS2', 'GAB1', 'GRB2', 'PDPK1']	5	1.69867
Prostate Cancer Signaling	['CCNE2', 'RAP2B']	2	0.848322	['BCL2', 'E2F1', 'EP300', 'FRS2', 'GAB1', 'GRB2', 'KRAS', 'PDPK1']	8	2.54576
Death Receptor Signaling		0	0	['BCL2', 'CASP2', 'PARP8', 'ROCK1', 'TIPARP', 'TNFRSF10B']	6	1.66368
FAK Signaling	['FYN', 'RAP2B']	2	0.835015	['ARHGAP26', 'ASAP1', 'FRS2', 'GAB1', 'GRB2', 'KRAS', 'PDPK1', 'RAC1']	8	2.49403
Cardiac Hypertrophy Signaling	['GNAI3', 'GNAS', 'MEF2C', 'RAP2B']	4	1.15476	['ADCY1', 'EP300', 'FRS2', 'GAB1', 'GNAQ', 'GNB5', 'GRB2', 'KRAS', 'MAP3K1', 'MAP3K4', 'MEF2D', 'ROCK1', 'ROCK2', 'TGFB2']	14	2.77919
Clathrin-mediated Endocytosis Signaling	['CSNK2A1', 'EPS15', 'SYNJ1']	3	0.828765	['AP2B1', 'CD2AP', 'FRS2', 'GAB1', 'GRB2', 'HIP1', 'ITGB8', 'LDLR', 'NUMB', 'RAC1', 'SH3BP4', 'WASL']	12	2.45201
Wnt/Î²-catenin Signaling	['CSNK1E', 'CSNK2A1', 'NR5A2']	3	1.00381	['ACVR1C', 'ACVR2B', 'APPL1', 'BMPR2', 'CSNK1G1', 'EP300', 'FZD3', 'FZD4', 'GNAQ', 'LRP6', 'TGFB2']	11	2.61534
eNOS Signaling	['CAV1', 'GNAS', 'PRKD3']	3	1.00381	['ADCY1', 'ESR1', 'FRS2', 'GAB1', 'GNAQ', 'GRB2', 'GUCY1A1', 'HSPA1A/HSPA1B', 'ITPR1', 'ITPR3', 'PDPK1']	11	2.61534
GÎ±12/13 Signaling	['MEF2C', 'RAP2B']	2	0.639798	['FRS2', 'GAB1', 'GRB2', 'KRAS', 'MAP3K1', 'MEF2D', 'RASA1', 'ROCK1', 'ROCK2']	9	2.22863
GM-CSF Signaling	['RAP2B']	1	0.398649	['CAMK2D', 'FRS2', 'GAB1', 'GRB2', 'KRAS', 'RUNX1']	6	1.98483
Semaphorin Signaling in Neurons	['FYN']	1	0.538369	['CFL1', 'DPYSL5', 'RAC1', 'ROCK1', 'ROCK2']	5	2.11134
RhoGDI Signaling	['GNAI3', 'GNAS']	2	0.502231	['CFL1', 'EP300', 'ESR1', 'GNAQ', 'GNB5', 'PIP4K2A', 'RAC1', 'ROCK1', 'ROCK2', 'WASL']	10	2.0546
Antiproliferative Role of Somatostatin Receptor 2	['RAP2B']	1	0.390338	['FRS2', 'GAB1', 'GNB5', 'GRB2', 'GUCY1A1', 'KRAS']	6	1.93432
CXCR4 Signaling	['GNAI3', 'GNAS', 'PRKD3', 'RAP2B']	4	1.60937	['ADCY1', 'FRS2', 'GAB1', 'GNAQ', 'GNB5', 'GRB2', 'ITPR1', 'ITPR3', 'KRAS', 'RAC1', 'ROCK1', 'ROCK2']	12	3.15318
Sertoli Cell-Sertoli Cell Junction Signaling	['RAP2B']	1	0	['CLDN12', 'EPB41', 'F11R', 'GUCY1A1', 'KRAS', 'MAP3K1', 'MAP3K4', 'RAC1', 'SPTBN1']	9	1.53634
Thrombin Signaling	['GNAI3', 'GNAS', 'PRKD3', 'RAP2B']	4	1.33123	['ADCY1', 'CAMK2D', 'FRS2', 'GAB1', 'GNAQ', 'GNB5', 'GRB2', 'ITPR1', 'ITPR3', 'KRAS', 'PDPK1', 'ROCK1', 'ROCK2']	13	2.8639
CCR3 Signaling in Eosinophils	['GNAI3', 'GNAS', 'PRKD3', 'RAP2B']	4	1.93732	['CFL1', 'FRS2', 'GAB1', 'GNB5', 'GRB2', 'ITPR1', 'ITPR3', 'KRAS', 'RAC1', 'ROCK1', 'ROCK2']	11	3.45203
UVA-Induced MAPK Signaling	['RAP2B']	1	0.28835	['FRS2', 'GAB1', 'GRB2', 'KRAS', 'PARP8', 'RPS6KC1', 'TIPARP']	7	1.79528
Glucocorticoid Receptor Signaling	['RAP2B']	1	0	['ARID1A', 'BCL2', 'EP300', 'ESR1', 'FRS2', 'GAB1', 'GRB2', 'GTF2E1', 'HSPA1A/HSPA1B', 'KRAS', 'MAP3K1', 'MED1', 'RAC1', 'TGFB2']	14	1.48604
Estrogen-Dependent Breast Cancer Signaling	['RAP2B']	1	0.370666	['EP300', 'ESR1', 'FRS2', 'GAB1', 'GRB2', 'KRAS']	6	1.81517
Role of Macrophages, Fibroblasts and Endothelial Cells in Rheumatoid Arthritis		0	0		0	1.41699
Renal Cell Carcinoma Signaling	['RAP2B']	1	0.363209	['EP300', 'FRS2', 'GAB1', 'GRB2', 'KRAS', 'RAC1']	6	1.77017
Macropinocytosis Signaling	['PRKD3', 'RAP2B']	2	0.967776	['FRS2', 'GAB1', 'GRB2', 'ITGB8', 'KRAS', 'RAC1', 'USP6NL']	7	2.37398
Ovarian Cancer Signaling	['RAP2B']	1	0.20711	['BCL2', 'E2F1', 'FRS2', 'FZD3', 'FZD4', 'GAB1', 'GRB2', 'KRAS']	8	1.60793
RAR Activation	['CSNK2A1', 'PRKD3']	2	0.46204	['ADCY1', 'ARID1A', 'CARM1', 'EP300', 'MAP3K1', 'MED1', 'PDPK1', 'PPARGC1A', 'RAC1', 'TGFB2']	10	1.85358
Melanoma Signaling	['RAP2B']	1	0.487766	['E2F1', 'FRS2', 'GAB1', 'GRB2', 'KRAS']	5	1.86021
IL-7 Signaling Pathway	['FYN']	1	0.35243	['BCL2', 'FRS2', 'GAB1', 'GRB2', 'MCL1', 'PDPK1']	6	1.70528
Fatty Acid Biosynthesis Initiation II		0	0	['FASN']	1	1.33624
Palmitate Biosynthesis I (Animals)		0	0	['FASN']	1	1.33624
Regulation of the Epithelial-Mesenchymal Transition Pathway	['RAP2B', 'ZEB1', 'ZEB2']	3	0.883894	['FRS2', 'FZD3', 'FZD4', 'GAB1', 'GRB2', 'KRAS', 'MAML1', 'NOTCH2', 'PARD6B', 'SMURF1', 'TGFB2']	11	2.20432
FLT3 Signaling in Hematopoietic Progenitor Cells	['RAP2B']	1	0.345501	['EP300', 'FRS2', 'GAB1', 'GRB2', 'KRAS', 'PDPK1']	6	1.66368
Adrenomedullin signaling pathway	['GNAS', 'RAP2B']	2	0.433818	['ADCY1', 'BCL2', 'FRS2', 'GAB1', 'GNAQ', 'GRB2', 'GUCY1A1', 'ITPR1', 'ITPR3', 'KRAS']	10	1.71337
Apoptosis Signaling	['RAP2B']	1	0.33547	['BCL2', 'BCL2L11', 'CASP2', 'KRAS', 'MCL1', 'ROCK1']	6	1.60362
Role of NANOG in Mammalian Embryonic Stem Cell Pluripotency	['RAP2B']	1	0.24982	['BMPR2', 'FRS2', 'FZD3', 'FZD4', 'GAB1', 'GRB2', 'KRAS']	7	1.51426
Role of NFAT in Cardiac Hypertrophy	['GNAI3', 'GNAS', 'MEF2C', 'PRKD3', 'RAP2B']	5	1.81892	['ADCY1', 'CAMK2D', 'EP300', 'FRS2', 'GAB1', 'GNAQ', 'GNB5', 'GRB2', 'ITPR1', 'ITPR3', 'KRAS', 'MAP3K1', 'MEF2D', 'TGFB2']	14	3.06315
PTEN Signaling	['CSNK2A1', 'RAP2B', 'SYNJ1']	3	1.33044	['BCL2', 'BCL2L11', 'BMPR2', 'GRB2', 'KRAS', 'OCRL', 'PDGFRA', 'PDPK1', 'RAC1']	9	2.57342
Ceramide Signaling	['RAP2B']	1	0.325852	['BCL2', 'FRS2', 'GAB1', 'GRB2', 'KRAS', 'MAP3K1']	6	1.54619
mTOR Signaling	['PRKD3', 'RAP2B']	2	0.415312	['DDIT4', 'EIF4A2', 'FRS2', 'GAB1', 'GRB2', 'KRAS', 'NAPEPLD', 'PDPK1', 'RAC1', 'RPS6KC1']	10	1.62191
PPAR Signaling	['RAP2B']	1	0.319655	['EP300', 'GRB2', 'KRAS', 'MED1', 'PDGFRA', 'PPARGC1A']	6	1.5093
Endometrial Cancer Signaling	['RAP2B']	1	0.439646	['FRS2', 'GAB1', 'GRB2', 'KRAS', 'PDPK1']	5	1.62501
STAT3 Pathway	['RAP2B']	1	0.313623	['BCL2', 'BMPR2', 'KRAS', 'PDGFRA', 'RAC1', 'TGFB2']	6	1.47346
Signaling by Rho Family GTPases	['GNAI3', 'GNAS', 'SEPTIN11']	3	0.656895	['CFL1', 'CLIP1', 'FRS2', 'GAB1', 'GNAQ', 'GNB5', 'GRB2', 'PIP4K2A', 'RAC1', 'ROCK1', 'ROCK2', 'WASL']	12	1.80422
Osteoarthritis Pathway	['ADAMTS5', 'MEF2C', 'RUNX2']	3	0.8071	['BMPR2', 'CASP2', 'DDIT4', 'EP300', 'FZD3', 'FZD4', 'HES1', 'OCRL', 'PPARGC1A', 'RAC1', 'SIRT1']	11	1.94609
Aryl Hydrocarbon Receptor Signaling	['CCNE2', 'RBL1']	2	0.639798	['AHR', 'E2F1', 'EP300', 'ESR1', 'MED1', 'NCOA7', 'NFIC', 'TGFB2']	8	1.75093
B Cell Receptor Signaling	['BCL10', 'MALT1', 'MEF2C', 'RAP2B', 'SYNJ1']	5	2.07615	['CAMK2D', 'CFL1', 'EP300', 'FRS2', 'GAB1', 'GRB2', 'KRAS', 'MAP3K1', 'MAP3K4', 'OCRL', 'PDPK1', 'RAC1', 'RASSF5']	13	3.17982
Cardiac Î²-adrenergic Signaling	['GNAS']	1	0.223358	['ADCY1', 'AKAP11', 'AKAP2', 'GNB5', 'NAPEPLD', 'PDE4A', 'PDE5A']	7	1.32272
ErbB2-ErbB3 Signaling	['RAP2B']	1	0.416104	['FRS2', 'GAB1', 'GRB2', 'KRAS', 'PDPK1']	5	1.51136
Xenobiotic Metabolism Signaling	['PRKD3', 'RAP2B']	2	0.244947	['AHR', 'CAMK2D', 'CHST15', 'EP300', 'FRS2', 'GAB1', 'GRB2', 'KRAS', 'MAP3K1', 'MAP3K4', 'MED1', 'PPARGC1A']	12	1.33815
Integrin Signaling	['CAV1', 'FYN', 'RAP2B']	3	0.777959	['ARHGAP26', 'ASAP1', 'FRS2', 'GAB1', 'GRB2', 'ITGB8', 'KRAS', 'LIMS1', 'RAC1', 'ROCK1', 'WASL']	11	1.84928
Ephrin B Signaling	['GNAI3', 'GNAS']	2	1.09646	['CFL1', 'GNAQ', 'GNB5', 'RAC1', 'ROCK1', 'ROCK2']	6	2.14739
VEGF Signaling	['EIF1AX', 'RAP2B']	2	0.809331	['BCL2', 'FRS2', 'GAB1', 'GRB2', 'KRAS', 'ROCK1', 'ROCK2']	7	1.85464
GNRH Signaling	['GNAI3', 'GNAS', 'PRKD3', 'RAP2B']	4	1.60937	['ADCY1', 'CAMK2D', 'EP300', 'GNAQ', 'GRB2', 'ITPR1', 'ITPR3', 'KRAS', 'MAP3K1', 'MAP3K4', 'RAC1']	11	2.63508
Nitric Oxide Signaling in the Cardiovascular System	['CAV1', 'PRKD3']	2	0.784812	['FRS2', 'GAB1', 'GRB2', 'GUCY1A1', 'ITPR1', 'ITPR3', 'PDE5A']	7	1.77601
ErbB4 Signaling	['PRKD3', 'RAP2B']	2	1.04737	['ERBB4', 'FRS2', 'GAB1', 'GRB2', 'KRAS', 'PDPK1']	6	2.01075
Angiopoietin Signaling	['RAP2B']	1	0.378353	['FRS2', 'GAB1', 'GRB2', 'KRAS', 'RASA1']	5	1.33132
Cholecystokinin/Gastrin-mediated Signaling	['MEF2C', 'PRKD3', 'RAP2B']	3	1.49913	['GNAQ', 'GRB2', 'ITPR1', 'ITPR3', 'KRAS', 'MEF2D', 'ROCK1', 'ROCK2']	8	2.44364
FcÎ³RIIB Signaling in B Lymphocytes	['RAP2B']	1	0.37448	['FRS2', 'GAB1', 'GRB2', 'KRAS', 'PDPK1']	5	1.31301
Growth Hormone Signaling	['PRKD3']	1	0.37448	['FRS2', 'GAB1', 'GRB2', 'PDPK1', 'RPS6KC1']	5	1.31301
Small Cell Lung Cancer Signaling	['CCNE2']	1	0.37448	['BCL2', 'E2F1', 'FRS2', 'GAB1', 'GRB2']	5	1.31301
HGF Signaling	['PRKD3', 'RAP2B']	2	0.75004	['FRS2', 'GAB1', 'GRB2', 'KRAS', 'MAP3K1', 'MAP3K4', 'RAC1']	7	1.6654
G-Protein Coupled Receptor Signaling	['FYN', 'GNAI3', 'GNAS', 'RAP2B']	4	0.964572	['ADCY1', 'CAMK2D', 'EP300', 'FRS2', 'GAB1', 'GNAQ', 'GRB2', 'KRAS', 'NAPEPLD', 'PDE4A', 'PDE5A', 'PDPK1', 'RASA1']	13	1.80631
Synaptic Long Term Potentiation	['PRKD3', 'RAP2B']	2	0.71223	['ADCY1', 'CAMK2D', 'EP300', 'GNAQ', 'ITPR1', 'ITPR3', 'KRAS']	7	1.54643
Role of Tissue Factor in Cancer	['FYN', 'RAP2B']	2	0.691836	['CFL1', 'FRS2', 'GAB1', 'GNAQ', 'GRB2', 'KRAS', 'RAC1']	7	1.48286
Breast Cancer Regulation by Stathmin1	['CCNE2', 'E2F2', 'GNAI3', 'GNAS', 'PRKD3', 'RAP2B']	6	2.6111	['ADCY1', 'CAMK2D', 'E2F1', 'FRS2', 'GAB1', 'GNAQ', 'GNB5', 'GRB2', 'ITPR1', 'ITPR3', 'KRAS', 'RAC1', 'ROCK1', 'ROCK2']	14	3.33803
IL-8 Signaling	['GNAI3', 'GNAS', 'PRKD3', 'RAP2B']	4	1.37596	['BCL2', 'FRS2', 'GAB1', 'GNB5', 'GRB2', 'KRAS', 'NAPEPLD', 'RAB11FIP2', 'RAC1', 'ROCK1', 'ROCK2']	11	2.0785
G Protein Signaling Mediated by Tubby	['GNAS']	1	0.729621	['GNAQ', 'GNB5', 'TUB']	3	1.42087
Inhibition of Angiogenesis by TSP1	['FYN']	1	0.705974	['GUCY1A1', 'SDC2', 'THBS1']	3	1.35405
PI3K/AKT Signaling	['RAP2B', 'SYNJ1', 'YWHAZ']	3	1.28072	['BCL2', 'GAB1', 'GRB2', 'KRAS', 'LIMS1', 'MCL1', 'OCRL', 'PDPK1']	8	1.9271
CD28 Signaling in T Helper Cells	['BCL10', 'FYN', 'MALT1']	3	1.27271	['FRS2', 'GAB1', 'GRB2', 'ITPR1', 'ITPR3', 'MAP3K1', 'PDPK1', 'RAC1']	8	1.90859
ErbB Signaling	['PRKD3', 'RAP2B']	2	0.841629	['ERBB4', 'FRS2', 'GAB1', 'GRB2', 'KRAS', 'PDPK1']	6	1.45592
CREB Signaling in Neurons	['GNAI3', 'GNAS', 'PRKD3', 'RAP2B']	4	1.28247	['ADCY1', 'CAMK2D', 'EP300', 'FRS2', 'GAB1', 'GNAQ', 'GNB5', 'GRB2', 'ITPR1', 'ITPR3', 'KRAS']	11	1.86279
Factors Promoting Cardiogenesis in Vertebrates	['CCNE2', 'MEF2C', 'PRKD3']	3	1.66805	['ACVR1C', 'ACVR2B', 'BMPR2', 'FZD3', 'FZD4', 'LRP6', 'TGFB2']	7	2.24103
P2Y Purigenic Receptor Signaling Pathway	['GNAI3', 'PRKD3', 'RAP2B']	3	1.21122	['ADCY1', 'EP300', 'FRS2', 'GAB1', 'GNAQ', 'GNB5', 'GRB2', 'KRAS']	8	1.76769
NRF2-mediated Oxidative Stress Response	['DNAJB4', 'PRKD3', 'RAP2B']	3	0.865005	['BACH1', 'DNAJC16', 'EP300', 'FRS2', 'GAB1', 'GRB2', 'KRAS', 'MAFG', 'MAP3K1']	9	1.35292
Myc Mediated Apoptosis Signaling	['RAP2B', 'YWHAZ']	2	1.06655	['BCL2', 'FRS2', 'GAB1', 'GRB2', 'KRAS']	5	1.48988
Chemokine Signaling	['GNAI3', 'RAP2B']	2	1.05688	['CAMK2D', 'CFL1', 'GNAQ', 'KRAS', 'ROCK2']	5	1.4688
Chronic Myeloid Leukemia Signaling	['E2F2', 'RAP2B', 'RBL1']	3	1.44901	['CTBP2', 'E2F1', 'FRS2', 'GAB1', 'GRB2', 'KRAS', 'TGFB2']	7	1.79528
IGF-1 Signaling	['CSNK2A1', 'RAP2B', 'YWHAZ']	3	1.44901	['FRS2', 'GAB1', 'GRB10', 'GRB2', 'KRAS', 'PDPK1', 'RASA1']	7	1.79528
PDGF Signaling	['CAV1', 'CSNK2A1', 'RAP2B', 'SYNJ1']	4	2.46546	['FRS2', 'GAB1', 'GRB2', 'KRAS', 'MAP3K1', 'OCRL', 'PDGFRA', 'RASA1']	8	2.73819
ERK5 Signaling	['MEF2C', 'RAP2B', 'YWHAZ']	3	1.95136	['EP300', 'GAB1', 'GNAQ', 'KRAS', 'MEF2D', 'RPS6KC1']	6	2.17622
Dopamine-DARPP32 Feedback in cAMP Signaling	['CSNK1E', 'GNAI3', 'GNAS', 'PRKD3']	4	1.66791	['ADCY1', 'CAMKK2', 'CSNK1G1', 'EP300', 'GNAQ', 'GUCY1A1', 'ITPR1', 'ITPR3', 'PAWR']	9	1.82308
Prolactin Signaling	['FYN', 'PRKD3', 'RAP2B']	3	1.70574	['EP300', 'FRS2', 'GAB1', 'GRB2', 'KRAS', 'PDPK1']	6	1.7482
NF-ÎºB Signaling	['BCL10', 'CSNK2A1', 'MALT1', 'RAP2B']	4	1.48624	['BMPR2', 'EP300', 'FRS2', 'GAB1', 'GRB2', 'KRAS', 'MAP3K1', 'PDGFRA', 'TAB3']	9	1.49768
HER-2 Signaling in Breast Cancer	['CCNE2', 'PRKD3', 'RAP2B']	3	1.64372	['FRS2', 'GAB1', 'GRB2', 'ITGB8', 'KRAS', 'PARD6B']	6	1.64335
fMLP Signaling in Neutrophils	['GNAI3', 'GNAS', 'PRKD3', 'RAP2B']	4	2.01533	['FRS2', 'GAB1', 'GNB5', 'GRB2', 'ITPR1', 'ITPR3', 'KRAS', 'RAC1']	8	1.96476
Phospholipase C Signaling	['FYN', 'GNAS', 'MEF2C', 'PRKD3', 'RAP2B']	5	1.68276	['ADCY1', 'EP300', 'GNAQ', 'GNB5', 'GRB2', 'ITPR1', 'ITPR3', 'KRAS', 'MEF2D', 'NAPEPLD', 'RAC1']	11	1.54221
PKCÎ¸ Signaling in T Lymphocytes	['BCL10', 'FYN', 'MALT1', 'RAP2B']	4	1.65936	['CAMK2D', 'FRS2', 'GAB1', 'GRB2', 'KRAS', 'MAP3K1', 'MAP3K4', 'RAC1']	8	1.39744
T Cell Receptor Signaling	['BCL10', 'FYN', 'MALT1', 'RAP2B']	4	2.18767	['FRS2', 'GAB1', 'GRB2', 'KRAS', 'MAP3K1', 'RAC1', 'RASA1']	7	1.7382
Virus Entry via Endocytic Pathways	['CAV1', 'FYN', 'PRKD3', 'RAP2B']	4	2.17455	['AP2B1', 'FRS2', 'GAB1', 'GRB2', 'ITGB8', 'KRAS', 'RAC1']	7	1.71965
Glioma Signaling	['E2F2', 'PRKD3', 'RAP2B', 'RBL1']	4	2.1234	['CAMK2D', 'E2F1', 'FRS2', 'GAB1', 'GRB2', 'KRAS', 'PDGFRA']	7	1.64777
Fc Epsilon RI Signaling	['FYN', 'PRKD3', 'RAP2B', 'SYNJ1']	4	2.06222	['FRS2', 'GAB1', 'GRB2', 'KRAS', 'OCRL', 'PDPK1', 'RAC1']	7	1.56281
PI3K Signaling in B Lymphocytes	['BCL10', 'FYN', 'MALT1', 'RAP2B']	4	1.93732	['CAMK2D', 'ITPR1', 'ITPR3', 'KRAS', 'PDPK1', 'PLEKHA3', 'RAC1']	7	1.39298
Corticotropin Releasing Hormone Signaling	['GNAI3', 'GNAS', 'MEF2C', 'PRKD3']	4	1.90535	['ADCY1', 'EP300', 'GNAQ', 'GUCY1A1', 'ITPR1', 'ITPR3', 'MEF2D']	7	1.35034
Gap Junction Signaling	['CAV1', 'CSNK1E', 'GNAI3', 'GNAS', 'PRKD3', 'RAP2B']	6	2.71663	['ADCY1', 'CSNK1G1', 'FRS2', 'GAB1', 'GNAQ', 'GRB2', 'GUCY1A1', 'ITPR1', 'ITPR3', 'KRAS', 'SP3']	11	2.10921
ERK/MAPK Signaling	['FYN', 'H3-3A/H3-3B', 'RAP2B', 'YWHAZ']	4	1.36944	['EP300', 'ESR1', 'FRS2', 'GAB1', 'GRB2', 'KRAS', 'RAC1']	7	0.697875
Î±-Adrenergic Signaling	['GNAI3', 'GNAS', 'PRKD3', 'RAP2B']	4	2.5151	['ADCY1', 'GNAQ', 'GNB5', 'ITPR1', 'ITPR3', 'KRAS']	6	1.66368
GPCR-Mediated Nutrient Sensing in Enteroendocrine Cells	['GNAI3', 'GNAS', 'PRKD3']	3	1.44901	['ADCY1', 'GNAQ', 'ITPR1', 'ITPR3']	4	0.576037
VEGF Family Ligand-Receptor Interactions	['NRP2', 'PRKD3', 'RAP2B']	3	1.64372	['FRS2', 'GAB1', 'GRB2', 'KRAS']	4	0.752199
HIPPO signaling	['CSNK1E', 'LATS2', 'YWHAZ']	3	1.73169	['DLG2', 'DLG5', 'FRMD6', 'LATS1']	4	0.836525
VDR/RXR Activation	['CSNK2A1', 'PRKD3', 'RUNX2']	3	1.8577	['EP300', 'HES1', 'MED1', 'TGFB2']	4	0.961801
Synaptic Long Term Depression	['GNAI3', 'GNAS', 'PRKD3', 'RAP2B']	4	1.53839	['GNAQ', 'GUCY1A1', 'ITPR1', 'ITPR3', 'KRAS', 'PAFAH1B2']	6	0.611776
Natural Killer Cell Signaling	['FYN', 'PRKD3', 'RAP2B', 'SYNJ1']	4	2.02689	['FRS2', 'GAB1', 'GRB2', 'KRAS', 'OCRL', 'RAC1']	6	1.09967
Tec Kinase Signaling	['FYN', 'GNAI3', 'GNAS', 'PRKD3']	4	1.61754	['FRS2', 'GAB1', 'GNAQ', 'GNB5', 'GRB2', 'TNFRSF10B']	6	0.684262
p70S6K Signaling	['GNAI3', 'PRKD3', 'RAP2B', 'YWHAZ']	4	1.91591	['FRS2', 'GAB1', 'GNAQ', 'GRB2', 'KRAS', 'PDPK1']	6	0.981016
Role of NFAT in Regulation of the Immune Response	['CSNK1E', 'FYN', 'GNAI3', 'GNAS', 'MEF2C', 'RAP2B']	6	2.81723	['CSNK1G1', 'FRS2', 'GAB1', 'GNAQ', 'GNB5', 'GRB2', 'ITPR1', 'ITPR3', 'KRAS', 'MEF2D']	10	1.82459
Opioid Signaling Pathway	['FYN', 'GNAI3', 'GNAS', 'PRKD3', 'RAP2B']	5	1.66253	['ADCY1', 'AP2B1', 'CAMK2D', 'EP300', 'ITPR1', 'ITPR3', 'KRAS', 'RAC1']	8	0.655721
Molecular Mechanisms of Cancer	['AURKA', 'CCNE2', 'CDK19', 'E2F2', 'FYN', 'GNAI3', 'GNAS', 'PRKD3', 'RAP2B', 'RBL1']	10	3.62707	['ADCY1', 'BCL2', 'BCL2L11', 'BMPR2', 'CAMK2D', 'E2F1', 'EP300', 'FRS2', 'FZD3', 'FZD4', 'GAB1', 'GNAQ', 'GRB2', 'KRAS', 'LRP6', 'PMAIP1', 'RAC1', 'RASA1', 'TGFB2']	19	2.61332
Regulation of IL-2 Expression in Activated and Anergic T Lymphocytes	['BCL10', 'FYN', 'MALT1', 'RAP2B']	4	2.63841	['GRB2', 'KRAS', 'MAP3K1', 'RAC1', 'TGFB2']	5	1.29502
Amyloid Processing	['CSNK1E', 'CSNK2A1']	2	1.37141	['APP']	1	0
Cell Cycle Regulation by BTG Family Proteins	['CCNE2', 'E2F2']	2	1.62828	['E2F1']	1	0.234549
UVC-Induced MAPK Signaling	['PRKD3', 'RAP2B']	2	1.40293	['KRAS']	1	0
Cyclins and Cell Cycle Regulation	['CCNB1', 'CCNE2', 'E2F2']	3	1.81391	['E2F1', 'TGFB2']	2	0.246672
GÎ±i Signaling	['CAV1', 'GNAI3', 'GNAS', 'RAP2B']	4	2.08634	['ADCY1', 'GNB5', 'GRB2', 'KRAS']	4	0.490837
CCR5 Signaling in Macrophages	['GNAI3', 'GNAS', 'PRKD3']	3	1.63178	['GNB5']	1	0
Melatonin Signaling	['GNAI3', 'PRKD3', 'RORA']	3	1.95136	['CAMK2D', 'GNAQ']	2	0.298279
Cell Cycle: G1/S Checkpoint Regulation	['CCNE2', 'E2F2', 'RBL1']	3	2.03646	['E2F1', 'TGFB2']	2	0.332171
NADH Repair	['GAPDH']	1	1.71811		0	0
GADD45 Signaling	['CCNB1', 'CCNE2']	2	2.18613	['MAP3K4']	1	0.441913
G Beta Gamma Signaling	['CAV1', 'GNAI3', 'GNAS', 'PRKD3', 'RAP2B']	5	2.97024	['ADCY1', 'GNAQ', 'GNB5', 'GRB2', 'KRAS', 'PDPK1']	6	1.20603
RAN Signaling	['CSE1L', 'KPNA4']	2	2.28195	['KPNA2']	1	0.480705
DNA damage-induced 14-3-3Ïƒ Signaling	['CCNB1', 'CCNE2']	2	2.18613		0	0
Estrogen-mediated S-phase Entry	['CCNE2', 'E2F2', 'RBL1']	3	3.21882	['E2F1', 'ESR1']	2	0.912314
Phosphatidylethanolamine Biosynthesis II	['ETNK1', 'SELENOI']	2	2.84457		0	0
Cell Cycle: G2/M DNA Damage Checkpoint Regulation	['AURKA', 'CCNB1', 'TOP2A', 'YWHAZ']	4	3.52587	['EP300', 'MDM4']	2	0.48692
Mitotic Roles of Polo-Like Kinase	['CCNB1', 'KIF23', 'PRC1', 'RAD21']	4	3.06482		0	0

## Sheet: STable4
IPA Disease and Bio Function	HK ceRNA partners	number	Z-score	HK not ceRNAs	number	Z-score
Morbidity or mortality	['RAB11A', 'SRSF1', 'SEC63', 'TCF12', 'EXTL3', 'UNG', 'RTN4', 'HUWE1', 'TRIP12', 'CCNK', 'SMAD2', 'ZMYM2', 'ICMT', 'JAK1', 'MTA2', 'CSNK1D', 'KLF3', 'PPP6C', 'ITGB1', 'BAG6', 'CUX1', 'VTA1', 'KPNA1', 'ULK1', 'HECTD3', 'PURA', 'ANKH', 'XIAP', 'DHX36', 'CTNND1', 'NRBP1', 'KDM2A', 'SUB1', 'MAP3K7', 'TOP2B', 'SIAH1', 'RAD23B', 'CDK4', 'PTPN11', 'PPM1B', 'SREBF2', 'CRK', 'TMED10', 'CTNNB1', 'MAPK6', '…	196	5.135		0	NA
Apoptosis of tumor cell lines	['RNF34', 'API5', 'SRSF1', 'RTN4', 'NCL', 'PDCD6IP', 'HUWE1', 'SMAD2', 'JAK1', 'MTA2', 'RHOB', 'ITGB1', 'BAG6', 'CUX1', 'TRIAP1', 'ULK1', 'XIAP', 'CTNND1', 'MTCH1', 'MAP3K7', 'UBA2', 'SIAH1', 'RAD23B', 'PTPN11', 'TMED10', 'CTNNB1', 'CALR', 'PPP1R11', 'CCT4', 'EIF2A', 'PCBP2', 'YWHAE', 'PPP2R2A', 'ELAVL1', 'COX7A2L', 'SBDS', 'PPARD', 'HTT', 'TMBIM6', 'CASP3', 'RRM1', 'RNF31', 'AHSA1', 'USP10', 'RA…	102	3.508		0	NA
Growth Failure	['GORASP2', 'RRN3', 'ELAVL1', 'PITPNA', 'TCF12', 'TFDP1', 'POLR2A', 'UBE3A', 'HUWE1', 'HNRNPD', 'TRIP12', 'SETD2', 'USP8', 'PPARD', 'HTT', 'SMAD2', 'PYGO2', 'REST', 'FBXW7', 'RAF1', 'SMC1A', 'PSME3', 'ATF7', 'MIB1', 'CISD2', 'PURA', 'STAMBP', 'UBP1', 'IP6K1', 'AP1G1', 'ETV6', 'DPH3', 'KDM2A', 'MAP3K7', 'ORC4', 'RAD23B', 'PTPN11', 'EIF4G2', 'PHC2', 'PTGES3', 'MAPK6', 'DDX3X', 'NFE2L2', 'PICALM', '…	48	3.246		0	NA
Urinary tract tumor	['RNF34', 'SEC63', 'MED14', 'TCF12', 'GSPT1', 'UBE4A', 'PNKD', 'HUWE1', 'KLHL8', 'C6orf62', 'EFR3A', 'AP3D1', 'FBXO7', 'GLTP', 'SMAD2', 'TPCN1', 'ZMYM2', 'PNISR', 'JAK1', 'KLF3', 'RANBP2', 'RALBP1', 'UBE2D3', 'RHOB', 'ITGB1', 'NRIP1', 'PURA', 'RBM12B', 'XIAP', 'FAM120A', 'TOP2B', 'WIPI2', 'CDK4', 'PTPN11', 'SREBF2', 'CTNNB1', 'CALR', 'ZBTB5', 'METAP2', 'RANBP6', 'SPECC1L', 'AP3S1', 'UBQLN2', 'GAL…	133	2.449		0	NA
Urinary tract cancer	['RNF34', 'SEC63', 'MED14', 'TCF12', 'GSPT1', 'UBE4A', 'PNKD', 'HUWE1', 'KLHL8', 'C6orf62', 'EFR3A', 'AP3D1', 'FBXO7', 'GLTP', 'SMAD2', 'TPCN1', 'ZMYM2', 'PNISR', 'JAK1', 'KLF3', 'RANBP2', 'RALBP1', 'UBE2D3', 'RHOB', 'ITGB1', 'NRIP1', 'PURA', 'XIAP', 'FAM120A', 'TOP2B', 'WIPI2', 'CDK4', 'PTPN11', 'SREBF2', 'CTNNB1', 'CALR', 'ZBTB5', 'METAP2', 'RANBP6', 'SPECC1L', 'AP3S1', 'UBQLN2', 'NONO', 'UBE3A…	129	2.236		0	NA
Cell death of neuroblastoma cell lines	['HSPA5', 'PARP1', 'UBE3A', 'ATG5', 'IDE', 'PPARD', 'HTT', 'CASP3', 'REST', 'RELA', 'HSPA8', 'ITGB1', 'TARDBP', 'CCT3', 'ATG7', 'CDC42', 'CTNNB1', 'HSPA9', 'PSEN1', 'CCT4']	20	2.155		0	NA
Renal tumor	['RNF34', 'MED14', 'TCF12', 'GSPT1', 'UBE4A', 'PNKD', 'C6orf62', 'FBXO7', 'SMAD2', 'PNISR', 'KLF3', 'RANBP2', 'RALBP1', 'RHOB', 'ITGB1', 'PURA', 'RBM12B', 'TOP2B', 'SREBF2', 'PTPN11', 'CTNNB1', 'ZBTB5', 'METAP2', 'NONO', 'CHD4', 'SMG7', 'RAB5B', 'RRM1', 'SMC1A', 'FBXW7', 'GPHN', 'PCBP1', 'STRN3', 'ZDHHC3', 'ATG7', 'SMARCA4', 'GOLGA5', 'CTCF', 'M6PR', 'HNRNPK', 'BAP1', 'MLLT1', 'TCERG1', 'PARP1', …	77	2		0	NA
Renal cancer	['RNF34', 'MLLT1', 'TCERG1', 'PARP1', 'RAB1A', 'WDR33', 'MED14', 'TCF12', 'SMARCA2', 'NONO', 'SF3B1', 'GSPT1', 'UBE4A', 'PNKD', 'CHD4', 'SMG7', 'SETD2', 'C6orf62', 'USP9X', 'FBXO7', 'RAB5B', 'SMAD2', 'RRM1', 'SRSF2', 'PNISR', 'REST', 'SMC1A', 'FBXW7', 'GPHN', 'KLF3', 'RANBP2', 'RAF1', 'RELA', 'RALBP1', 'ZC3H13', 'RHOB', 'SLC25A5', 'PCBP1', 'ITGB1', 'STRN3', 'ZDHHC3', 'ATF7', 'CALCOCO2', 'LUC7L2',…	74	2		0	NA
Dysmorphogenesis	['DAG1', 'SETD2', 'EIF4G2', 'CTNNB1', 'SMAD2', 'RAB7A', 'METAP2', 'PSEN1', 'DPH3', 'COPS3', 'MIB1']	11	1.796		0	NA
Necrosis of epithelial tissue	['HSPA5', 'PARP1', 'TCF12', 'PPARA', 'NCL', 'PDCD6IP', 'ATG5', 'SDHC', 'PPARD', 'HTT', 'SMAD2', 'TMBIM6', 'CASP3', 'NDEL1', 'ICMT', 'CTNNA1', 'DDX17', 'LDHA', 'MTCH2', 'PRDX3', 'RAF1', 'RELA', 'RHOB', 'SGPL1', 'ATF7', 'ITGB1', 'MIB1', 'SLC25A5', 'RNF31', 'RHOA', 'SSRP1', 'TARDBP', 'PPM1A', 'XIAP', 'DCTN2', 'ATG7', 'PPP2CA', 'CERS2', 'SIAH1', 'CDC42', 'NAMPT', 'PTPN11', 'MAVS', 'PTPN1', 'CTNNB1', …	50	1.755		0	NA
Initiation of expression of RNA	['RRN3', 'MED14', 'EIF3L', 'PPARA', 'POLR2A', 'POLR2F', 'PDZD8', 'MED4', 'PPARD', 'LARP1', 'GTF2B', 'EIF5', 'NRIP1', 'SSRP1', 'PAIP1', 'NRBP1', 'POLR2H', 'MAZ', 'EIF4G2', 'EIF4G1', 'PAIP2', 'DDX3X', 'EIF1', 'DHX33']	24	1.727		0	NA
Endocytosis by macrophages	['HYOU1', 'CTNND1', 'M6PR', 'ATG7']	4	1.664		0	NA
Cell death of epithelial cell lines	['HSPA5', 'TCF12', 'ATG5', 'SDHC', 'PPARD', 'HTT', 'SMAD2', 'CASP3', 'NDEL1', 'RAF1', 'DDX17', 'LDHA', 'PRDX3', 'RELA', 'SGPL1', 'ITGB1', 'MIB1', 'RNF31', 'RHOA', 'SSRP1', 'TARDBP', 'PPM1A', 'XIAP', 'DCTN2', 'ATG7', 'PPP2CA', 'SIAH1', 'CDC42', 'NAMPT', 'MAVS', 'CTNNB1', 'NFE2L2', 'PPP1R10', 'PSEN1']	34	1.563		0	NA
Malignant genitourinary solid tumor	['EXTL3', 'GSPT1', 'NCL', 'PNKD', 'PDZD8', 'TRIP12', 'KLHL8', 'ANP32B', 'C6orf62', 'SMAD2', 'LARP1', 'KLF3', 'ZMAT3', 'CC2D1B', 'PURA', 'XIAP', 'KDM2A', 'FAM120A', 'MAZ', 'NIPA2', 'PPP1R11', 'SPECC1L', 'CPSF7', 'SIGMAR1', 'PFN1', 'PPIF', 'NAA15', 'RAB9A', 'ZRANB1', 'PNN', 'RRM1', 'ZNF507', 'SERBP1', 'USP10', 'NUTF2', 'SDCBP', 'FAF2', 'ADIPOR2', 'PTGES3', 'BPTF', 'IBTK', 'BAP1', 'PARP1', 'PRRC2A',…	407	1.489		0	NA
Necrosis of prostate cancer cell lines	['HSPA5', 'PARP1', 'CCAR1', 'TMBIM6', 'CASP3', 'ICMT', 'RAF1', 'RELA', 'SF3B3', 'SLC25A5', 'ITGB1', 'RHOA', 'XIAP', 'MAP3K7', 'MAVS', 'TMED10', 'FBXO11', 'CALR', 'PSEN1']	19	1.422		0	NA
Fragmentation of Golgi apparatus	['GORASP2', 'RAB1A', 'VAPA', 'PPARD', 'NDEL1', 'RAB22A', 'RAB1B', 'RAB2B']	8	1.422		0	NA
Gastrulation failure	['DAG1', 'EIF4G2', 'CTNNB1', 'SMAD2', 'RAB7A', 'METAP2']	6	1.414		0	NA
Amplification of centrosome	['PARP1', 'PTPN11', 'CLTC', 'CTNND1', 'DCTN2']	5	1.353		0	NA
Renal lesion	['RNF34', 'MED14', 'TCF12', 'GSPT1', 'UBE4A', 'PNKD', 'C6orf62', 'FBXO7', 'SMAD2', 'PNISR', 'KLF3', 'RANBP2', 'RALBP1', 'RHOB', 'ITGB1', 'PURA', 'RBM12B', 'TOP2B', 'SREBF2', 'PTPN11', 'CTNNB1', 'ZBTB5', 'METAP2', 'NONO', 'CHD4', 'SMG7', 'RAB5B', 'RRM1', 'SMC1A', 'FBXW7', 'GPHN', 'PCBP1', 'STRN3', 'ZDHHC3', 'ATG7', 'SMARCA4', 'GOLGA5', 'CTCF', 'M6PR', 'HNRNPK', 'BAP1', 'MLLT1', 'TCERG1', 'PARP1', …	78	1.342		0	NA
Development of adenocarcinoma	['RNF34', 'HNRNPF', 'MED14', 'TCF12', 'EXTL3', 'ACVR1', 'DNAJA2', 'GSPT1', 'UBE4A', 'RTN4', 'TGOLN2', 'PNKD', 'ZNF134', 'RBMX', 'CRY2', 'TRIP12', 'KLHL8', 'ARCN1', 'ANP32B', 'AP3B1', 'C6orf62', 'EFR3A', 'AP3D1', 'DEK', 'FBXO7', 'IPO9', 'SMAD2', 'TPCN1', 'ZMYM2', 'PNISR', 'ICMT', 'JAK1', 'LARP1', 'LUC7L3', 'KLF3', 'GTPBP10', 'MTA2', 'RANBP2', 'RALBP1', 'ZMAT3', 'RHOB', 'UBAP2L', 'ITGB1', 'BAG6', '…	276	1.342		0	NA
Cell death of epithelial cells	['HSPA5', 'PARP1', 'TCF12', 'PPARA', 'NCL', 'PDCD6IP', 'ATG5', 'SDHC', 'PPARD', 'HTT', 'SMAD2', 'TMBIM6', 'CASP3', 'NDEL1', 'CTNNA1', 'DDX17', 'LDHA', 'MTCH2', 'PRDX3', 'RAF1', 'RELA', 'SGPL1', 'SLC25A5', 'ATF7', 'MIB1', 'ITGB1', 'RNF31', 'RHOA', 'SSRP1', 'TARDBP', 'PPM1A', 'XIAP', 'DCTN2', 'ATG7', 'PPP2CA', 'CERS2', 'SIAH1', 'CDC42', 'NAMPT', 'MAVS', 'PTPN1', 'CTNNB1', 'NFE2L2', 'CALR', 'PPP1R10…	47	1.306		0	NA
Initiation of transcription of RNA	['PDZD8', 'GTF2B', 'MED4', 'RRN3', 'NRIP1', 'PPARD', 'SSRP1', 'MED14', 'PPARA', 'NRBP1', 'POLR2A', 'POLR2H', 'POLR2F', 'MAZ']	14	1.223		0	NA
Apoptosis	['RNF34', 'API5', 'DCUN1D3', 'SRSF1', 'TCF12', 'USP47', 'PUM1', 'UNG', 'RTN4', 'NCL', 'PDCD6IP', 'HUWE1', 'DEK', 'SMAD2', 'ICMT', 'JAK1', 'MTA2', 'ZMAT3', 'RALBP1', 'RHOB', 'ITGB1', 'BAG6', 'CUX1', 'TRIAP1', 'KPNA1', 'ZFAND6', 'ULK1', 'XIAP', 'CTNND1', 'MTCH1', 'KDM2A', 'SUB1', 'MBD4', 'MAP3K7', 'TOP2B', 'UBA2', 'SIAH1', 'RAD23B', 'CDK4', 'PTPN11', 'SREBF2', 'CNOT2', 'CRK', 'TMED10', 'CTNNB1', 'C…	192	1.208		0	NA
Apoptosis of colorectal cancer cell lines	['RNF34', 'PARP1', 'ATG5', 'IVNS1ABP', 'CCAR1', 'PPARD', 'CASP3', 'RELA', 'ITGB1', 'TRIAP1', 'PRPS1', 'STAU1', 'RHOA', 'AHSA1', 'RPA2', 'XIAP', 'ATG7', 'MAP3K7', 'CDC42', 'CTNNB1', 'NFE2L2']	21	1.207		0	NA
Cell death of kidney cell lines	['HSPA5', 'TCF12', 'ATG5', 'SDHC', 'PPARD', 'HTT', 'CASP3', 'NDEL1', 'HYOU1', 'RAF1', 'DDX17', 'LDHA', 'PRDX3', 'RELA', 'SGPL1', 'ITGB1', 'MIB1', 'RNF31', 'RHOA', 'SSRP1', 'TARDBP', 'PPM1A', 'XIAP', 'DCTN2', 'ATG7', 'SIAH1', 'CDC42', 'NAMPT', 'SREBF2', 'MAVS', 'CTNNB1', 'NFE2L2', 'PPP1R10', 'PSEN1']	34	1.178		0	NA
Cell death of cancer cells	['RPL11', 'PARP1', 'MED14', 'EIF3L', 'SF3B1', 'RTN4', 'ATG5', 'IL6ST', 'PPARD', 'PSMB1', 'CASP3', 'ISCU', 'RAF1', 'RELA', 'SF3B3', 'SMC1A', 'KPNB1', 'ATF7', 'SNRPD1', 'RPA2', 'XIAP', 'PSMA4', 'ATG7', 'POLR2H', 'SMARCA4', 'NAMPT', 'SNRPB', 'CTNNB1', 'NFE2L2', 'HSPA9', 'SON']	31	1.175		0	NA
Cell death of colorectal cancer cell lines	['RNF34', 'PARP1', 'ATG5', 'IVNS1ABP', 'CCAR1', 'PPARD', 'CLTC', 'CASP3', 'RAF1', 'RELA', 'SMC1A', 'ITGB1', 'TRIAP1', 'PRPS1', 'STAU1', 'RHOA', 'AHSA1', 'RPA2', 'XIAP', 'ATG7', 'MAP3K7', 'CDC42', 'TXNRD1', 'CTNNB1', 'NFE2L2']	25	1.168		0	NA
Cerebral atrophy	['NAMPT', 'TARDBP', 'HTT', 'STAMBP', 'PSEN1']	5	1.165		0	NA
Cerebral cortical atrophy	['PSEN1', 'NAMPT', 'STAMBP']	3	1.165		0	NA
Necrosis of kidney	['HSPA5', 'PARP1', 'TCF12', 'ATG5', 'SDHC', 'PPARD', 'HTT', 'CASP3', 'NDEL1', 'HYOU1', 'RAF1', 'DDX17', 'LDHA', 'PRDX3', 'RELA', 'SGPL1', 'ITGB1', 'MIB1', 'RNF31', 'RHOA', 'SSRP1', 'TARDBP', 'PPM1A', 'XIAP', 'DCTN2', 'ATG7', 'SIAH1', 'CDC42', 'NAMPT', 'SREBF2', 'MAVS', 'CTNNB1', 'NFE2L2', 'PPP1R10', 'PSEN1']	35	1.146		0	NA
Pelvic tumor	['EXTL3', 'PDZD8', 'TRIP12', 'KLHL8', 'ANP32B', 'SMAD2', 'LARP1', 'KLF3', 'ZMAT3', 'CC2D1B', 'PURA', 'XIAP', 'KDM2A', 'FAM120A', 'MAZ', 'NIPA2', 'PPP1R11', 'SPECC1L', 'CPSF7', 'SIGMAR1', 'PPIF', 'NAA15', 'RAB9A', 'ZRANB1', 'PNN', 'RRM1', 'ZNF507', 'SERBP1', 'USP10', 'NUTF2', 'FAF2', 'ADIPOR2', 'PTGES3', 'TNPO3', 'BPTF', 'IBTK', 'BAP1', 'PARP1', 'PRRC2A', 'ZBTB7A', 'NDFIP1', 'CLTC', 'AK3', 'SF3B3'…	363	1.108		0	NA
Transport of vesicles	['RAB1A', 'ARCN1', 'GOLGA5', 'CTNNB1', 'CLTC', 'HTT', 'NDEL1', 'RAB9A', 'PICALM', 'RAB6A', 'CANX', 'OSBPL9', 'PNKD', 'DENND1A', 'HSPA8']	15	1.091		0	NA
Quantity of cellular inclusion bodies	['HTT', 'PSEN1', 'NFE2L2', 'ATG7']	4	1.072		0	NA
Cell cycle progression of kidney cell lines	['HTT', 'CTNNB1', 'PPP1R10', 'DDX17', 'TFDP1', 'PNN']	6	1.067		0	NA
Transport of synaptic vesicles	['HTT', 'CTNNB1', 'CLTC', 'PICALM', 'CANX', 'PNKD', 'DENND1A', 'HSPA8']	8	1.067		0	NA
Uptake of bacteria	['NCL', 'CDC42', 'RHOA', 'ITGB1']	4	1.054		0	NA
Uptake of cells	['CDC42', 'RHOA', 'PSEN1', 'NCL', 'ITGB1']	5	1.054		0	NA
Apoptosis of prostate cancer cell lines	['HSPA5', 'RHOA', 'PARP1', 'CCAR1', 'TMED10', 'FBXO11', 'TMBIM6', 'CALR', 'CASP3', 'XIAP', 'RAF1', 'PSEN1', 'RELA', 'MAP3K7', 'SLC25A5', 'ITGB1']	16	1.031		0	NA
Dysfunction of mitochondria	['SDHB', 'HSPA5', 'PARP1', 'RRN3', 'HTT', 'CASP3', 'HSPA9']	7	1.013		0	NA
Development of intestinal tumor	['GORASP2', 'API5', 'RNF34', 'DCUN1D3', 'ELF2', 'CDC23', 'DCAF12', 'SEC63', 'MED14', 'TCF12', 'EXTL3', 'ACVR1', 'DNAJA2', 'UNG', 'RTN4', 'NCL', 'PNKD', 'ZNF134', 'HUWE1', 'CRY2', 'RBMX', 'PDZD8', 'TRIP12', 'AP3B1', 'EFR3A', 'IPO9', 'CCNK', 'AP3D1', 'NDUFA4', 'SMAD2', 'ZMYM2', 'PNISR', 'JAK1', 'LARP1', 'MTA2', 'KLF3', 'RANBP2', 'MYNN', 'UBAP2L', 'ITGB1', 'BAG6', 'EIF3J', 'EIF5', 'GTF2B', 'MTFR1', …	267	1		0	NA
Autophagy of tumor cell lines	['SDHB', 'RAB1A', 'HSPA5', 'PARP1', 'NACC1', 'PGAM5', 'CISD2', 'CAPNS1', 'NFE2L2', 'MTMR3', 'ICMT', 'RELA', 'ATG7', 'MAP3K7']	14	0.97		0	NA
Upper gastrointestinal tract tumor	['RNF34', 'DCUN1D3', 'SEC63', 'PUM1', 'EXTL3', 'NCL', 'PDCD6IP', 'ZNF134', 'HUWE1', 'ARCN1', 'EFR3A', 'TPCN1', 'GLTP', 'SLC25A39', 'SMAD2', 'PNISR', 'JAK1', 'LUC7L3', 'KLF3', 'GTPBP10', 'PPP6C', 'RALBP1', 'UBAP2L', 'ITGB1', 'CUX1', 'EIF5', 'NRIP1', 'ULK1', 'PURA', 'KCMF1', 'DHX36', 'CTNND1', 'MBD4', 'MAP3K7', 'FAM120A', 'TOP2B', 'SCAF8', 'WIPI2', 'SIAH1', 'CDK4', 'CNOT4', 'PTPN11', 'CNOT2', 'SNRP…	177	0.958		0	NA
Synthesis of reactive oxygen species	['SIGMAR1', 'RAP1A', 'PPARA', 'RTN4', 'ATG16L1', 'ATG5', 'SDHC', 'ITM2B', 'PPARD', 'SBDS', 'HTT', 'TMBIM6', 'CASP3', 'JAK1', 'CANX', 'LDHA', 'CRTC2', 'ITGB1', 'RHOA', 'PGAM5', 'RAB7A', 'ATG7', 'ETV6', 'CDC42', 'NAMPT', 'PTPN11', 'SREBF2', 'TXNRD1', 'PTPN1', 'NFE2L2', 'CTTN', 'HSPA9', 'PSEN1', 'HNRNPK', 'BAP1']	35	0.901		0	NA
Upper gastrointestinal tract cancer	['RNF34', 'DCUN1D3', 'SEC63', 'PUM1', 'EXTL3', 'NCL', 'PDCD6IP', 'ZNF134', 'HUWE1', 'ARCN1', 'EFR3A', 'TPCN1', 'GLTP', 'SLC25A39', 'SMAD2', 'PNISR', 'JAK1', 'LUC7L3', 'KLF3', 'GTPBP10', 'PPP6C', 'RALBP1', 'UBAP2L', 'ITGB1', 'CUX1', 'EIF5', 'NRIP1', 'ULK1', 'PURA', 'KCMF1', 'DHX36', 'CTNND1', 'MBD4', 'MAP3K7', 'FAM120A', 'TOP2B', 'SCAF8', 'WIPI2', 'SIAH1', 'CDK4', 'CNOT4', 'PTPN11', 'CNOT2', 'SNRP…	175	0.849		0	NA
Senescence of cells	['PARP1', 'SRSF1', 'OGT', 'UNG', 'UBE3A', 'ATG5', 'HNRNPD', 'PPARD', 'DEK', 'CASP3', 'SRSF2', 'RAF1', 'RELA', 'RHOA', 'CREG1', 'ATG7', 'KDM2A', 'MAP3K7', 'SMARCA4', 'CDK4', 'NAMPT', 'PHC2', 'SRSF3', 'CTNNB1', 'NFE2L2', 'CALR']	26	0.847		0	NA
Binding of Retroviridae	['PDCD6IP', 'RELA', 'PTPN11', 'ITGB1']	4	0.816		0	NA
Genitourinary tumor	['EXTL3', 'GSPT1', 'NCL', 'PNKD', 'PDZD8', 'TRIP12', 'KLHL8', 'ANP32B', 'C6orf62', 'SMAD2', 'LARP1', 'KLF3', 'ZMAT3', 'CC2D1B', 'PURA', 'XIAP', 'KDM2A', 'FAM120A', 'MAZ', 'NIPA2', 'PPP1R11', 'SPECC1L', 'CPSF7', 'SIGMAR1', 'PFN1', 'PPIF', 'NAA15', 'RAB9A', 'ZRANB1', 'PNN', 'RRM1', 'ZNF507', 'SERBP1', 'USP10', 'NUTF2', 'SDCBP', 'FAF2', 'ADIPOR2', 'PTGES3', 'TNPO3', 'BPTF', 'IBTK', 'BAP1', 'PARP1', …	414	0.791		0	NA
I-kappaB kinase/NF-kappaB cascade	['CPNE1', 'RNF31', 'RHOA', 'BRD4', 'PPM1B', 'TAB2', 'TBK1', 'USP10', 'AZI2', 'CTNNB1', 'PPM1A', 'DHX36', 'RELA', 'MAP3K7']	14	0.785		0	NA
Pelvic cancer	['EXTL3', 'PDZD8', 'TRIP12', 'KLHL8', 'ANP32B', 'SMAD2', 'LARP1', 'KLF3', 'ZMAT3', 'CC2D1B', 'PURA', 'XIAP', 'KDM2A', 'FAM120A', 'MAZ', 'NIPA2', 'PPP1R11', 'SPECC1L', 'CPSF7', 'SIGMAR1', 'PPIF', 'NAA15', 'RAB9A', 'ZRANB1', 'PNN', 'RRM1', 'ZNF507', 'SERBP1', 'USP10', 'NUTF2', 'FAF2', 'ADIPOR2', 'PTGES3', 'BPTF', 'IBTK', 'BAP1', 'PARP1', 'PRRC2A', 'ZBTB7A', 'NDFIP1', 'CLTC', 'AK3', 'SF3B3', 'SEC16A…	357	0.703		0	NA
Apoptosis of liver cells	['TBK1', 'IL6ST', 'CERS2', 'PTPN1', 'CTNNB1', 'TMBIM6', 'CASP3', 'PPARA', 'RAF1', 'MTCH2', 'RELA', 'NCL', 'ATF7']	13	0.7		0	NA
Cell death of tumor cells	['RPL11', 'PARP1', 'MED14', 'EIF3L', 'SF3B1', 'RTN4', 'ATG5', 'IL6ST', 'PPARD', 'PSMB1', 'CASP3', 'ISCU', 'RAF1', 'RELA', 'SF3B3', 'SMC1A', 'KPNB1', 'RHOB', 'ATF7', 'RHOA', 'SNRPD1', 'RPA2', 'XIAP', 'PSMA4', 'ATG7', 'POLR2H', 'PPP2CA', 'SMARCA4', 'NAMPT', 'SNRPB', 'CTNNB1', 'NFE2L2', 'HSPA9', 'SON']	34	0.667		0	NA
Apoptosis of epithelial cell lines	['HSPA5', 'TCF12', 'SDHC', 'PPARD', 'HTT', 'SMAD2', 'CASP3', 'RAF1', 'DDX17', 'RELA', 'PRDX3', 'SGPL1', 'ITGB1', 'RNF31', 'PPM1A', 'XIAP', 'PPP2CA', 'SIAH1', 'CTNNB1', 'NFE2L2']	20	0.648		0	NA
Colorectal cancer	['GORASP2', 'API5', 'RNF34', 'DCUN1D3', 'ELF2', 'CDC23', 'DCAF12', 'SEC63', 'MED14', 'TCF12', 'EXTL3', 'ACVR1', 'DNAJA2', 'UNG', 'UBE4A', 'RTN4', 'NCL', 'PNKD', 'ZNF134', 'HUWE1', 'CRY2', 'RBMX', 'PDZD8', 'TRIP12', 'AP3B1', 'EFR3A', 'IPO9', 'CCNK', 'AP3D1', 'NDUFA4', 'SMAD2', 'ZMYM2', 'PNISR', 'JAK1', 'LARP1', 'MTA2', 'KLF3', 'RANBP2', 'MYNN', 'UBAP2L', 'ITGB1', 'BAG6', 'TRIAP1', 'EIF3J', 'EIF5',…	278	0.6		0	NA
Malignant neoplasm of large intestine	['GORASP2', 'DCUN1D3', 'IPO7', 'DCAF12', 'EXTL3', 'GSPT1', 'NCL', 'PNKD', 'PDZD8', 'TRIP12', 'SMAD2', 'LARP1', 'MTA2', 'KLF3', 'ZMAT3', 'GTF2B', 'CC2D1B', 'PURA', 'NRBP1', 'KDM2A', 'FAM120A', 'MAZ', 'PPM1B', 'TMED10', 'NIPA2', 'SPECC1L', 'C16orf72', 'FBXO45', 'NAA15', 'ST3GAL2', 'SURF4', 'ZRANB1', 'PNN', 'LAMP1', 'AP3M1', 'C11orf24', 'ZNF326', 'RRM1', 'ZNF507', 'SERBP1', 'RNF31', 'USP10', 'ADIPOR…	514	0.6		0	NA
Metabolism of reactive oxygen species	['SIGMAR1', 'RAP1A', 'PPARA', 'RTN4', 'ATG16L1', 'ATG5', 'SDHC', 'ITM2B', 'PPARD', 'SBDS', 'HTT', 'TMBIM6', 'CASP3', 'JAK1', 'CANX', 'LDHA', 'PRDX3', 'CRTC2', 'ITGB1', 'RHOA', 'PGAM5', 'RAB7A', 'ATG7', 'ETV6', 'CDC42', 'NAMPT', 'PTPN11', 'SREBF2', 'TXNRD1', 'PTPN1', 'NFE2L2', 'CTTN', 'HSPA9', 'PSEN1', 'HNRNPK', 'BAP1']	36	0.574		0	NA
Formation of vacuole	['RAB1A', 'LAMP1', 'RAB5A', 'ULK1', 'HTT', 'CASP3', 'RAB7A', 'RAB22A', 'PSEN1', 'ATG7', 'ATG5']	11	0.539		0	NA
Cell cycle progression	['RPL11', 'CDC23', 'ZBTB33', 'PUM1', 'GSPT1', 'CCNK', 'SMAD2', 'CSNK1D', 'UBE2D3', 'RHOB', 'ITGB1', 'CUX1', 'PURA', 'XIAP', 'MAP3K7', 'UBA2', 'TOP2B', 'SIAH1', 'CDK4', 'NEK9', 'PTPN11', 'CRK', 'CTNNB1', 'CALR', 'ZBTB5', 'METAP2', 'CCT4', 'YWHAE', 'PPP2R2A', 'CDC5L', 'PPARA', 'GBF1', 'CHD4', 'CDK13', 'PNN', 'PPARD', 'HTT', 'CASP3', 'RRM1', 'FBXW7', 'SETD7', 'USP16', 'RNF31', 'CREG1', 'DCTN2', 'SDC…	96	0.532		0	NA
Hematologic cancer of cells	['IPO7', 'ELF2', 'PPP6R3', 'CDC23', 'ZHX1', 'UNG', 'SLC25A3', 'PNKD', 'HUWE1', 'TRIP12', 'CDC37L1', 'JAK1', 'KLF3', 'PPP6C', 'RHOB', 'ITGB1', 'GTF2B', 'KPNA1', 'XIAP', 'UBA2', 'TOP2B', 'TOB1', 'CDK4', 'PTPN11', 'SNRPB', 'CTNNB1', 'RANBP6', 'EIF2A', 'TOLLIP', 'YWHAE', 'DYNLL2', 'CPSF7', 'SIGMAR1', 'ELAVL1', 'NONO', 'UBE3A', 'CHD4', 'LAMP1', 'LIG4', 'HTT', 'CASP3', 'RRM1', 'FBXW7', 'PI4KB', 'STRN3'…	112	0.485		0	NA
Neoplasia of blood cells	['IPO7', 'ELF2', 'PPP6R3', 'CDC23', 'ZHX1', 'UNG', 'SLC25A3', 'PNKD', 'HUWE1', 'TRIP12', 'DEK', 'CDC37L1', 'JAK1', 'KLF3', 'MYNN', 'PPP6C', 'RHOB', 'ITGB1', 'GTF2B', 'KPNA1', 'XIAP', 'UBA2', 'TOP2B', 'TOB1', 'CDK4', 'PTPN11', 'SNRPB', 'CRK', 'CTNNB1', 'RANBP6', 'EIF2A', 'TOLLIP', 'YWHAE', 'DYNLL2', 'CPSF7', 'SIGMAR1', 'ELAVL1', 'NONO', 'UBE3A', 'CHD4', 'LAMP1', 'LIG4', 'HTT', 'CASP3', 'RRM1', 'FB…	117	0.485		0	NA
Breast or colorectal cancer	['GORASP2', 'DCUN1D3', 'DCAF12', 'EXTL3', 'GSPT1', 'NCL', 'PNKD', 'PDZD8', 'TRIP12', 'ANP32B', 'SMAD2', 'LARP1', 'MTA2', 'KLF3', 'GTF2B', 'FAM120A', 'MAZ', 'PPM1B', 'TMED10', 'NIPA2', 'SPECC1L', 'PFN1', 'C11orf24', 'RRM1', 'ZNF507', 'SERBP1', 'RNF31', 'ADIPOR2', 'CAPRIN1', 'TNPO3', 'BPTF', 'BAP1', 'PARP1', 'PRRC2A', 'CAB39', 'ZBTB7A', 'IDE', 'AP2M1', 'AK3', 'SF3B3', 'LDHA', 'UBE3C', 'SEC16A', 'WD…	329	0.481		0	NA
Degeneration of embryoblast	['SSRP1', 'PTPN11', 'NDEL1']	3	0.447		0	NA
Hepatobiliary carcinoma	['GORASP2', 'API5', 'IPO7', 'ELF2', 'SRSF1', 'MED14', 'TCF12', 'USP47', 'PUM1', 'ACVR1', 'GATC', 'RTN4', 'NCL', 'HUWE1', 'ANP32B', 'EFR3A', 'AP3D1', 'DEK', 'GLTP', 'SMAD2', 'TPCN1', 'CDC37L1', 'ZMYM2', 'PNISR', 'JAK1', 'THUMPD3', 'MTA2', 'KLF3', 'RANBP2', 'DENND1A', 'ITGB1', 'BAG6', 'CUX1', 'GTF2B', 'KPNA1', 'NRIP1', 'RBM12B', 'TCF20', 'DHX36', 'CTNND1', 'MAP3K7', 'TOP2B', 'UBA2', 'SCAF8', 'TOB1'…	258	0.394		0	NA
Liver carcinoma	['GORASP2', 'API5', 'IPO7', 'SRSF1', 'MED14', 'TCF12', 'USP47', 'PUM1', 'ACVR1', 'GATC', 'RTN4', 'NCL', 'HUWE1', 'ANP32B', 'EFR3A', 'AP3D1', 'TPCN1', 'GLTP', 'SMAD2', 'CDC37L1', 'ZMYM2', 'PNISR', 'JAK1', 'THUMPD3', 'MTA2', 'KLF3', 'RANBP2', 'DENND1A', 'ITGB1', 'BAG6', 'CUX1', 'GTF2B', 'KPNA1', 'NRIP1', 'RBM12B', 'TCF20', 'DHX36', 'MAP3K7', 'TOP2B', 'UBA2', 'SCAF8', 'TOB1', 'TMEM41A', 'CDK4', 'CNO…	244	0.394		0	NA
Hematologic cancer	['CPNE1', 'RPL11', 'IPO7', 'ELF2', 'PPP6R3', 'CDC23', 'SRSF1', 'DCAF12', 'ZHX1', 'ZBTB33', 'EXTL3', 'UNG', 'SLC25A3', 'TGOLN2', 'PNKD', 'HUWE1', 'RBMX', 'TRIP12', 'KLHL8', 'FBXO28', 'DEK', 'SLC25A39', 'CDC37L1', 'JAK1', 'THUMPD3', 'KLF3', 'MYNN', 'PPP6C', 'RHOB', 'DENND1A', 'ITGB1', 'CUX1', 'GTF2B', 'KPNA1', 'NRIP1', 'HECTD3', 'ANKH', 'XIAP', 'UBA2', 'TOP2B', 'TOB1', 'CDK4', 'PTPN11', 'SNRPB', 'C…	180	0.335		0	NA
Double-stranded DNA break repair of tumor cell lines	['SMARCA4', 'RNF4', 'PARP1', 'DEK', 'XRCC6']	5	0.331		0	NA
Anogenital cancer	['EXTL3', 'GSPT1', 'NCL', 'PDZD8', 'TRIP12', 'KLHL8', 'ANP32B', 'SMAD2', 'LARP1', 'KLF3', 'ZMAT3', 'CC2D1B', 'PURA', 'XIAP', 'KDM2A', 'MAZ', 'NIPA2', 'PPP1R11', 'SPECC1L', 'CPSF7', 'SIGMAR1', 'PFN1', 'PPIF', 'NAA15', 'RAB9A', 'ZRANB1', 'PNN', 'RRM1', 'ZNF507', 'SERBP1', 'USP10', 'FAF2', 'ADIPOR2', 'PTGES3', 'BPTF', 'IBTK', 'BAP1', 'PARP1', 'PRRC2A', 'ZBTB7A', 'NDFIP1', 'CLTC', 'AK3', 'SF3B3', 'SE…	374	0.31		0	NA
Stress response of cells	['HSPA5', 'NAMPT', 'TARDBP', 'ORMDL3', 'HTT', 'SLC38A2', 'NFE2L2', 'CASP3', 'TMBIM6', 'RAB6A', 'HSPA9', 'ISCU', 'PSEN1', 'EIF2A']	14	0.267		0	NA
Extension of axons	['RAB11A', 'EIF4G2', 'ULK1', 'NDEL1', 'IFRD1', 'CTTN', 'RNF6', 'RTN4', 'PIP5K1A', 'ITGB1']	10	0.227		0	NA
Lymphohematopoietic cancer	['CPNE1', 'RPL11', 'IPO7', 'ELF2', 'PPP6R3', 'CDC23', 'SRSF1', 'DCAF12', 'ZHX1', 'ZBTB33', 'EXTL3', 'UNG', 'SLC25A3', 'TGOLN2', 'PNKD', 'HUWE1', 'RBMX', 'TRIP12', 'KLHL8', 'FBXO28', 'DEK', 'SLC25A39', 'CDC37L1', 'JAK1', 'THUMPD3', 'KLF3', 'MYNN', 'PPP6C', 'RHOB', 'DENND1A', 'ITGB1', 'CUX1', 'GTF2B', 'KPNA1', 'NRIP1', 'HECTD3', 'ANKH', 'XIAP', 'CTNND1', 'UBA2', 'TOP2B', 'TOB1', 'CDK4', 'PTPN11', '…	181	0.201		0	NA
Consumption of oxygen	['PAPOLA', 'NAMPT', 'NRIP1', 'HTT', 'GRSF1', 'CISD2', 'IFRD1', 'NFE2L2', 'OGT', 'FBXW7', 'PSEN1', 'LDHA', 'PNRC2', 'RELA', 'SLC25A5']	15	0.194		0	NA
Neoplasia of leukocytes	['IPO7', 'ELF2', 'PPP6R3', 'CDC23', 'ZHX1', 'UNG', 'SLC25A3', 'PNKD', 'HUWE1', 'TRIP12', 'DEK', 'CDC37L1', 'JAK1', 'KLF3', 'MYNN', 'PPP6C', 'RHOB', 'ITGB1', 'GTF2B', 'KPNA1', 'XIAP', 'UBA2', 'TOP2B', 'TOB1', 'CDK4', 'PTPN11', 'SNRPB', 'CRK', 'CTNNB1', 'RANBP6', 'EIF2A', 'TOLLIP', 'YWHAE', 'DYNLL2', 'CPSF7', 'SIGMAR1', 'ELAVL1', 'NONO', 'UBE3A', 'CHD4', 'LAMP1', 'LIG4', 'HTT', 'CASP3', 'RRM1', 'FB…	116	0.164		0	NA
Lymphocytic cancer	['IPO7', 'ELF2', 'PPP6R3', 'CDC23', 'ZHX1', 'UNG', 'SLC25A3', 'PNKD', 'HUWE1', 'TRIP12', 'FBXO28', 'DEK', 'CDC37L1', 'JAK1', 'KLF3', 'PPP6C', 'RHOB', 'ITGB1', 'GTF2B', 'KPNA1', 'XIAP', 'UBA2', 'TOP2B', 'TOB1', 'CDK4', 'PTPN11', 'SNRPB', 'CRK', 'CTNNB1', 'RANBP6', 'EIF2A', 'TOLLIP', 'YWHAE', 'DYNLL2', 'CPSF7', 'SIGMAR1', 'ELAVL1', 'NONO', 'UBE3A', 'CHD4', 'LAMP1', 'LIG4', 'HTT', 'CASP3', 'RRM1', '…	114	0.164		0	NA
Lymphocytic neoplasm	['IPO7', 'ELF2', 'PPP6R3', 'CDC23', 'ZHX1', 'UNG', 'SLC25A3', 'PNKD', 'HUWE1', 'TRIP12', 'FBXO28', 'DEK', 'CDC37L1', 'JAK1', 'KLF3', 'MYNN', 'PPP6C', 'RHOB', 'ITGB1', 'GTF2B', 'KPNA1', 'XIAP', 'UBA2', 'TOP2B', 'TOB1', 'CDK4', 'PTPN11', 'SNRPB', 'CRK', 'CTNNB1', 'RANBP6', 'EIF2A', 'TOLLIP', 'YWHAE', 'DYNLL2', 'CPSF7', 'SIGMAR1', 'ELAVL1', 'NONO', 'UBE3A', 'CHD4', 'LAMP1', 'LIG4', 'HTT', 'CASP3', '…	117	0.164		0	NA
Gliosis of cerebral cortex	['NAMPT', 'ITM2B', 'HTT', 'OGT', 'PSEN1']	5	0.159		0	NA
Autophagy of carcinoma cell lines	['MTMR3', 'NACC1']	2	0.152		0	NA
Endocytosis of protein	['RAB5A', 'PIP5K1A', 'HTT', 'CLTC']	4	0.136		0	NA
Exocytosis by cells	['RAB11A', 'TBC1D14', 'RHOA', 'PFN1', 'RAB5A', 'HTT', 'MIA3', 'RAB9A', 'EXOC8', 'CDK16', 'RAB2B']	11	0.128		0	NA
Colon tumor	['GORASP2', 'API5', 'RNF34', 'DCUN1D3', 'ELF2', 'CDC23', 'DCAF12', 'SEC63', 'MED14', 'TCF12', 'EXTL3', 'ACVR1', 'DNAJA2', 'UNG', 'RTN4', 'NCL', 'PNKD', 'ZNF134', 'HUWE1', 'CRY2', 'RBMX', 'TRIP12', 'AP3B1', 'IPO9', 'NDUFA4', 'CCNK', 'AP3D1', 'SMAD2', 'ZMYM2', 'PNISR', 'JAK1', 'LARP1', 'MTA2', 'KLF3', 'RANBP2', 'MYNN', 'UBAP2L', 'ITGB1', 'BAG6', 'TRIAP1', 'EIF3J', 'EIF5', 'GTF2B', 'MTFR1', 'ULK1', …	263	0.128		0	NA
Apoptosis of muscle cells	['PARP1', 'ELAVL1', 'RTN4', 'IVNS1ABP', 'IL6ST', 'PSMB1', 'CASP3', 'RAF1', 'PRDX3', 'RHOA', 'CREG1', 'MAP3K7', 'DAG1', 'NAMPT', 'PTPN11', 'CTNNB1', 'CALR', 'PPP1R10', 'PPP1CC', 'MAPKAPK2']	20	0.113		0	NA
Development of digestive organ tumor	['GORASP2', 'API5', 'RNF34', 'DCUN1D3', 'ELF2', 'CDC23', 'DCAF12', 'SEC63', 'MED14', 'TCF12', 'EXTL3', 'ACVR1', 'PUM1', 'DNAJA2', 'UNG', 'NCL', 'RTN4', 'PDCD6IP', 'PNKD', 'ZNF134', 'HUWE1', 'CRY2', 'RBMX', 'PDZD8', 'TRIP12', 'ARCN1', 'AP3B1', 'IPO9', 'NDUFA4', 'CCNK', 'AP3D1', 'EFR3A', 'GLTP', 'SMAD2', 'SLC25A39', 'ZMYM2', 'PNISR', 'LARP1', 'JAK1', 'MTA2', 'KLF3', 'RANBP2', 'MYNN', 'PPP6C', 'UBAP…	301	0.104		0	NA
Apoptosis of carcinoma cell lines	['HSPA5', 'PARP1', 'SRSF1', 'NACC1', 'OGT', 'COX7A2L', 'IL6ST', 'CASP3', 'RRM1', 'REST', 'RELA', 'RHOB', 'TBK1', 'USP10', 'CCNG1', 'RPA2', 'ATG7', 'MAP3K7', 'PPP2CA', 'COX6B1', 'TXNRD1', 'PTPN1', 'CTNNB1', 'CALR', 'CTTN', 'BAP1']	26	0.1		0	NA
Lymphatic system tumor	['IPO7', 'ELF2', 'PPP6R3', 'CDC23', 'ZHX1', 'UNG', 'SLC25A3', 'PNKD', 'HUWE1', 'TRIP12', 'FBXO28', 'DEK', 'CDC37L1', 'JAK1', 'KLF3', 'MYNN', 'PPP6C', 'RHOB', 'ITGB1', 'GTF2B', 'KPNA1', 'XIAP', 'CTNND1', 'UBA2', 'TOP2B', 'TOB1', 'CDK4', 'PTPN11', 'SNRPB', 'CRK', 'CTNNB1', 'RANBP6', 'EIF2A', 'TOLLIP', 'YWHAE', 'DYNLL2', 'CPSF7', 'SIGMAR1', 'ELAVL1', 'NONO', 'UBE3A', 'CHD4', 'LAMP1', 'LIG4', 'HTT', …	122	0.083		0	NA
Cell death of carcinoma cell lines	['HSPA5', 'PARP1', 'SRSF1', 'NACC1', 'OGT', 'COX7A2L', 'IL6ST', 'CASP3', 'RRM1', 'REST', 'RAF1', 'RELA', 'RHOB', 'TBK1', 'USP10', 'CCNG1', 'RPA2', 'ATG7', 'MAP3K7', 'PPP2CA', 'COX6B1', 'TXNRD1', 'PTPN1', 'CTNNB1', 'CALR', 'CTTN', 'BAP1']	27	0.062		0	NA
Binding of protein binding site	['PARP1', 'TFDP1', 'CCAR1', 'SET', 'IL6ST', 'HTT', 'TXLNG', 'JAK1', 'RAF1', 'RELA', 'ANXA7', 'RHOB', 'CUX1', 'RHOA', 'SUB1', 'ETV6', 'SMARCA4', 'RNF4', 'PTPN11', 'NFE2L2', 'PPP1CC']	21	0.048		0	NA
Liver lesion	['GORASP2', 'API5', 'HNRNPF', 'DCUN1D3', 'IPO7', 'SRSF1', 'SEC63', 'MED14', 'TCF12', 'USP47', 'PUM1', 'ACVR1', 'GATC', 'RTN4', 'NCL', 'TGOLN2', 'HUWE1', 'RBMX', 'PDZD8', 'ANP32B', 'IPO9', 'EFR3A', 'AP3D1', 'TPCN1', 'GLTP', 'SMAD2', 'CDC37L1', 'ZMYM2', 'PNISR', 'LARP1', 'JAK1', 'MTA2', 'THUMPD3', 'KLF3', 'RANBP2', 'MYNN', 'DENND1A', 'ITGB1', 'BAG6', 'CUX1', 'GTF2B', 'KPNA1', 'NRIP1', 'RBM12B', 'TC…	302	0.039		0	NA
Lymphoid cancer	['IPO7', 'ELF2', 'PPP6R3', 'CDC23', 'ZHX1', 'UNG', 'SLC25A3', 'PNKD', 'HUWE1', 'TRIP12', 'FBXO28', 'DEK', 'CDC37L1', 'JAK1', 'KLF3', 'MYNN', 'PPP6C', 'RHOB', 'ITGB1', 'GTF2B', 'KPNA1', 'XIAP', 'CTNND1', 'UBA2', 'TOP2B', 'TOB1', 'CDK4', 'PTPN11', 'SNRPB', 'CRK', 'CTNNB1', 'RANBP6', 'EIF2A', 'TOLLIP', 'YWHAE', 'DYNLL2', 'CPSF7', 'SIGMAR1', 'ELAVL1', 'NONO', 'UBE3A', 'CHD4', 'LAMP1', 'LIG4', 'HTT', …	118	0.017		0	NA
Lymphoreticular neoplasm	['CPNE1', 'RPL11', 'IPO7', 'ELF2', 'PPP6R3', 'CDC23', 'SRSF1', 'DCAF12', 'TCF12', 'ZBTB33', 'EXTL3', 'UNG', 'SLC25A3', 'TGOLN2', 'HUWE1', 'RBMX', 'TRIP12', 'KLHL8', 'DEK', 'SLC25A39', 'SMAD2', 'JAK1', 'THUMPD3', 'KLF3', 'RHOB', 'DENND1A', 'CUX1', 'GTF2B', 'KPNA1', 'NRIP1', 'HECTD3', 'XIAP', 'UBA2', 'TOP2B', 'TOB1', 'CDK4', 'PTPN11', 'SNRPB', 'CTNNB1', 'CALR', 'RANBP6', 'EIF2A', 'TOLLIP', 'STT3A',…	158	0.015		0	NA
Quantity of lysosome	['SNRPD1', 'PSEN1', 'OGT']	3	0		0	NA
Cell death of fibroblasts	['PARP1', 'PITPNA', 'TFDP1', 'UNG', 'SDHC', 'HTT', 'CASP3', 'RAF1', 'RELA', 'RALBP1', 'SGPL1', 'RHOB', 'ITGB1', 'TBK1', 'ATG7', 'MBD4', 'TOP2B', 'CDC42', 'PTPN11', 'MAVS', 'PTPN1', 'CTNNB1', 'NFE2L2', 'CAPNS1', 'EMD', 'PSEN1', 'M6PR', 'CRKL', 'EI24']	29	-0.02		0	NA
Cellular homeostasis	['RAB11A', 'TCF12', 'DNAJA2', 'RTN4', 'CRY2', 'AP3B1', 'AP3D1', 'FBXO7', 'TPCN1', 'SMAD2', 'ICMT', 'JAK1', 'LARP1', 'BAG6', 'ULK1', 'XIAP', 'MAP3K7', 'WIPI2', 'VAPB', 'SREBF2', 'PTPN11', 'CTNNB1', 'CALR', 'EIF2A', 'YWHAE', 'DYNLL2', 'SIGMAR1', 'TNKS2', 'PPIF', 'RAB9A', 'PPARA', 'CHD4', 'LAMP1', 'PPARD', 'LIG4', 'HTT', 'TMBIM6', 'CASP3', 'MTMR3', 'USP10', 'RAPGEF2', 'CREG1', 'ATG7', 'PPP2CA', 'ADI…	109	-0.036		0	NA
Apoptosis of kidney cell lines	['HSPA5', 'TCF12', 'SDHC', 'PPARD', 'HTT', 'CASP3', 'HYOU1', 'RAF1', 'DDX17', 'RELA', 'PRDX3', 'SGPL1', 'ITGB1', 'RNF31', 'PPM1A', 'XIAP', 'SIAH1', 'SREBF2', 'CTNNB1', 'NFE2L2']	20	-0.044		0	NA
Lymphoproliferative disorder	['IPO7', 'ELF2', 'PPP6R3', 'CDC23', 'ZHX1', 'UNG', 'SLC25A3', 'PNKD', 'HUWE1', 'TRIP12', 'FBXO28', 'DEK', 'CDC37L1', 'JAK1', 'KLF3', 'MYNN', 'PPP6C', 'RHOB', 'ITGB1', 'GTF2B', 'KPNA1', 'XIAP', 'UBA2', 'TOP2B', 'TOB1', 'CDK4', 'PTPN11', 'SNRPB', 'CRK', 'CTNNB1', 'RANBP6', 'EIF2A', 'TOLLIP', 'YWHAE', 'DYNLL2', 'CPSF7', 'SIGMAR1', 'ELAVL1', 'NONO', 'UBE3A', 'CHD4', 'LAMP1', 'LIG4', 'HTT', 'CASP3', '…	117	-0.053		0	NA
Intestinal cancer	['GORASP2', 'DCUN1D3', 'IPO7', 'DCAF12', 'EXTL3', 'GSPT1', 'NCL', 'PNKD', 'PDZD8', 'TRIP12', 'SMAD2', 'LARP1', 'MTA2', 'KLF3', 'ZMAT3', 'GTF2B', 'CC2D1B', 'PURA', 'NRBP1', 'KDM2A', 'FAM120A', 'MAZ', 'PPM1B', 'TMED10', 'NIPA2', 'SPECC1L', 'SIGMAR1', 'C16orf72', 'FBXO45', 'NAA15', 'ST3GAL2', 'SURF4', 'ZRANB1', 'PNN', 'LAMP1', 'AP3M1', 'C11orf24', 'ZNF326', 'RRM1', 'ZNF507', 'SERBP1', 'RNF31', 'USP1…	515	-0.084		0	NA
Hematopoietic neoplasm	['CPNE1', 'RPL11', 'IPO7', 'ELF2', 'PPP6R3', 'CDC23', 'SRSF1', 'DCAF12', 'TCF12', 'ZHX1', 'ZBTB33', 'EXTL3', 'UNG', 'SLC25A3', 'TGOLN2', 'PNKD', 'HUWE1', 'RBMX', 'TRIP12', 'KLHL8', 'FBXO28', 'DEK', 'SLC25A39', 'SMAD2', 'CDC37L1', 'JAK1', 'THUMPD3', 'KLF3', 'MYNN', 'PPP6C', 'RHOB', 'DENND1A', 'ITGB1', 'CUX1', 'GTF2B', 'KPNA1', 'NRIP1', 'HECTD3', 'ANKH', 'XIAP', 'CTNND1', 'UBA2', 'TOP2B', 'TOB1', '…	184	-0.108		0	NA
Colorectal disorder	['GORASP2', 'API5', 'RNF34', 'DCUN1D3', 'ELF2', 'CDC23', 'DCAF12', 'SEC63', 'MED14', 'TCF12', 'EXTL3', 'ACVR1', 'DNAJA2', 'UNG', 'UBE4A', 'RTN4', 'NCL', 'PNKD', 'ZNF134', 'HUWE1', 'CRY2', 'RBMX', 'PDZD8', 'TRIP12', 'AP3B1', 'EFR3A', 'IPO9', 'CCNK', 'AP3D1', 'NDUFA4', 'GLTP', 'SMAD2', 'ZMYM2', 'PNISR', 'JAK1', 'LARP1', 'MTA2', 'KLF3', 'RANBP2', 'MYNN', 'UBAP2L', 'ITGB1', 'BAG6', 'TRIAP1', 'EIF3J',…	285	-0.12		0	NA
Cell death of muscle cells	['PARP1', 'ELAVL1', 'PPIF', 'PPARA', 'TFDP1', 'RTN4', 'NCL', 'IVNS1ABP', 'IL6ST', 'PSMB1', 'HTT', 'CASP3', 'RAF1', 'PRDX3', 'RHOA', 'CREG1', 'MAP3K7', 'DAG1', 'NAMPT', 'PTPN11', 'CTNNB1', 'CALR', 'PPP1R10', 'PPP1CC', 'MAPKAPK2']	25	-0.124		0	NA
Apoptosis of neurons	['HSPA5', 'SIGMAR1', 'PARP1', 'OGT', 'UNG', 'PDCD6IP', 'SET', 'LIG4', 'HTT', 'CASP3', 'NDEL1', 'HYOU1', 'FBXW7', 'RELA', 'PRDX3', 'SGPL1', 'MIB1', 'BAG6', 'RHOA', 'STAMBP', 'XIAP', 'KDM2A', 'ETV6', 'SIAH1', 'CDC42', 'CAPRIN1', 'PTPN11', 'VTI1A', 'CTNNB1', 'NFE2L2', 'PSEN1', 'EIF2A']	32	-0.132		0	NA
Binding of DNA	['PARP1', 'PPARA', 'YY1', 'TFDP1', 'NCL', 'MBD2', 'CCAR1', 'FOXP4', 'SET', 'IL6ST', 'PPARD', 'TSNAX', 'HTT', 'TXLNG', 'JAK1', 'RAF1', 'RELA', 'ANXA7', 'REST', 'PSME3', 'RANBP2', 'RHOB', 'ATF7', 'CUX1', 'GTF2B', 'RHOA', 'HNRNPC', 'PURA', 'RPRD1B', 'KDM2A', 'ETV6', 'SUB1', 'MAP3K7', 'PPP2CA', 'SMARCA4', 'RNF4', 'PTPN11', 'SREBF2', 'TXNRD1', 'PTPN1', 'CTNNB1', 'NFE2L2', 'CALR', 'ZBTB5', 'PSEN1', 'BC…	49	-0.139		0	NA
Apoptosis of lung cancer cell lines	['HSPA5', 'PARP1', 'SRSF1', 'OGT', 'COX7A2L', 'IL6ST', 'CASP3', 'RRM1', 'REST', 'MTA2', 'RELA', 'RHOB', 'TRIAP1', 'PRPS1', 'TBK1', 'USP10', 'SSRP1', 'RPA2', 'ATG7', 'MAP3K7', 'PPP2CA', 'COX6B1', 'TXNRD1', 'BAP1']	24	-0.154		0	NA
Apoptosis of heart	['SMARCA4', 'IL6ST', 'PARP1', 'RHOA', 'NAMPT', 'PTPN11', 'ELAVL1', 'CTNNB1', 'CASP3', 'CREG1', 'CALR', 'PPP1R10', 'RAF1', 'RTN4', 'MAP3K7', 'MAPKAPK2', 'IVNS1ABP']	17	-0.16		0	NA
DNA damage	['SUN2', 'PARP1', 'RHOA', 'USP9X', 'CCNK', 'DIDO1', 'EIF4G1', 'HTT', 'OGT', 'CASP3', 'CALR', 'PPARA', 'ATG7', 'KDM2A', 'UNG', 'TOP2B', 'YWHAE']	17	-0.162		0	NA
Interaction of DNA	['PARP1', 'PPARA', 'YY1', 'TFDP1', 'NCL', 'MBD2', 'CCAR1', 'FOXP4', 'SET', 'IL6ST', 'PPARD', 'TSNAX', 'LIG4', 'HTT', 'TXLNG', 'JAK1', 'RAF1', 'RELA', 'ANXA7', 'REST', 'PSME3', 'RANBP2', 'XRCC6', 'RHOB', 'ATF7', 'CUX1', 'GTF2B', 'RHOA', 'HNRNPC', 'PURA', 'RPRD1B', 'KDM2A', 'ETV6', 'SUB1', 'MAP3K7', 'PPP2CA', 'SMARCA4', 'RNF4', 'PTPN11', 'SREBF2', 'TXNRD1', 'PTPN1', 'CTNNB1', 'NFE2L2', 'CALR', 'ZBT…	51	-0.163		0	NA
Movement of organelle	['SUN2', 'LAMP1', 'RAB5A', 'HTT', 'RAB7A', 'NDEL1', 'RAB6A', 'EMD', 'DCTN2']	9	-0.164		0	NA
Cell death of heart	['PARP1', 'ELAVL1', 'PPIF', 'TFDP1', 'RTN4', 'NCL', 'IVNS1ABP', 'IL6ST', 'CASP3', 'RAF1', 'RHOA', 'CREG1', 'MAP3K7', 'SMARCA4', 'NAMPT', 'PTPN11', 'CTNNB1', 'CALR', 'PPP1R10', 'MAPKAPK2']	20	-0.181		0	NA
Proliferation of embryonic cell lines	['PARP1', 'PPIF', 'NACC1', 'TFDP1', 'PNN', 'GLCE', 'USP8', 'TSNAX', 'LIG4', 'ICMT', 'LARP1', 'RAF1', 'RELA', 'XRCC6', 'ITGB1', 'RHOA', 'TARDBP', 'PPM1A', 'ETV6', 'TOB1', 'SDHB', 'CDK4', 'PTPN11', 'TXNRD1', 'CTNNB1', 'PSEN1', 'CTCF']	27	-0.184		0	NA
Secretion of vesicles	['RAB5A', 'HTT', 'RAB9A', 'CTTN', 'RAB2B']	5	-0.218		0	NA
Cell death of lung cancer cell lines	['HSPA5', 'PARP1', 'SRSF1', 'OGT', 'COX7A2L', 'IL6ST', 'CASP3', 'RRM1', 'REST', 'RAF1', 'MTA2', 'RELA', 'RHOB', 'TRIAP1', 'PRPS1', 'TBK1', 'USP10', 'SSRP1', 'RPA2', 'ATG7', 'MAP3K7', 'PPP2CA', 'COX6B1', 'TXNRD1', 'BAP1']	25	-0.243		0	NA
Secretion of exosomes	['RAB5A', 'HTT', 'RAB2B']	3	-0.254		0	NA
Formation of autophagosomes	['RAB11A', 'TBC1D14', 'TBK1', 'CTNNB1', 'CLTC', 'TMBIM6', 'MTMR3', 'ATG7', 'EIF2A', 'ATG5']	10	-0.277		0	NA
Astrocytosis of brain	['LAMP1', 'IL6ST', 'NAMPT', 'OGT']	4	-0.314		0	NA
Astrocytosis	['IDE', 'NAMPT', 'IL6ST', 'LAMP1', 'HTT', 'NFE2L2', 'OGT', 'PDCD6IP']	8	-0.317		0	NA
Cell death of hepatoma cell lines	['SIAH1', 'CCNG1', 'TMED10', 'CTNNB1', 'NFE2L2', 'CASP3', 'SMAD2', 'SRSF2', 'ICMT', 'HSPA9', 'RELA', 'ATG7', 'MAP3K7', 'PPP2CA', 'ATG5']	15	-0.328		0	NA
Apoptosis of fibroblasts	['PARP1', 'PITPNA', 'TFDP1', 'SDHC', 'HTT', 'CASP3', 'RAF1', 'RELA', 'RALBP1', 'SGPL1', 'RHOB', 'ITGB1', 'TBK1', 'MBD4', 'TOP2B', 'CDC42', 'PTPN11', 'MAVS', 'PTPN1', 'CTNNB1', 'NFE2L2', 'EMD', 'PSEN1', 'CRKL']	24	-0.358		0	NA
Cell viability of cerebral cortex cells	['IDE', 'SIGMAR1', 'HTT', 'PSEN1', 'RELA', 'ATG7', 'LMO4', 'ITGB1']	8	-0.371		0	NA
Cell viability of stomach cancer cell lines	['CUX1', 'PARP1', 'PTPN11', 'RAB5A', 'CRK', 'CTTN', 'RAF1', 'ITGB1']	8	-0.374		0	NA
Necroptosis	['PARP1', 'SPATA2', 'PPIF', 'PGAM5', 'CAPNS1', 'JAK1', 'RELA', 'ATG16L1', 'ATG5']	9	-0.391		0	NA
Adhesion of kidney cells	['DAG1', 'CTNNB1', 'ITGB1', 'RAP1A', 'CTNNA1', 'PSEN1', 'PDCD6IP', 'PPP2CA', 'PNN']	9	-0.396		0	NA
Cell death of heart cells	['PARP1', 'ELAVL1', 'PPIF', 'TFDP1', 'RTN4', 'NCL', 'IVNS1ABP', 'IL6ST', 'CASP3', 'RAF1', 'RHOA', 'CREG1', 'MAP3K7', 'NAMPT', 'PTPN11', 'CTNNB1', 'CALR', 'PPP1R10', 'MAPKAPK2']	19	-0.399		0	NA
Exocytosis	['RAB11A', 'TBC1D14', 'RHOA', 'LAMP1', 'PFN1', 'RAB5A', 'HTT', 'PITPNA', 'MIA3', 'RAB9A', 'REST', 'EXOC8', 'PNKD', 'CDK16', 'RAB2B']	15	-0.404		0	NA
Apoptosis of heart cells	['NAMPT', 'PTPN11', 'IL6ST', 'PARP1', 'RHOA', 'ELAVL1', 'CTNNB1', 'CASP3', 'CALR', 'CREG1', 'PPP1R10', 'RAF1', 'RTN4', 'MAP3K7', 'MAPKAPK2', 'IVNS1ABP']	16	-0.413		0	NA
Transformation of epithelial cell lines	['PTPN11', 'CTNNB1', 'RAP1A', 'RAF1', 'ETV6']	5	-0.418		0	NA
Colorectal tumor	['GORASP2', 'API5', 'RNF34', 'DCUN1D3', 'ELF2', 'CDC23', 'DCAF12', 'SEC63', 'MED14', 'TCF12', 'EXTL3', 'ACVR1', 'DNAJA2', 'UNG', 'UBE4A', 'RTN4', 'NCL', 'PNKD', 'ZNF134', 'HUWE1', 'CRY2', 'RBMX', 'PDZD8', 'TRIP12', 'AP3B1', 'EFR3A', 'IPO9', 'CCNK', 'AP3D1', 'NDUFA4', 'GLTP', 'SMAD2', 'ZMYM2', 'PNISR', 'JAK1', 'LARP1', 'MTA2', 'KLF3', 'RANBP2', 'MYNN', 'UBAP2L', 'ITGB1', 'BAG6', 'TRIAP1', 'EIF3J',…	283	-0.429		0	NA
Apoptosis of embryonic cell lines	['HSPA5', 'PARP1', 'TCF12', 'RTN4', 'ATG5', 'SDHC', 'PPARD', 'HTT', 'CASP3', 'DDX17', 'MTCH2', 'PRDX3', 'RELA', 'RALBP1', 'SGPL1', 'RHOB', 'ITGB1', 'RNF31', 'SPATA2', 'PPM1A', 'XIAP', 'MAP3K7', 'SIAH1', 'SUN2', 'CDK4', 'PTPN11', 'CRK', 'PTPN1', 'NFE2L2', 'CAPNS1', 'PSEN1', 'EIF2A']	32	-0.433		0	NA
Double-stranded DNA break repair of cells	['SMARCA4', 'RNF4', 'PARP1', 'DEK', 'CTNNB1', 'XRCC6']	6	-0.434		0	NA
Gliosis of central nervous system	['NAMPT', 'IL6ST', 'LAMP1', 'ITM2B', 'HTT', 'NFE2L2', 'OGT', 'PSEN1']	8	-0.451		0	NA
Proliferation of neuronal cells	['RAB11A', 'PARP1', 'OGT', 'USP47', 'EXTL3', 'RAB22A', 'RTN4', 'UBE3A', 'SET', 'IL6ST', 'HTT', 'SMAD2', 'NDEL1', 'REST', 'CTNNA1', 'GPHN', 'CSNK1D', 'RAF1', 'RELA', 'RNF6', 'CLPTM1', 'HSPA8', 'SLC25A5', 'MIB1', 'ITGB1', 'RHOA', 'FECH', 'SNX3', 'TARDBP', 'ULK1', 'PURA', 'KDM2A', 'PIP5K1A', 'CDC42', 'VTI1A', 'PTPN11', 'EIF4G2', 'VAPA', 'CRK', 'CTNNB1', 'PSEN1']	41	-0.455		0	NA
Scattering of fibroblast cell lines	['CDC42', 'ITGB1']	2	-0.492		0	NA
Liver cancer	['GORASP2', 'API5', 'IPO7', 'SRSF1', 'MED14', 'TCF12', 'USP47', 'PUM1', 'ACVR1', 'GATC', 'RTN4', 'NCL', 'HUWE1', 'ANP32B', 'EFR3A', 'AP3D1', 'TPCN1', 'GLTP', 'SMAD2', 'CDC37L1', 'ZMYM2', 'PNISR', 'JAK1', 'THUMPD3', 'MTA2', 'KLF3', 'RANBP2', 'DENND1A', 'ITGB1', 'BAG6', 'CUX1', 'GTF2B', 'KPNA1', 'NRIP1', 'RBM12B', 'TCF20', 'DHX36', 'MAP3K7', 'FAM120A', 'TOP2B', 'SCAF8', 'UBA2', 'TOB1', 'TMEM41A', '…	251	-0.495		0	NA
Hepatobiliary system cancer	['GORASP2', 'API5', 'IPO7', 'ELF2', 'SRSF1', 'MED14', 'TCF12', 'USP47', 'PUM1', 'ACVR1', 'GATC', 'RTN4', 'NCL', 'HUWE1', 'ANP32B', 'EFR3A', 'AP3D1', 'DEK', 'GLTP', 'SMAD2', 'TPCN1', 'CDC37L1', 'ZMYM2', 'PNISR', 'JAK1', 'THUMPD3', 'MTA2', 'KLF3', 'RANBP2', 'DENND1A', 'ITGB1', 'BAG6', 'CUX1', 'GTF2B', 'KPNA1', 'NRIP1', 'RBM12B', 'TCF20', 'DHX36', 'CTNND1', 'MAP3K7', 'FAM120A', 'TOP2B', 'SCAF8', 'UB…	265	-0.495		0	NA
Colony formation of fibroblast cell lines	['RHOA', 'CRK', 'PTPN1', 'CTNNB1', 'CLTC', 'RRM1', 'RAF1', 'GOLPH3', 'CTCF', 'ETV6', 'RHOB']	11	-0.519		0	NA
Internalization of protein	['IPO7', 'AP2M1', 'IPO9', 'RHOA', 'RAB5A', 'TARDBP', 'ATP6V0E1', 'HTT', 'NUTF2', 'CLTC', 'MAVS', 'PPP1R10', 'PSEN1', 'DNAJA2', 'PIP5K1A', 'KPNB1', 'HSPA8', 'CRY2']	18	-0.55		0	NA
Quantity of focal adhesions	['PTPN11', 'CTNNB1', 'CAPNS1', 'RAF1', 'ITGB1']	5	-0.555		0	NA
Cell death of cardiomyocytes	['PARP1', 'IL6ST', 'RHOA', 'NAMPT', 'PTPN11', 'ELAVL1', 'PPIF', 'CASP3', 'CREG1', 'CALR', 'PPP1R10', 'RAF1', 'TFDP1', 'RTN4', 'NCL', 'MAP3K7', 'MAPKAPK2', 'IVNS1ABP']	18	-0.627		0	NA
Cognitive impairment	['SIGMAR1', 'CAMTA1', 'OGT', 'NAA15', 'SMARCA2', 'PPARA', 'NONO', 'UBE3A', 'CHD4', 'HUWE1', 'RBMX', 'CDK13', 'SET', 'TRIP12', 'HNRNPU', 'ITM2B', 'USP9X', 'LIG4', 'HTT', 'CLTC', 'CASP3', 'HNRNPH2', 'AHSA1', 'TARDBP', 'TUBB', 'TBC1D20', 'KDM5C', 'WDR26', 'PURA', 'RAB18', 'SUB1', 'DAG1', 'SMARCA4', 'CDC42', 'SNRPB', 'CTNNB1', 'DDX3X', 'EDC3', 'GATAD2B', 'DLD', 'PSEN1', 'BPTF', 'CTCF', 'SON', 'HNRNPK…	47	-0.64		0	NA
B-cell neoplasm	['PPP6R3', 'CDC23', 'UNG', 'PNKD', 'HUWE1', 'TRIP12', 'DEK', 'CDC37L1', 'JAK1', 'KLF3', 'MYNN', 'PPP6C', 'GTF2B', 'KPNA1', 'XIAP', 'TOP2B', 'CDK4', 'PTPN11', 'CRK', 'CTNNB1', 'RANBP6', 'EIF2A', 'TOLLIP', 'YWHAE', 'CPSF7', 'SIGMAR1', 'ELAVL1', 'NONO', 'UBE3A', 'CHD4', 'LAMP1', 'LIG4', 'HTT', 'CASP3', 'RRM1', 'FBXW7', 'PI4KB', 'STRN3', 'RNF31', 'USP10', 'NUTF2', 'PPP2CA', 'SMARCA4', 'CTTN', 'PSEN1'…	87	-0.64		0	NA
B cell cancer	['CPSF7', 'EIF2A', 'PARP1', 'BRD4', 'PPP6R3', 'CAMTA1', 'CDC23', 'ELAVL1', 'SMARCA2', 'NONO', 'SF3B1', 'TFDP1', 'UNG', 'UBE3A', 'CHD4', 'IVNS1ABP', 'HUWE1', 'TRIP12', 'SETD2', 'LAMP1', 'CNOT1', 'HNRNPU', 'PSMB1', 'USP8', 'DEK', 'LIG4', 'CDC37L1', 'RRM1', 'SRSF2', 'JAK1', 'FBXW7', 'RAF1', 'RELA', 'XRCC6', 'LSM3', 'PI4KB', 'PSME3', 'PPP6C', 'STRN3', 'PRPS1', 'GTF2B', 'KPNA1', 'RHOA', 'RNF31', 'WDR7…	70	-0.64		0	NA
Cell viability of embryonic cell lines	['PARP1', 'HNRNPU', 'HTT', 'PPM1A', 'IP6K1', 'RELA', 'HNRNPK', 'SGPL1', 'ITGB1']	9	-0.664		0	NA
Cell death of brain	['TCERG1', 'HSPA5', 'PARP1', 'TFDP1', 'UNG', 'PPARD', 'HTT', 'CASP3', 'HYOU1', 'REST', 'RELA', 'RHOA', 'TARDBP', 'ATG7', 'CERS2', 'VAPB', 'SDHB', 'CDC42', 'CDK4', 'VAPA', 'NFE2L2', 'CAPNS1', 'PSEN1', 'EIF2A']	24	-0.666		0	NA
Apoptosis of cardiomyocytes	['NAMPT', 'PTPN11', 'IL6ST', 'PARP1', 'RHOA', 'ELAVL1', 'CASP3', 'CALR', 'CREG1', 'PPP1R10', 'RAF1', 'RTN4', 'MAP3K7', 'MAPKAPK2', 'IVNS1ABP']	15	-0.682		0	NA
Export of molecule	['CASC3', 'PARP1', 'WDR33', 'SRSF1', 'ELAVL1', 'PPARA', 'SRSF7', 'SMG7', 'SLC38A2', 'SRSF2', 'CANX', 'RANBP2', 'RALBP1', 'RHOA', 'NUTF2', 'XPO7', 'CDC42', 'PTPN11', 'FYTTD1', 'SRSF3', 'CALR', 'HSPA9', 'YTHDC1', 'HNRNPA2B1', 'YWHAE']	25	-0.693		0	NA
Scattering	['CDC42', 'PTPN11', 'CRK', 'CTNNB1', 'RAB7A', 'NDEL1', 'RAB6A', 'RAF1', 'MTCH2', 'DCTN2', 'ITGB1']	11	-0.714		0	NA
Modification of tumor cell lines	['SMARCA4', 'RNF4', 'PARP1', 'DEK', 'CTNNB1', 'XRCC6', 'SUPT6H']	7	-0.719		0	NA
Development of cytoplasm	['RAB1A', 'RRN3', 'PFN1', 'RAB5A', 'ASB7', 'RAB22A', 'PDCD6IP', 'ATG16L1', 'ATG5', 'SNX9', 'LAMP1', 'IPO9', 'RAB5B', 'HTT', 'FBXW7', 'RHOB', 'HSPA8', 'RBBP4', 'ITGB1', 'UBAP2L', 'CORO1C', 'RHOA', 'TUBB', 'ULK1', 'RAB7A', 'CTNND1', 'ATG7', 'WIPI2', 'ARPC2', 'SMARCA4', 'CDC42', 'CDK4', 'PTPN11', 'CRK', 'CTTN', 'MRPL10', 'PSEN1', 'EIF2A']	38	-0.736		0	NA
Growth of neurites	['RAB11A', 'PARP1', 'OGT', 'USP47', 'EXTL3', 'RAB22A', 'RTN4', 'UBE3A', 'SET', 'IL6ST', 'HTT', 'SMAD2', 'NDEL1', 'REST', 'RAF1', 'GPHN', 'CSNK1D', 'RELA', 'RNF6', 'CLPTM1', 'HSPA8', 'SLC25A5', 'MIB1', 'ITGB1', 'RHOA', 'FECH', 'SNX3', 'TARDBP', 'ULK1', 'PIP5K1A', 'CDC42', 'VTI1A', 'PTPN11', 'EIF4G2', 'VAPA', 'CRK', 'PSEN1']	37	-0.776		0	NA
Gliosis of brain	['NAMPT', 'IL6ST', 'LAMP1', 'ITM2B', 'HTT', 'OGT', 'PSEN1']	7	-0.825		0	NA
Proliferation of fibroblast cell lines	['EIF2AK1', 'PARP1', 'SRSF1', 'PPIF', 'SMARCA2', 'HDGF', 'IVNS1ABP', 'ATG5', 'GLCE', 'TRIP12', 'USP8', 'TSNAX', 'LIG4', 'CLTC', 'ICMT', 'FBXW7', 'RAF1', 'RELA', 'RHOB', 'ITGB1', 'RHOA', 'PSMA4', 'ETV6', 'TOB1', 'CDC42', 'CAPRIN1', 'CDK4', 'PTPN11', 'CRK', 'CTNNB1', 'DDX3X', 'PSEN1', 'TFG', 'MAPKAPK2']	34	-0.831		0	NA
Apoptosis of connective tissue cells	['HSPA5', 'PARP1', 'PITPNA', 'GLO1', 'TFDP1', 'SDHC', 'HTT', 'SMAD2', 'CASP3', 'RAF1', 'RELA', 'RALBP1', 'SGPL1', 'RHOB', 'ITGB1', 'TBK1', 'MBD4', 'MAP3K7', 'TOP2B', 'CDC42', 'PTPN11', 'MAVS', 'PTPN1', 'CTNNB1', 'NFE2L2', 'EMD', 'PSEN1', 'CRKL']	28	-0.841		0	NA
Extension of cellular protrusions	['RAB11A', 'CDC42', 'EIF4G2', 'ULK1', 'CRK', 'HTT', 'CTNNB1', 'RAPGEF2', 'NDEL1', 'IFRD1', 'RNF6', 'CTTN', 'RTN4', 'CRKL', 'PIP5K1A', 'ARPC2', 'ITGB1']	17	-0.876		0	NA
Scattering of cells	['CDC42', 'PTPN11', 'CRK', 'CTNNB1', 'RAF1', 'MTCH2', 'ITGB1']	7	-0.896		0	NA
Size of animal	['CAPRIN1', 'CDK4', 'PHC2', 'PPARD', 'LIG4', 'SMAD2', 'PYGO2', 'CAPNS1', 'IFRD1', 'JAK1', 'IP6K1', 'PSEN1', 'SUB1', 'POLR2A']	14	-0.92		0	NA
Cell viability of connective tissue cells	['OSTM1', 'PTPN11', 'IL6ST', 'PARP1', 'CCNG1', 'CTNNB1', 'CASP3', 'PSEN1', 'RELA', 'MBD4', 'MAP3K7', 'ITGB1']	12	-0.935		0	NA
Proliferation of lung cancer cell lines	['API5', 'SMARCA2', 'HUWE1', 'DEGS1', 'SET', 'PPARD', 'CASP3', 'RAF1', 'RELA', 'SMC1A', 'RALBP1', 'RHOB', 'ITGB1', 'PPP2R5C', 'MAP3K7', 'CDK4', 'PTPN11', 'DDX3X', 'NFE2L2', 'GOLPH3', 'CRKL', 'PPP1CC', 'HNRNPA2B1']	23	-0.943		0	NA
Outgrowth of cells	['RAB11A', 'PARP1', 'OGT', 'TCF12', 'EXTL3', 'RAB22A', 'RTN4', 'UBE3A', 'SET', 'IL6ST', 'HTT', 'NDEL1', 'JAK1', 'RAF1', 'GPHN', 'CSNK1D', 'RELA', 'RNF6', 'SLC25A5', 'MIB1', 'ITGB1', 'RHOA', 'FECH', 'SNX3', 'TARDBP', 'ULK1', 'PIP5K1A', 'CDC42', 'VTI1A', 'PTPN11', 'EIF4G2', 'VAPA', 'CRK', 'PTPN1', 'PSEN1']	35	-0.99		0	NA
Outgrowth of neurites	['RAB11A', 'PARP1', 'OGT', 'EXTL3', 'RAB22A', 'RTN4', 'UBE3A', 'SET', 'IL6ST', 'HTT', 'NDEL1', 'RNF6', 'RAF1', 'GPHN', 'CSNK1D', 'RELA', 'SLC25A5', 'ITGB1', 'MIB1', 'RHOA', 'FECH', 'SNX3', 'TARDBP', 'ULK1', 'PIP5K1A', 'CDC42', 'VTI1A', 'PTPN11', 'EIF4G2', 'VAPA', 'CRK', 'PSEN1']	32	-0.995		0	NA
Small GTPase mediated signal transduction	['RHOA', 'PHACTR4', 'ULK1', 'CRK', 'RAPGEF2', 'OGT', 'RAP1A', 'GDI2', 'STAMBP', 'ICMT', 'RAF1', 'SDCBP', 'DYNLT1', 'RTN4', 'CRKL', 'RALBP1', 'RHOB', 'ITGB1']	18	-1		0	NA
Assembly of nuclear speckles	['XIAP', 'NONO']	2	-1		0	NA
Cell death of connective tissue cells	['EIF2AK1', 'EIF2A', 'HSPA5', 'PARP1', 'PITPNA', 'GLO1', 'ADIPOR1', 'TFDP1', 'UNG', 'RTN4', 'ATG16L1', 'IVNS1ABP', 'ATG5', 'SDHC', 'HTT', 'SMAD2', 'CASP3', 'SRSF2', 'RAF1', 'MTCH2', 'RELA', 'RANBP2', 'PI4KB', 'RALBP1', 'RHOB', 'SGPL1', 'ITGB1', 'RHOA', 'TBK1', 'CCNG1', 'SPATA2', 'PURA', 'XIAP', 'ATG7', 'MBD4', 'MAP3K7', 'TOP2B', 'ADIPOR2', 'CDC42', 'CDK4', 'PTPN11', 'SUN2', 'CRK', 'MAVS', 'PTPN1'…	54	-1.076		0	NA
Formation of nucleus	['PARP1', 'RRN3', 'PPP2R2A', 'HTT', 'UBP1', 'XIAP', 'SON', 'NONO', 'RTN4', 'SGPL1', 'PPP2CA']	11	-1.086		0	NA
Autophagy of embryonic cell lines	['BAG6', 'TBC1D14', 'HTT', 'SMAD2', 'CAPNS1', 'RAB9A', 'RELA']	7	-1.145		0	NA
Cell death of sarcoma cell lines	['HSPA5', 'BRD4', 'OGT', 'USP47', 'NCL', 'HUWE1', 'LAMP1', 'TMBIM6', 'CASP3', 'RELA', 'BAG6', 'PRPS1', 'RNF31', 'RHOA', 'TBK1', 'CCNG1', 'RPA2', 'ATG7', 'NAMPT', 'MAVS', 'CAPNS1', 'MAPKAPK2']	22	-1.148		0	NA
Cell death of embryonic cells	['IL6ST', 'PTPN11', 'LIG4', 'HTT', 'CTNNB1', 'CASP3', 'CAPNS1', 'MTCH2', 'KDM2A', 'ETV6']	10	-1.157		0	NA
Growth of yeast	['PARP1', 'CNOT2', 'TARDBP', 'DHX15', 'HTT', 'SLC25A5', 'DLD', 'CSNK1D', 'POLR2F', 'POLR2H', 'PPP1CC', 'TOP2B']	12	-1.168		0	NA
Quantity of blastocyst	['IL6ST', 'TXNRD1', 'TNKS2', 'ELAVL1', 'TFDP1']	5	-1.195		0	NA
Cell proliferation of cervical cancer cell lines	['ELAVL1', 'YY1', 'NONO', 'NCL', 'NDFIP1', 'HUWE1', 'DEK', 'LARP1', 'RAF1', 'RELA', 'CSNK1D', 'SETD7', 'EIF5', 'NRIP1', 'TUBB', 'RPRD1B', 'SMARCA4', 'CTNNB1', 'CTCF']	19	-1.213		0	NA
Liver tumor	['GORASP2', 'API5', 'HNRNPF', 'DCUN1D3', 'IPO7', 'SRSF1', 'SEC63', 'MED14', 'TCF12', 'USP47', 'PUM1', 'ACVR1', 'GATC', 'RTN4', 'NCL', 'TGOLN2', 'HUWE1', 'RBMX', 'PDZD8', 'ANP32B', 'EFR3A', 'IPO9', 'AP3D1', 'TPCN1', 'GLTP', 'SMAD2', 'CDC37L1', 'ZMYM2', 'PNISR', 'JAK1', 'LARP1', 'MTA2', 'THUMPD3', 'KLF3', 'RANBP2', 'MYNN', 'DENND1A', 'ITGB1', 'BAG6', 'CUX1', 'GTF2B', 'KPNA1', 'NRIP1', 'RBM12B', 'TC…	294	-1.252		0	NA
Formation of vesicles	['RAB11A', 'PITPNA', 'TGOLN2', 'PDCD6IP', 'ATG16L1', 'ATG5', 'HTT', 'TMBIM6', 'CLTC', 'CASP3', 'MTMR3', 'PI4KB', 'TBC1D14', 'RHOA', 'SNX3', 'TBK1', 'ULK1', 'ATG7', 'TMED10', 'CTNNB1', 'TAOK2', 'PICALM', 'EIF2A']	23	-1.257		0	NA
Cell movement of fibroblast cell lines	['PPIF', 'ATG5', 'IPO9', 'PPARD', 'FBXW7', 'RELA', 'RALBP1', 'ITGB1', 'RHOA', 'PPP2R5C', 'ARPC2', 'CDC42', 'PTPN11', 'CRK', 'PTPN1', 'CTNNB1', 'DDX3X', 'CTTN', 'CRKL']	19	-1.3		0	NA
Phagocytosis by macrophage cancer cell lines	['ERAP1', 'RAB11A', 'PFN1']	3	-1.342		0	NA
Organization of cytoplasm	['GORASP2', 'RAB11A', 'TOR1AIP2', 'AKIRIN1', 'RTN4', 'PDZD8', 'CSNK1D', 'RANBP2', 'RALBP1', 'UBAP2L', 'RHOB', 'RAB5C', 'ITGB1', 'KPNA1', 'MID1IP1', 'ULK1', 'CTNND1', 'MAP3K7', 'TOP2B', 'SIAH1', 'VAPB', 'PTPN11', 'CRK', 'TMED10', 'CTNNB1', 'CALR', 'EMD', 'TMED9', 'SPECC1L', 'UBQLN2', 'MAPKAPK2', 'PFN1', 'IFRD1', 'SURF4', 'GBF1', 'UBE3A', 'SBDS', 'PPARD', 'CALU', 'HTT', 'RAB5B', 'CASP3', 'NDEL1', '…	117	-1.389		0	NA
Growth of connective tissue	['CASC3', 'PITPNA', 'OGT', 'YY1', 'HDGF', 'CRKL', 'PGK1', 'HUWE1', 'ATG5', 'IL6ST', 'PPARD', 'LIG4', 'CLTC', 'RRM1', 'ICMT', 'FBXW7', 'RAF1', 'RELA', 'PSME3', 'RHOB', 'SGPL1', 'USP16', 'ITGB1', 'RHOA', 'CCNG1', 'LEPROT', 'PURA', 'ETV6', 'MAP3K7', 'KLF9', 'SMARCA4', 'CDC42', 'CDK4', 'PHC2', 'CRK', 'PTGES3', 'PTPN1', 'CTNNB1', 'NFE2L2', 'CAPNS1', 'EMD', 'GOLPH3', 'CTCF', 'TFG', 'MAPKAPK2', 'HNRNPA2…	46	-1.391		0	NA
Pluripotency of embryonic stem cell lines	['RAD23B', 'SMAD2', 'HNRNPU', 'SRSF7']	4	-1.408		0	NA
Cell death of brain cells	['HSPA5', 'PARP1', 'TFDP1', 'UNG', 'PPARD', 'HTT', 'CASP3', 'HYOU1', 'REST', 'RELA', 'RHOA', 'TARDBP', 'ATG7', 'CERS2', 'VAPB', 'CDC42', 'CDK4', 'VAPA', 'NFE2L2', 'CAPNS1', 'PSEN1', 'EIF2A']	22	-1.421		0	NA
Accumulation of lipid	['PITPNA', 'IFRD1', 'PPARA', 'YY1', 'NONO', 'LAMP1', 'AP3B1', 'PPARD', 'HTT', 'SMAD2', 'SRSF2', 'FBXW7', 'SGPL1', 'RHOA', 'MID1IP1', 'ATG7', 'PIP5K1A', 'ADIPOR2', 'SDHB', 'SREBF2', 'PTPN1', 'NFE2L2', 'PSEN1', 'M6PR']	24	-1.429		0	NA
Production of virus	['HNRNPR', 'STAU1', 'AGFG1', 'SREBF2', 'HNRNPU', 'PTPN11', 'MON2', 'OGT', 'DDX17', 'DCTN2', 'EDEM3', 'HNRNPK', 'PDCD6IP', 'SDCBP', 'ATG5']	15	-1.479		0	NA
Proliferation of connective tissue cells	['CASC3', 'PITPNA', 'OGT', 'HDGF', 'CRKL', 'PGK1', 'HUWE1', 'ATG5', 'IL6ST', 'PPARD', 'LIG4', 'CLTC', 'RRM1', 'ICMT', 'FBXW7', 'RAF1', 'RELA', 'PSME3', 'SGPL1', 'RHOB', 'USP16', 'ITGB1', 'RHOA', 'CCNG1', 'LEPROT', 'PURA', 'ETV6', 'MAP3K7', 'KLF9', 'SMARCA4', 'CDC42', 'CDK4', 'PHC2', 'CRK', 'PTGES3', 'PTPN1', 'CTNNB1', 'NFE2L2', 'CAPNS1', 'EMD', 'GOLPH3', 'CTCF', 'TFG', 'MAPKAPK2']	44	-1.481		0	NA
Endocytosis	['EIF2AK1', 'RAB11A', 'HSPA5', 'RAB1A', 'PFN1', 'MAPKAPK2', 'RAB5A', 'CERK', 'NECAP1', 'CDC5L', 'RAB22A', 'NCL', 'SCRIB', 'ARF1', 'ATG5', 'SNX9', 'PDZD8', 'RAB5B', 'HTT', 'CLTC', 'HYOU1', 'SF3B3', 'CANX', 'PI4KB', 'RALBP1', 'RHOB', 'DENND1A', 'HSPA8', 'ITGB1', 'MIB1', 'CORO1C', 'RAB5C', 'RHOA', 'RAB7A', 'CTNND1', 'ATG7', 'ERAP1', 'PIP5K1A', 'CDC42', 'OSTM1', 'ATP6V0E1', 'PTPN1', 'CALR', 'PICALM',…	50	-1.502		0	NA
Cell death of cerebral cortex cells	['HSPA5', 'PARP1', 'TFDP1', 'UNG', 'PPARD', 'HTT', 'CASP3', 'HYOU1', 'REST', 'RELA', 'RHOA', 'TARDBP', 'VAPB', 'CDC42', 'CDK4', 'VAPA', 'NFE2L2', 'CAPNS1', 'PSEN1', 'EIF2A']	20	-1.528		0	NA
Production of HIV-1	['HNRNPR', 'HNRNPK', 'SREBF2', 'PTPN11', 'HNRNPU', 'MON2', 'DDX17', 'DCTN2', 'AGFG1', 'PDCD6IP', 'SDCBP']	11	-1.544		0	NA
Interphase	['GORASP2', 'RPL11', 'PARP1', 'PPP2R2A', 'ELAVL1', 'PPIF', 'CDC5L', 'PPARA', 'SMARCA2', 'ACVR1', 'SKP1', 'TFDP1', 'POLR2A', 'GSPT1', 'UBE3A', 'DEGS1', 'USP8', 'ACVR1B', 'SRSF2', 'RAF1', 'MTCH2', 'CSNK1D', 'RELA', 'SMC1A', 'PPP6C', 'ITGB1', 'CUX1', 'RNF31', 'RHOA', 'NRIP1', 'TUBB', 'CCNG1', 'PURA', 'CREG1', 'PPM1A', 'RPA2', 'CTNND1', 'DCTN2', 'ETV6', 'MBD4', 'LMO4', 'PPP2CA', 'SMARCA4', 'ORC4', 'C…	62	-1.597		0	NA
Cell death of central nervous system cells	['HSPA5', 'PARP1', 'TFDP1', 'UNG', 'IL6ST', 'PPARD', 'HTT', 'CASP3', 'HYOU1', 'REST', 'RELA', 'RHOA', 'TARDBP', 'ATG7', 'CERS2', 'VAPB', 'CDC42', 'CDK4', 'VAPA', 'NFE2L2', 'CAPNS1', 'PSEN1', 'EIF2A']	23	-1.655		0	NA
Import of protein	['IPO7', 'IPO9', 'TARDBP', 'MAVS', 'NUTF2', 'PPP1R10', 'PSEN1', 'DNAJA2', 'KPNB1', 'HSPA8']	10	-1.664		0	NA
Quantity of trophoblast giant cells	['TNKS2', 'ELAVL1', 'TXNRD1', 'TFDP1']	4	-1.664		0	NA
Formation of nuclear speckles	['XIAP', 'SON', 'NONO', 'UBP1']	4	-1.664		0	NA
Fragmentation of DNA fragment	['KPNA1', 'PARP1', 'NACC1', 'HTT', 'MTCH1', 'PSEN1', 'KPNB1', 'PPP1CC']	8	-1.671		0	NA
Engulfment of cells	['EIF2AK1', 'RAB11A', 'HSPA5', 'PFN1', 'CERK', 'CDC5L', 'NCL', 'ARF1', 'ATG5', 'PDZD8', 'RAB5B', 'HTT', 'CLTC', 'HYOU1', 'SF3B3', 'RHOB', 'RAB5C', 'HSPA8', 'ITGB1', 'MIB1', 'CORO1C', 'RHOA', 'SNX3', 'RAB7A', 'CTNND1', 'ATG7', 'ERAP1', 'PIP5K1A', 'CDC42', 'ATP6V0E1', 'CRK', 'PTPN1', 'SRSF3', 'CALR', 'PICALM', 'PSEN1', 'M6PR', 'MAPKAPK2']	38	-1.684		0	NA
Cardiogenesis	['RAB1A', 'RAB9A', 'CHD4', 'SNX17', 'FOXP4', 'SETD2', 'TAB2', 'SMAD2', 'CASP3', 'PSKH1', 'REST', 'FBXW7', 'CRTC2', 'ATF7', 'MIB1', 'ITGB1', 'RHOA', 'APH1A', 'RAPGEF2', 'AP1B1', 'ANKRD17', 'KDM2A', 'DCTN5', 'LMO4', 'SMARCA4', 'CDC42', 'CDK4', 'PTPN11', 'CRK', 'CTNNB1', 'NIPBL', 'CALR', 'CAPNS1', 'PSEN1', 'SPEN', 'CCM2', 'CRKL', 'MAPKAPK2']	38	-1.71		0	NA
Development of extraembryonic tissue	['PTPN11', 'HTT', 'APH1A', 'CTNNB1', 'SMAD2', 'TFDP1', 'ETV6', 'MIB1']	8	-1.732		0	NA
Neuronal cell death	['TCERG1', 'SIGMAR1', 'HSPA5', 'PARP1', 'PPIF', 'OGT', 'HDGF', 'TFDP1', 'UNG', 'PDCD6IP', 'ATG5', 'IDE', 'SET', 'ITM2B', 'PPARD', 'LIG4', 'HTT', 'CASP3', 'NDEL1', 'HYOU1', 'REST', 'FBXW7', 'RELA', 'LDHA', 'PRDX3', 'PSME3', 'SGPL1', 'ITGB1', 'BAG6', 'MIB1', 'RHOA', 'TARDBP', 'STAMBP', 'XIAP', 'ATG7', 'ETV6', 'KDM2A', 'LMO4', 'CERS2', 'SIAH1', 'SDHB', 'CAPRIN1', 'CDC42', 'CDK4', 'PTPN11', 'VAPA', '…	53	-1.754		0	NA
Cell transformation	['HBP1', 'MLLT1', 'PBX2', 'SRSF1', 'RAP1A', 'SMARCA2', 'TFDP1', 'ATG5', 'FBXO7', 'CLTC', 'ICMT', 'RAF1', 'RELA', 'LDHA', 'PRDX3', 'RHOB', 'ITGB1', 'RHOA', 'ATG7', 'ETV6', 'SDCBP', 'TOB1', 'CDC42', 'CDK4', 'PTPN11', 'CRK', 'EIF4G1', 'GOLGA5', 'CTNNB1', 'PTPN1', 'TFG']	31	-1.76		0	NA
Cell rounding	['BAG6', 'CDC42', 'RHOA', 'PTPN11', 'RAF1', 'PIP5K1A', 'RHOB']	7	-1.802		0	NA
Cell viability of myeloma cell lines	['RAB11A', 'NAMPT', 'EIF4G1', 'POMP', 'CTNNB1', 'LEPROT', 'MED14', 'RRM1', 'PSMA4', 'LDHA']	10	-1.863		0	NA
Invasion of cells	['HBP1', 'HSPA5', 'IPO7', 'PFN1', 'SIGMAR1', 'PPP2R2A', 'PPIF', 'RAB5A', 'NAA15', 'OGT', 'RAP1A', 'TCF12', 'YY1', 'ZBTB7A', 'HDGF', 'UBE3A', 'HDLBP', 'MBD2', 'SCRIB', 'IVNS1ABP', 'SETD2', 'PPARD', 'SMAD2', 'TMBIM6', 'CASP3', 'RRM1', 'LARP1', 'FBXW7', 'RELA', 'LDHA', 'RANBP2', 'PI4KB', 'RALBP1', 'UBE2D3', 'RHOB', 'ITGB1', 'RHOA', 'DIDO1', 'XIAP', 'CTNND1', 'RPRD1B', 'ATG7', 'ETV6', 'PIP5K1A', 'MAP…	68	-1.871		0	NA
Endocytosis by tumor cell lines	['PDZD8', 'RHOA', 'ATP6V0E1', 'CLTC', 'CDC5L', 'SF3B3', 'RHOB', 'ITGB1']	8	-1.958		0	NA
Synthesis of phosphatidylinositol 4,5-diphosphate	['PI4KB', 'PIP5K1A', 'CDC42']	3	-1.976		0	NA
Cell death of cortical neurons	['CDC42', 'CDK4', 'HSPA5', 'PARP1', 'PPARD', 'RHOA', 'TARDBP', 'HTT', 'NFE2L2', 'CASP3', 'PSEN1', 'RELA', 'TFDP1', 'UNG', 'EIF2A']	15	-2.014		0	NA
Cell proliferation of breast cancer cell lines	['HBP1', 'HSPA5', 'PFN1', 'ELAVL1', 'OGT', 'NONO', 'MBD2', 'ARF1', 'HUWE1', 'DEGS1', 'PPARD', 'CASP3', 'ICMT', 'FBXW7', 'DDX17', 'LDHA', 'RAF1', 'RANBP2', 'RELA', 'RALBP1', 'UBE2D3', 'ITGB1', 'RNF31', 'CISD2', 'XIAP', 'ATG7', 'LMO4', 'FAM120A', 'SIAH1', 'SREBF2', 'RNF11', 'MAPK6', 'WBP2', 'CTCF', 'HNRNPK', 'COPS3']	36	-2.042		0	NA
G1 phase	['RPL11', 'PARP1', 'ELAVL1', 'SMARCA2', 'PPARA', 'TFDP1', 'GSPT1', 'DEGS1', 'ACVR1B', 'RAF1', 'RELA', 'PPP6C', 'ITGB1', 'CUX1', 'RHOA', 'CCNG1', 'PURA', 'CREG1', 'RPA2', 'ETV6', 'TOB1', 'ORC4', 'CDC42', 'CDK4', 'NEK9', 'PTGES3', 'SRSF3', 'CTNNB1', 'MAPK6', 'CAPNS1', 'NFE2L2', 'PSEN1', 'CRKL', 'BAP1']	34	-2.059		0	NA
Transport of molecule	['CPNE1', 'RAB11A', 'YRDC', 'IPO7', 'SRSF1', 'DNAJA2', 'RTN4', 'PNKD', 'CRY2', 'REPIN1', 'ARCN1', 'AP3B1', 'IPO9', 'AP3D1', 'TPCN1', 'CSNK1D', 'RANBP2', 'RALBP1', 'RHOB', 'ITGB1', 'TRIAP1', 'ANKH', 'XIAP', 'CDK4', 'PTPN11', 'TMED10', 'CTNNB1', 'CALR', 'NIPA2', 'PPP1R11', 'AP3S1', 'AP1B1', 'YWHAE', 'SEC23A', 'ELAVL1', 'PPARA', 'PDZD11', 'GBF1', 'SMG7', 'PPARD', 'HTT', 'SLC38A2', 'CASP3', 'NDEL1', …	111	-2.191		0	NA
Cell viability of tumor cell lines	['RAB11A', 'MED14', 'USP47', 'LNX2', 'CCNK', 'SMAD2', 'ICMT', 'JAK1', 'PPP6C', 'ITGB1', 'CUX1', 'XIAP', 'NRBP1', 'MAP3K7', 'FAM120A', 'TOB1', 'SNRPB', 'PTPN11', 'PPM1B', 'SREBF2', 'CRK', 'CTNNB1', 'CALR', 'PPP1R11', 'MAPKAPK2', 'PPP2R2A', 'ELAVL1', 'TNKS2', 'PPARA', 'LIG4', 'HTT', 'CASP3', 'RRM1', 'RNF31', 'USP10', 'POMP', 'PSMA4', 'ATG7', 'SDCBP', 'PPP2CA', 'SMARCA4', 'RNF4', 'CTTN', 'GOLPH3', '…	86	-2.205		0	NA
Cytokinesis	['SIAH1', 'RAB11A', 'CDC42', 'RHOA', 'PFN1', 'PRPF40A', 'PTPN11', 'SETD2', 'CCNG1', 'SSRP1', 'PI4KB', 'UBE2D3', 'PPP1CC', 'IVNS1ABP', 'ITGB1']	15	-2.23		0	NA
M phase	['RAB11A', 'PFN1', 'PRPF40A', 'CDC23', 'IVNS1ABP', 'SETD2', 'PI4KB', 'UBE2D3', 'UBAP2L', 'ITGB1', 'RHOA', 'SSRP1', 'CCNG1', 'TOP2B', 'SIAH1', 'CDC42', 'NEK9', 'PTPN11', 'PPP1CC']	19	-2.23		0	NA
Apoptosis of fibroblast cell lines	['HSPA5', 'PARP1', 'RTN4', 'ATG5', 'CASP3', 'SRSF2', 'MTCH2', 'RELA', 'RALBP1', 'SGPL1', 'RHOB', 'ITGB1', 'RHOA', 'CCNG1', 'SPATA2', 'MAP3K7', 'SUN2', 'CDK4', 'PTPN11', 'CRK', 'PTPN1', 'CTNNB1', 'DDX3X', 'CAPNS1', 'NFE2L2', 'PSEN1', 'EIF2A']	27	-2.261		0	NA
Cell death of bone cancer cell lines	['BAG6', 'PRPS1', 'RNF31', 'LAMP1', 'BRD4', 'RHOA', 'CCNG1', 'OGT', 'USP47', 'CASP3', 'RPA2', 'CAPNS1', 'RELA', 'ATG7', 'NCL', 'MAPKAPK2', 'HUWE1']	17	-2.272		0	NA
Growth of organism	['HSPA5', 'VPS53', 'PARP1', 'TNKS2', 'ELAVL1', 'ADNP', 'TFDP1', 'POLR2F', 'NCL', 'HUWE1', 'ATG5', 'ARCN1', 'IL6ST', 'HTT', 'ACVR1B', 'SMAD2', 'ICMT', 'CTNNA1', 'RAF1', 'ANXA7', 'CSNK1D', 'PSME3', 'WDTC1', 'SGPL1', 'SLC25A5', 'ATF7', 'ITGB1', 'AMD1', 'MID1IP1', 'TARDBP', 'APH1A', 'RAPGEF2', 'PURA', 'STAMBP', 'KDM2A', 'POLR2H', 'TOP2B', 'DAG1', 'RAD23B', 'CDC42', 'CDK4', 'PTPN11', 'SIAH1', 'CNOT2',…	57	-2.372		0	NA
Receptor-mediated endocytosis	['SNX9', 'PDZD8', 'CDC42', 'ATP6V0E1', 'HTT', 'CLTC', 'CALR', 'CDC5L', 'HYOU1', 'PICALM', 'SF3B3', 'CANX', 'CTTN', 'M6PR', 'PI4KB', 'HNRNPK', 'SNX17']	17	-2.611		0	NA
Replication of Influenza virus	['SIGMAR1', 'EIF3L', 'SF3B1', 'POLR2A', 'SNX9', 'ARCN1', 'CASP3', 'JAK1', 'LARP1', 'RELA', 'SMU1', 'KPNB1', 'SGPL1', 'SUPT6H', 'PRPS1', 'MID1IP1', 'NRBP1', 'GLYR1', 'POLR2H', 'CDC42', 'CDK4', 'NEK9', 'TNPO3', 'SON']	24	-2.673		0	NA
Vasculogenesis	['HSPA5', 'PARP1', 'MAPKAPK2', 'ELAVL1', 'OGT', 'RAP1A', 'RAB9A', 'PPARA', 'YY1', 'SETD2', 'IL6ST', 'TAB2', 'SBDS', 'PPARD', 'CASP3', 'FBXW7', 'RAF1', 'LDHA', 'RELA', 'CRTC2', 'ZC3H13', 'RHOB', 'SGPL1', 'ITGB1', 'MIB1', 'RHOA', 'APH1A', 'CISD2', 'RAPGEF2', 'UBP1', 'XIAP', 'ANKRD17', 'ATG7', 'ETV6', 'DCTN5', 'ERAP1', 'MAP3K7', 'TRA2B', 'ADIPOR2', 'SMARCA4', 'RAD23B', 'CDC42', 'CDK4', 'PTPN1', 'CTN…	53	-2.731		0	NA
Engulfment of tumor cell lines	['PDZD8', 'RAB11A', 'CDC42', 'RHOA', 'PFN1', 'ATP6V0E1', 'SRSF3', 'CLTC', 'CALR', 'CDC5L', 'SF3B3', 'ERAP1', 'PIP5K1A', 'RHOB', 'NCL', 'ITGB1']	16	-2.732		0	NA
Cell viability	['RAB11A', 'MED14', 'USP47', 'UNG', 'LNX2', 'CCNK', 'SMAD2', 'ICMT', 'JAK1', 'PPP6C', 'ITGB1', 'CUX1', 'XIAP', 'NRBP1', 'MBD4', 'MAP3K7', 'TOP2B', 'FAM120A', 'TOB1', 'SNRPB', 'PTPN11', 'PPM1B', 'SREBF2', 'CRK', 'CTNNB1', 'CALR', 'METAP2', 'PPP1R11', 'EIF2A', 'UBQLN2', 'MAPKAPK2', 'SIGMAR1', 'PPP2R2A', 'ELAVL1', 'TNKS2', 'PPARA', 'CHD4', 'PPARD', 'LIG4', 'HTT', 'CASP3', 'RRM1', 'RNF31', 'USP10', '…	115	-3.218		0	NA
Cell proliferation of tumor cell lines	['RNF34', 'API5', 'RPL11', 'IPO7', 'ELF2', 'SRSF1', 'TCF12', 'EXTL3', 'ACVR1', 'NCL', 'HUWE1', 'ARCN1', 'CCNK', 'DEK', 'SMAD2', 'ICMT', 'JAK1', 'LARP1', 'CSNK1D', 'MTA2', 'RANBP2', 'RALBP1', 'UBE2D3', 'RHOB', 'ITGB1', 'EIF5', 'NRIP1', 'PURA', 'XIAP', 'CTNND1', 'KDM2A', 'MAP3K7', 'FAM120A', 'UBA2', 'SIAH1', 'CDK4', 'PTPN11', 'SREBF2', 'CRK', 'CTNNB1', 'MAPK6', 'CALR', 'MAPKAPK2', 'PFN1', 'TNKS2', …	138	-3.445		0	NA
Cell survival	['RAB11A', 'MED14', 'USP47', 'UNG', 'LNX2', 'CCNK', 'SMAD2', 'ICMT', 'JAK1', 'PPP6C', 'ITGB1', 'CUX1', 'XIAP', 'NRBP1', 'MBD4', 'MAP3K7', 'TOP2B', 'FAM120A', 'SIAH1', 'TOB1', 'CDK4', 'PTPN11', 'PPM1B', 'SNRPB', 'SREBF2', 'CRK', 'CTNNB1', 'CALR', 'METAP2', 'PPP1R11', 'EIF2A', 'UBQLN2', 'MAPKAPK2', 'SIGMAR1', 'PPP2R2A', 'ELAVL1', 'TNKS2', 'PPARA', 'CHD4', 'PPARD', 'LIG4', 'HTT', 'CASP3', 'RRM1', 'S…	122	-3.534		0	NA
Translation	['EIF2AK1', 'CASC3', 'HSPA5', 'RPL11', 'ELAVL1', 'EIF3L', 'NCL', 'MRPS10', 'CNOT1', 'LARP1', 'METAP1', 'PCBP1', 'ITGB1', 'STAU1', 'EIF3J', 'EIF5', 'PAIP1', 'GRSF1', 'DHX36', 'MRPL17', 'TOB1', 'CAPRIN1', 'EIF4G2', 'MRPL20', 'EIF4G1', 'PAIP2', 'SRSF3', 'DDX3X', 'CNBP', 'MRPL10', 'EIF1', 'EIF2A', 'HNRNPK', 'DHX33']	34	1.354	['MRPL9', 'MRPS14', 'MRPS6', 'EIF4E2', 'RPS13', 'MRPL12', 'RPL4', 'NXT1', 'DROSHA', 'MRPS35', 'EIF2S2', 'MRPL24', 'MRPL15', 'MRPS16', 'EEF1B2', 'NPC1', 'EIF3D', 'EIF3M', 'MRPS25', 'MRPL41', 'MRPL54', 'OXA1L', 'MRPS5', 'ABCF1', 'EIF4G3', 'EIF3B', 'MRPS15', 'EIF5B', 'EIF5A', 'MRPS2', 'MAPKAPK5', 'PPP1CA', 'SNRNP70', 'FARSB', 'AURKAIP1', 'MRPL33', 'MRPS18B', 'MRPS34', 'MRPS33', 'NOLC1', 'MRPL23', 'M…	152	-2.605
Translation of protein	['EIF2AK1', 'CASC3', 'HSPA5', 'RPL11', 'ELAVL1', 'EIF3L', 'NCL', 'MRPS10', 'CNOT1', 'LARP1', 'METAP1', 'PCBP1', 'ITGB1', 'STAU1', 'EIF3J', 'EIF5', 'PAIP1', 'DHX36', 'MRPL17', 'TOB1', 'CAPRIN1', 'EIF4G2', 'MRPL20', 'EIF4G1', 'PAIP2', 'SRSF3', 'DDX3X', 'CNBP', 'MRPL10', 'EIF1', 'EIF2A', 'HNRNPK', 'DHX33']	33	1.373	['MRPL9', 'MRPS14', 'MRPS6', 'EIF4E2', 'RPS13', 'MRPL12', 'RPL4', 'NXT1', 'DROSHA', 'MRPS35', 'EIF2S2', 'MRPL24', 'MRPL15', 'MRPS16', 'EIF3D', 'EIF3M', 'MRPS25', 'MRPL41', 'MRPL54', 'OXA1L', 'MRPS5', 'ABCF1', 'EIF4G3', 'EIF3B', 'MRPS15', 'EIF5B', 'EIF5A', 'MRPS2', 'MAPKAPK5', 'PPP1CA', 'SNRNP70', 'FARSB', 'AURKAIP1', 'MRPL33', 'MRPS18B', 'MRPS34', 'MRPS33', 'NOLC1', 'MRPL23', 'MRPL28', 'MRPL53', …	145	-2.38
Synthesis of protein	['EIF2AK1', 'CASC3', 'HSPA5', 'RPL11', 'ELAVL1', 'EIF3L', 'PPARA', 'ST3GAL2', 'NCL', 'MRPS10', 'HNRNPD', 'CNOT1', 'CASP3', 'LARP1', 'METAP1', 'PCBP1', 'ITGB1', 'STAU1', 'EIF3J', 'EIF5', 'HNRNPL', 'PAIP1', 'GRSF1', 'XIAP', 'DHX36', 'DCTN2', 'SERINC1', 'MAP3K7', 'MRPL17', 'TOB1', 'CAPRIN1', 'CDK4', 'PTPN11', 'EIF4G2', 'MRPL20', 'CRK', 'EIF4G1', 'PAIP2', 'SRSF3', 'DDX3X', 'CNBP', 'METAP2', 'GOLPH3',…	48	-0.125	['MRPL9', 'MRPS14', 'MRPS6', 'EIF4E2', 'RPS13', 'ATF4', 'MRPL12', 'RPL4', 'NXT1', 'DROSHA', 'MRPS35', 'EIF2S2', 'MRPL24', 'MRPL15', 'MRPS16', 'EEF1B2', 'NPC1', 'EIF3D', 'EIF3M', 'MRPS25', 'MRPL41', 'MRPL54', 'OXA1L', 'MRPS5', 'ABCF1', 'EIF4G3', 'EIF3B', 'MRPS15', 'POLDIP3', 'EIF5B', 'SUMO1', 'EIF5A', 'AKIP1', 'MAPKAPK5', 'PPP1CA', 'MRPS2', 'SNRNP70', 'FARSB', 'AURKAIP1', 'MRPL33', 'MRPS18B', 'MRP…	169	-3.756
Expression of protein	['EIF2AK1', 'CASC3', 'HSPA5', 'RPL11', 'ELAVL1', 'EIF3L', 'NCL', 'MRPS10', 'CNOT1', 'LARP1', 'METAP1', 'PCBP1', 'ITGB1', 'STAU1', 'EIF3J', 'EIF5', 'PAIP1', 'DHX36', 'MRPL17', 'TOB1', 'CAPRIN1', 'EIF4G2', 'MRPL20', 'CRK', 'EIF4G1', 'PAIP2', 'SRSF3', 'DDX3X', 'CNBP', 'MRPL10', 'EIF1', 'EIF2A', 'HNRNPK', 'DHX33']	34	1.373	['MRPL9', 'MRPS14', 'MRPS6', 'EIF4E2', 'RPS13', 'MRPL12', 'RPL4', 'NXT1', 'DROSHA', 'MRPS35', 'EIF2S2', 'MRPL24', 'MRPL15', 'MRPS16', 'EIF3D', 'EIF3M', 'MRPS25', 'MRPL41', 'MRPL54', 'OXA1L', 'MRPS5', 'ABCF1', 'EIF4G3', 'EIF3B', 'MRPS15', 'EIF5B', 'SUMO1', 'EIF5A', 'MRPS2', 'MAPKAPK5', 'PPP1CA', 'SNRNP70', 'FARSB', 'AURKAIP1', 'MRPL33', 'MRPS18B', 'MRPS34', 'MRPS33', 'NOLC1', 'MRPL23', 'MRPL28', '…	150	-2.116
Infection by RNA virus	['HNRNPF', 'MED14', 'SSR1', 'DNAJA2', 'UNG', 'LNX2', 'HUWE1', 'PDZD8', 'REPIN1', 'ARCN1', 'SMAD2', 'JAK1', 'RANBP2', 'RHOB', 'RAB5C', 'ITGB1', 'BAG6', 'MID1IP1', 'PURA', 'TCF20', 'XIAP', 'NRBP1', 'SUB1', 'MAP3K7', 'TOP2B', 'NEK9', 'MRPL10', 'UBE2B', 'PCBP2', 'STT3A', 'SIGMAR1', 'PPP2R2A', 'PPARA', 'GBF1', 'RRM1', 'SSU72', 'CPSF6', 'PGRMC2', 'ATG7', 'PTGES3', 'NOP56', 'TNPO3', 'NMT1', 'TMEM127', '…	87	-3.028	['AP2A1', 'PARP9', 'CNST', 'RAPGEF1', 'DLST', 'PCGF1', 'ATOX1', 'GTF2H1', 'PSMC4', 'PRPF8', 'RSL1D1', 'MKRN2', 'PIGK', 'RBM19', 'RBM10', 'RANBP1', 'MRS2', 'ADK', 'ALKBH3', 'MED20', 'DDX23', 'HDAC8', 'NCOA6', 'MBTPS1', 'DNM2', 'FPGS', 'POLR2K', 'HDAC3', 'NF2', 'PLOD3', 'FCF1', 'HGS', 'FNTA', 'C1orf174', 'UBQLN4', 'WDR46', 'WBP4', 'FNTB', 'COG4', 'PSMC5', 'CYB5B', 'AIP', 'TUBA1C', 'PAF1', 'BCL2L1',…	222	-6.14
Infection of cells	['HNRNPF', 'MED14', 'SSR1', 'DNAJA2', 'UNG', 'LNX2', 'HUWE1', 'PDZD8', 'REPIN1', 'ARCN1', 'SMAD2', 'JAK1', 'RANBP2', 'RHOB', 'RAB5C', 'ITGB1', 'BAG6', 'MID1IP1', 'PURA', 'TCF20', 'XIAP', 'NRBP1', 'SUB1', 'MAP3K7', 'NEK9', 'MRPL10', 'UBE2B', 'PCBP2', 'STT3A', 'PPP2R2A', 'GBF1', 'SSU72', 'CPSF6', 'PGRMC2', 'ATG7', 'PTGES3', 'NOP56', 'TNPO3', 'NMT1', 'TMEM127', 'GOLPH3', 'DHX15', 'HNRNPK', 'DHX33', …	83	-3.201	['AP2A1', 'PARP9', 'CNST', 'RAPGEF1', 'DLST', 'PCGF1', 'ATOX1', 'GTF2H1', 'PSMC4', 'PRPF8', 'RSL1D1', 'MKRN2', 'PIGK', 'RBM19', 'RBM10', 'RANBP1', 'MRS2', 'ALKBH3', 'MED20', 'DDX23', 'HDAC8', 'NCOA6', 'DNM2', 'FPGS', 'POLR2K', 'NF2', 'PLOD3', 'FCF1', 'HGS', 'FNTA', 'UBQLN4', 'WDR46', 'WBP4', 'COG4', 'PSMC5', 'CYB5B', 'AIP', 'PAF1', 'NUP62', 'SUMO1', 'PSMD12', 'VPS4A', 'CTBP1', 'HNRNPH1', 'ATP6V0D…	210	-6.1
Cell death of cervical cancer cell lines	['RNF34', 'API5', 'TCERG1', 'PARP1', 'SRSF1', 'PPP2R2A', 'ELAVL1', 'PDCD6IP', 'ATG5', 'HTT', 'CLTC', 'CASP3', 'JAK1', 'RAF1', 'RELA', 'XRCC6', 'KPNB1', 'MIB1', 'BAG6', 'RNF31', 'TBK1', 'PGAM5', 'XIAP', 'MTCH1', 'ATG7', 'HNRNPK', 'TOP2B', 'EIF4G2', 'TXNRD1', 'CTNNB1', 'CALR', 'PPP1R10', 'CTTN', 'PSEN1', 'PCBP2', 'CCT4', 'TOLLIP']	37	3.072	['GRINA', 'LETM1', 'CDK8', 'MTMR6', 'MIF4GD', 'NAA38', 'ARAF', 'BAD', 'NAPA', 'SUMO3', 'DNM2', 'ABCB7', 'TRAF6', 'TMBIM4', 'ITPK1', 'IMMT', 'HTRA2', 'DAXX', 'NOA1', 'BCL2L1', 'HNRNPH1', 'AKIP1', 'MAPK8', 'DNAJA3', 'MAN2C1', 'PRPF19', 'BBS4', 'BUB3', 'CIB1', 'CENPB', 'RBM17', 'FADD', 'MCRS1', 'PRDX2', 'EXOC2', 'FASTKD2', 'RIPK1', 'OGFOD1', 'MCOLN1', 'PIK3C3', 'CHMP5', 'CDK9', 'BECN1', 'AKT1', 'SMP…	84	0.233
Infection of embryonic cell lines	['HSPA5', 'PPP2R5E', 'MED14', 'SF3B1', 'POLR2A', 'NDFIP1', 'CCAR1', 'TRIM44', 'PDZD8', 'REPIN1', 'RELA', 'RANBP2', 'KPNB1', 'RHOB', 'TBK1', 'MID1IP1', 'CPSF6', 'TCF20', 'XIAP', 'SUB1', 'RNF10', 'DAG1', 'PTGES3', 'TNPO3', 'TMEM127', 'MRPL10', 'SPEN', 'UBE2B', 'PCBP2', 'DHX15']	30	-2.526	['PARP9', 'CNST', 'PSMC4', 'PRPF8', 'RBM10', 'ALKBH3', 'DDX23', 'NCOA6', 'DNM2', 'FPGS', 'WBP4', 'PSMC5', 'AIP', 'NUP62', 'PSMD12', 'CTBP1', 'HNRNPH1', 'SF3A1', 'SF3B2', 'ZGPAT', 'TIMM17B', 'MUS81', 'NDUFAF2', 'RBM17', 'USE1', 'SAMM50', 'POLR1E', 'FADD', 'EIF2B5', 'RMI1', 'POLR2C', 'GANAB', 'RPS6', 'BSG', 'CANT1', 'RBM5', 'EXOSC10', 'ANAPC2', 'TRIM8', 'POLR2J', 'PSMB6', 'PTDSS1', 'SNRPA', 'ERCC1'…	89	-5.318
Cell death of tumor cell lines	['RNF34', 'API5', 'SRSF1', 'USP47', 'RAB22A', 'RTN4', 'NCL', 'PDCD6IP', 'HUWE1', 'REPIN1', 'DEK', 'SMAD2', 'ICMT', 'JAK1', 'MTA2', 'RALBP1', 'RHOB', 'ITGB1', 'BAG6', 'CUX1', 'TRIAP1', 'ULK1', 'XIAP', 'CTNND1', 'MTCH1', 'MAP3K7', 'TOP2B', 'UBA2', 'SIAH1', 'RAD23B', 'PTPN11', 'TMED10', 'CTNNB1', 'CALR', 'PPP1R11', 'CCT4', 'EIF2A', 'TOLLIP', 'PCBP2', 'MAPKAPK2', 'YWHAE', 'PPP2R2A', 'ELAVL1', 'IFRD1'…	130	3.397	['LETM1', 'ATF4', 'DDX41', 'HCFC1', 'CDK8', 'MCU', 'ALKBH3', 'EIF2S2', 'MIF4GD', 'HDAC8', 'NAPA', 'TRAF7', 'PCNA', 'HDAC3', 'UBTF', 'PSMD14', 'NOA1', 'EIF5A', 'AKIP1', 'PPP1CA', 'MAPK8', 'DPH2', 'SF3A1', 'DUT', 'PIK3CB', 'SND1', 'PRCC', 'LIG3', 'PSMD7', 'SAE1', 'NOL6', 'COX8A', 'PSMD2', 'AP2A2', 'HDAC2', 'CUL1', 'MCRS1', 'RCAN1', 'IRAK1', 'RIPK1', 'TUFM', 'MCOLN1', 'AXIN1', 'MSH3', 'NDUFAF4', 'FA…	309	0.684
Expression of mRNA	['EIF2AK1', 'PFN1', 'ELAVL1', 'MED14', 'EIF3L', 'POLR2A', 'POLR2F', 'CNOT1', 'PPARD', 'HTT', 'JAK1', 'LARP1', 'METAP1', 'GTF2B', 'EIF5', 'PAIP1', 'DHX36', 'MBD4', 'POLR2H', 'MRPL17', 'CAPRIN1', 'EIF4G2', 'EIF4G1', 'PAIP2', 'DDX3X', 'EIF1', 'EIF2A', 'DHX33']	28	1.534	['EIF4E2', 'MRPL12', 'SUPT5H', 'POLR2B', 'MRPL15', 'POLR2K', 'EIF3D', 'EIF3M', 'ATF1', 'MRPL41', 'GTF2F2', 'NELFB', 'ABCF1', 'EIF4G3', 'EIF3B', 'EIF5B', 'MAPKAPK5', 'PPP1CA', 'MAPK8', 'FARSB', 'NOLC1', 'MRPL23', 'GTF2F1', 'POLR2G', 'EIF2B4', 'EIF2AK4', 'EIF3E', 'POLR2D', 'POLR2L', 'EIF2B5', 'DHPS', 'POLR2C', 'RPS23', 'EIF4H', 'EIF3K', 'POLR2J', 'MRPL3', 'MAX', 'ATF2', 'CDK9', 'AKT1', 'GCDH', 'RXR…	78	-1.14
Viral Infection	['HNRNPF', 'RAB11A', 'SRSF1', 'MED14', 'SSR1', 'DNAJA2', 'UNG', 'NCL', 'PDCD6IP', 'LNX2', 'HUWE1', 'PDZD8', 'REPIN1', 'ARCN1', 'CCNK', 'AP3D1', 'DEK', 'SMAD2', 'JAK1', 'LARP1', 'RANBP2', 'RHOB', 'RAB5C', 'ITGB1', 'BAG6', 'VTA1', 'KPNA1', 'MID1IP1', 'ULK1', 'PURA', 'TCF20', 'XIAP', 'NRBP1', 'SUB1', 'MAP3K7', 'TOP2B', 'VAPB', 'CDK4', 'NEK9', 'PPM1B', 'PTPN11', 'SREBF2', 'CTNNB1', 'MRPL10', 'UBE2B',…	143	-4.062	['RAPGEF1', 'ATOX1', 'CHMP6', 'ATF4', 'RSL1D1', 'PIGK', 'RBM19', 'RBM10', 'ALKBH3', 'MED20', 'DDX23', 'HDAC8', 'NPC1', 'FPGS', 'POLR2K', 'HDAC3', 'FCF1', 'HGS', 'FNTA', 'C1orf174', 'WBP4', 'PSMD14', 'CYB5B', 'AIP', 'VPS4A', 'ZNF639', 'SNRNP70', 'NGLY1', 'SF3A1', 'PPP4C', 'PIK3CB', 'MED16', 'SAE1', 'AP1M1', 'PSMD2', 'USE1', 'XPNPEP1', 'HDAC2', 'POLR2C', 'RPS6', 'BTF3', 'MMADHC', 'COG2', 'BECN1', '…	347	-6.521
HIV infection	['HNRNPF', 'VPS53', 'SIGMAR1', 'PPP2R2A', 'MED14', 'PPP2R5E', 'PPARA', 'RAB6A', 'SSR1', 'SF3B1', 'DNAJA2', 'UNG', 'POLR2A', 'NDFIP1', 'LNX2', 'ARF1', 'HUWE1', 'CCAR1', 'PDZD8', 'TRIM44', 'MED4', 'REPIN1', 'HNRNPU', 'LSM14B', 'RRM1', 'SRSF2', 'JAK1', 'RELA', 'WDTC1', 'CRTC2', 'LSM3', 'RAB1B', 'RANBP2', 'KPNB1', 'SSU72', 'ITGB1', 'BAG6', 'BAHD1', 'MID1IP1', 'PURA', 'CPSF6', 'TCF20', 'XIAP', 'PGRMC2…	67	-3.376	['PARP9', 'CNST', 'RAPGEF1', 'DLST', 'PCGF1', 'ATOX1', 'GTF2H1', 'PSMC4', 'PRPF8', 'RSL1D1', 'MKRN2', 'PIGK', 'RBM19', 'RBM10', 'RANBP1', 'ADK', 'ALKBH3', 'MED20', 'DDX23', 'NCOA6', 'DNM2', 'FPGS', 'POLR2K', 'HDAC3', 'NF2', 'PLOD3', 'HGS', 'FNTA', 'C1orf174', 'UBQLN4', 'WBP4', 'COG4', 'PSMC5', 'TUBA1C', 'BCL2L1', 'NUP62', 'VPS4A', 'PSMD12', 'HNRNPH1', 'KLHDC2', 'ZMPSTE24', 'SERPINB6', 'NGLY1', 'S…	182	-5.82
Infection by HIV-1	['HNRNPF', 'VPS53', 'PPP2R2A', 'PPP2R5E', 'MED14', 'RAB6A', 'SSR1', 'SF3B1', 'DNAJA2', 'UNG', 'POLR2A', 'NDFIP1', 'LNX2', 'ARF1', 'HUWE1', 'TRIM44', 'PDZD8', 'CCAR1', 'MED4', 'REPIN1', 'HNRNPU', 'LSM14B', 'SRSF2', 'JAK1', 'RELA', 'WDTC1', 'CRTC2', 'LSM3', 'RAB1B', 'RANBP2', 'KPNB1', 'SSU72', 'ITGB1', 'BAG6', 'BAHD1', 'MID1IP1', 'PURA', 'CPSF6', 'TCF20', 'XIAP', 'PGRMC2', 'NRBP1', 'ATG7', 'SUB1', …	64	-3.376	['PARP9', 'CNST', 'RAPGEF1', 'DLST', 'PCGF1', 'ATOX1', 'GTF2H1', 'PSMC4', 'PRPF8', 'RSL1D1', 'MKRN2', 'PIGK', 'RBM19', 'RBM10', 'RANBP1', 'ALKBH3', 'MED20', 'DDX23', 'NCOA6', 'DNM2', 'FPGS', 'POLR2K', 'HDAC3', 'NF2', 'PLOD3', 'HGS', 'FNTA', 'UBQLN4', 'WBP4', 'COG4', 'PSMC5', 'TUBA1C', 'NUP62', 'VPS4A', 'PSMD12', 'HNRNPH1', 'KLHDC2', 'ZMPSTE24', 'SERPINB6', 'NGLY1', 'SF3A1', 'SF3B2', 'TUBD1', 'ZGP…	171	-5.769
Apoptosis of cervical cancer cell lines	['RNF34', 'API5', 'TCERG1', 'PARP1', 'SRSF1', 'PPP2R2A', 'ELAVL1', 'PDCD6IP', 'ATG5', 'CLTC', 'CASP3', 'RAF1', 'XRCC6', 'MIB1', 'BAG6', 'TBK1', 'XIAP', 'MTCH1', 'EIF4G2', 'CTNNB1', 'PPP1R10', 'CTTN', 'PSEN1', 'PCBP2', 'CCT4', 'HNRNPK']	26	2.102	['AKT1', 'DNAJA3', 'TRAP1', 'MAN2C1', 'PRPF19', 'BBS4', 'SMPD4', 'PSEN2', 'INVS', 'PUF60', 'BIRC2', 'FKBP8', 'CDK8', 'SEC61G', 'TMEM214', 'TCP1', 'CENPB', 'MFN1', 'MAP2K1', 'TSC2', 'MTMR6', 'ARAF', 'BAD', 'NAPA', 'SUMO3', 'DNM2', 'FADD', 'MCRS1', 'UXT', 'EXOC2', 'TRAF6', 'PINK1', 'RPS24', 'FASTKD2', 'STYXL1', 'FIS1', 'ITPK1', 'SDF4', 'RIPK1', 'IMMT', 'DAXX', 'BAG1', 'OGFOD1', 'MCOLN1', 'PIK3C3', …	61	-0.252
Infection of kidney cell lines	['HSPA5', 'PPP2R5E', 'MED14', 'SF3B1', 'POLR2A', 'NDFIP1', 'TRIM44', 'PDZD8', 'REPIN1', 'RELA', 'RANBP2', 'KPNB1', 'RHOB', 'MID1IP1', 'CPSF6', 'TCF20', 'XIAP', 'SUB1', 'RNF10', 'PTGES3', 'TNPO3', 'TMEM127', 'MRPL10', 'SPEN', 'UBE2B', 'PCBP2', 'DHX15']	27	-2.914	['PARP9', 'CNST', 'PSMC4', 'PRPF8', 'RBM10', 'ALKBH3', 'DDX23', 'NCOA6', 'DNM2', 'FPGS', 'WBP4', 'PSMC5', 'NUP62', 'PSMD12', 'CTBP1', 'HNRNPH1', 'SF3A1', 'SF3B2', 'ZGPAT', 'TIMM17B', 'MUS81', 'NDUFAF2', 'RBM17', 'USE1', 'SAMM50', 'POLR1E', 'EIF2B5', 'RMI1', 'POLR2C', 'GANAB', 'RPS6', 'BSG', 'CANT1', 'RBM5', 'EXOSC10', 'ANAPC2', 'TRIM8', 'POLR2J', 'PSMB6', 'PTDSS1', 'SNRPA', 'ERCC1', 'RNF216', 'PS…	84	-5.224
Infection of epithelial cell lines	['HSPA5', 'PPP2R5E', 'MED14', 'SF3B1', 'POLR2A', 'NDFIP1', 'TRIM44', 'PDZD8', 'REPIN1', 'RELA', 'RANBP2', 'KPNB1', 'RHOB', 'MID1IP1', 'CPSF6', 'TCF20', 'XIAP', 'SUB1', 'RNF10', 'PTGES3', 'TNPO3', 'TMEM127', 'MRPL10', 'SPEN', 'UBE2B', 'PCBP2', 'DHX15']	27	-2.914	['PARP9', 'CNST', 'PSMC4', 'PRPF8', 'RBM10', 'ALKBH3', 'DDX23', 'NCOA6', 'DNM2', 'FPGS', 'WBP4', 'PSMC5', 'NUP62', 'PSMD12', 'CTBP1', 'HNRNPH1', 'SF3A1', 'SF3B2', 'ZGPAT', 'TIMM17B', 'MUS81', 'NDUFAF2', 'RBM17', 'USE1', 'SAMM50', 'POLR1E', 'EIF2B5', 'RMI1', 'POLR2C', 'GANAB', 'RPS6', 'BSG', 'CANT1', 'RBM5', 'EXOSC10', 'ANAPC2', 'TRIM8', 'POLR2J', 'PSMB6', 'PTDSS1', 'SNRPA', 'ERCC1', 'RNF216', 'PS…	84	-5.224
Replication of RNA virus	['RAB11A', 'SIGMAR1', 'SRSF1', 'MED14', 'EIF3L', 'RAB9A', 'PPP1R8', 'SF3B1', 'POLR2A', 'NCL', 'PDCD6IP', 'ATG5', 'SNX9', 'AP2M1', 'ARCN1', 'CCNK', 'CASP3', 'JAK1', 'LARP1', 'RAF1', 'RELA', 'UBE3C', 'SMU1', 'KPNB1', 'SGPL1', 'SUPT6H', 'PRPS1', 'TBK1', 'MID1IP1', 'TUBB', 'NRBP1', 'GLYR1', 'ATG7', 'POLR2H', 'DAG1', 'CDC42', 'CDK4', 'NEK9', 'PPM1B', 'MAVS', 'PTPN1', 'TNPO3', 'DDX3X', 'SON', 'PCBP2']	45	-1.528	['DUSP11', 'ATF4', 'PRPF8', 'AKTIP', 'PANX1', 'SIKE1', 'DROSHA', 'ARAF', 'HERPUD1', 'SUMO3', 'TRAF6', 'UBQLN4', 'RABEP1', 'PSMD14', 'SMARCB1', 'VPS16', 'MNAT1', 'BCL2L1', 'NUP62', 'SUMO1', 'CTBP1', 'ATP6V0D1', 'PRKACA', 'SNRNP70', 'SF3A1', 'PPP4C', 'CST3', 'RABEPK', 'COPG1', 'SNAPIN', 'SAE1', 'AP1M1', 'PSMD2', 'NAA10', 'USE1', 'XPNPEP1', 'FDPS', 'TAMM41', 'ATG4B', 'POLR2L', 'PRDX2', 'RPS6', 'CANT…	108	-3.527
Initiation of transcription	['PDZD8', 'MED4', 'GTF2B', 'RRN3', 'PPARD', 'NRIP1', 'SSRP1', 'DHX15', 'MED14', 'PPARA', 'NRBP1', 'SPEN', 'POLR2A', 'POLR2H', 'POLR2F', 'RNF10', 'MAZ']	17	0.134	['MED6', 'GTF2H1', 'RXRA', 'MED10', 'CDK8', 'ERCC2', 'GTF2F1', 'MED7', 'MED16', 'MED24', 'TAF13', 'POLR2G', 'MED31', 'KAT2B', 'RBM17', 'TAF1D', 'POLR2B', 'MED20', 'GTF2H5', 'NCOA6', 'POLR1E', 'POLR2D', 'NR2C2AP', 'FPGS', 'POLR2L', 'POLR2K', 'POLR2C', 'POLR2E', 'TRIM28', 'TAF11', 'BRF1', 'TAF12', 'GTF2F2', 'CCNH', 'NR2C1', 'UBTF', 'TAF10', 'SNW1', 'POLR1C', 'RXRB', 'POLR2J', 'GTF2A1', 'ERCC5', 'CD…	50	-1.664
Metabolism of protein	['CPNE1', 'RNF34', 'RPL11', 'CDC23', 'RTN4', 'UBE4A', 'NCL', 'TGOLN2', 'MRPS10', 'RBMX', 'TRIP12', 'KLHL8', 'IPO9', 'FBXO7', 'JAK1', 'LARP1', 'UBE2D3', 'UBE2G2', 'ITGB1', 'BAG6', 'EIF3J', 'EIF5', 'XIAP', 'DHX36', 'MAP3K7', 'SIAH1', 'TOB1', 'CDK4', 'CNOT4', 'PTPN11', 'CRK', 'CALR', 'CNBP', 'METAP2', 'MRPL10', 'PPP1R11', 'UBE2B', 'CCT4', 'EIF2A', 'PFN1', 'ELAVL1', 'FBXO45', 'NAA15', 'PPARA', 'ST3GA…	116	-1.317	['MRPS6', 'CHMP6', 'ATF4', 'HCFC1', 'RNF185', 'UBXN4', 'RPL4', 'EIF2S2', 'MRPL15', 'PCYOX1', 'HDAC8', 'NPC1', 'HDAC3', 'MRPL41', 'SENP3', 'HGS', 'PSMD14', 'OS9', 'PSMF1', 'VPS4A', 'EIF5A', 'AKIP1', 'PPP1CA', 'SNRNP70', 'FARSB', 'AURKAIP1', 'NGLY1', 'NOLC1', 'PIK3CB', 'GBA', 'NEDD8', 'SGSM3', 'MRPL53', 'PSMD2', 'USE1', 'EIF3E', 'XPNPEP1', 'HDAC2', 'CDC16', 'RCAN1', 'RNPEP', 'RPS6', 'MRPL52', 'TUFM…	341	-3.085
Cell death of embryonic cell lines	['API5', 'HSPA5', 'PARP1', 'TCF12', 'RTN4', 'ATG16L1', 'ATG5', 'SDHC', 'PPARD', 'HTT', 'CASP3', 'NDEL1', 'DDX17', 'LDHA', 'MTCH2', 'RANBP2', 'PRDX3', 'RELA', 'RALBP1', 'RHOB', 'SGPL1', 'ITGB1', 'MIB1', 'RNF31', 'RHOA', 'SSRP1', 'SPATA2', 'TARDBP', 'PPM1A', 'XIAP', 'DCTN2', 'ATG7', 'MAP3K7', 'ADIPOR2', 'SIAH1', 'CDC42', 'CDK4', 'NAMPT', 'PTPN11', 'SUN2', 'CRK', 'MAVS', 'PTPN1', 'CTNNB1', 'NFE2L2',…	49	0.402	['AKT1', 'DNAJA3', 'IFNAR1', 'DFFA', 'HAX1', 'PPID', 'TANK', 'DLST', 'MPG', 'PSEN2', 'ATF4', 'IP6K2', 'BIRC2', 'FKBP8', 'PARK7', 'PEX5', 'PRMT1', 'HDAC6', 'TMEM214', 'MAPK9', 'PIN1', 'ATG3', 'SHARPIN', 'EIF2AK4', 'EWSR1', 'USE1', 'TSC2', 'COX11', 'ZBTB17', 'CASP9', 'TRAF7', 'BAD', 'MEN1', 'UXT', 'FADD', 'SCO2', 'ZNF622', 'SYVN1', 'TRIM27', 'NF2', 'FH', 'SIRT3', 'EIF2AK3', 'PINK1', 'ARNT', 'CRADD'…	75	-1.276
Autophagy of cells	['DYNLL2', 'RAB1A', 'HSPA5', 'PARP1', 'NACC1', 'RAB9A', 'WAC', 'PLAA', 'ATG16L1', 'ATG5', 'TAB2', 'TPCN1', 'HTT', 'SMAD2', 'MTMR3', 'ICMT', 'LARP1', 'RELA', 'BAG6', 'CALCOCO2', 'TBC1D14', 'TBK1', 'USP10', 'ULK1', 'PGAM5', 'CISD2', 'RAB7A', 'ATG7', 'MAP3K7', 'VPS37A', 'SDHB', 'VTI1A', 'NAMPT', 'SREBF2', 'EIF4G2', 'USP33', 'EIF4G1', 'SPTSSA', 'NFE2L2', 'CAPNS1', 'PSEN1', 'EI24']	42	0.231	['RNF7', 'PCGF1', 'CHUK', 'CHMP6', 'ATF4', 'LETM1', 'ATG3', 'PRKAB1', 'SUPT5H', 'TOMM22', 'TBC1D9B', 'WDR6', 'BAD', 'NPC1', 'HGS', 'CHMP4B', 'RRAGA', 'BCL2L1', 'NBR1', 'ZMPSTE24', 'MAPK8', 'DNAJA3', 'PDK2', 'PIK3CB', 'PNPLA8', 'KDM4A', 'WDR41', 'GBA', 'STIM1', 'ZFYVE1', 'POLG', 'VPS28', 'FADD', 'ATG4B', 'EXOC2', 'GABARAPL2', 'POLDIP2', 'CISD1', 'RIPK1', 'TRIM8', 'GABARAP', 'SIRT2', 'TUFM', 'MCOLN…	97	-1.354
Infection of cervical cancer cell lines	['HNRNPF', 'VPS53', 'PPP2R2A', 'RAB5A', 'MED14', 'RAB6A', 'SSR1', 'DNAJA2', 'GBF1', 'LNX2', 'ARF1', 'HUWE1', 'MED4', 'ARCN1', 'HNRNPU', 'LSM14B', 'SMAD2', 'SRSF2', 'JAK1', 'RELA', 'CRTC2', 'LSM3', 'RAB1B', 'RANBP2', 'SSU72', 'RAB5C', 'BAHD1', 'BAG6', 'MID1IP1', 'PURA', 'PGRMC2', 'NRBP1', 'ATG7', 'POLR2H', 'MAP3K7', 'TRAPPC8', 'STT3A', 'CDC42', 'NEK9', 'NOP56', 'TNPO3', 'DDX3X', 'NMT1', 'HSPA9', '…	49	-1.7	['RAPGEF1', 'DLST', 'PCGF1', 'ATOX1', 'GTF2H1', 'RSL1D1', 'MKRN2', 'PIGK', 'RBM19', 'RANBP1', 'MED20', 'POLR2K', 'NF2', 'PLOD3', 'FCF1', 'HGS', 'FNTA', 'UBQLN4', 'WDR46', 'COG4', 'SUMO1', 'VPS4A', 'CTBP1', 'ATP6V0D1', 'KLHDC2', 'ZMPSTE24', 'SERPINB6', 'NGLY1', 'RABEPK', 'COPG1', 'MRPL23', 'MRPL44', 'DPM1', 'POLR2L', 'DCAF13', 'GABARAPL2', 'UQCRC1', 'GOSR2', 'ANAPC2', 'NDUFS6', 'GABARAP', 'TMED2',…	109	-3.163
Abdominal adenocarcinoma	['GORASP2', 'DCUN1D3', 'IPO7', 'DCAF12', 'EXTL3', 'GSPT1', 'NCL', 'PNKD', 'PDZD8', 'TRIP12', 'KLHL8', 'ANP32B', 'C6orf62', 'SMAD2', 'LARP1', 'MTA2', 'KLF3', 'ZMAT3', 'GTF2B', 'CC2D1B', 'PURA', 'NRBP1', 'KDM2A', 'FAM120A', 'MAZ', 'PPM1B', 'TMED10', 'NIPA2', 'SPECC1L', 'TOLLIP', 'C16orf72', 'PPIF', 'FBXO45', 'NAA15', 'RAB9A', 'ST3GAL2', 'PDZD11', 'SURF4', 'ZRANB1', 'PNN', 'LAMP1', 'AP3M1', 'C11orf2…	568	0	['RAPGEF1', 'NKAP', 'LETM1', 'ATF4', 'HCFC1', 'RBM10', 'TMX2', 'SPG11', 'ALKBH3', 'RIOK2', 'DDX27', 'FRA10AC1', 'HNRNPAB', 'ASPSCR1', 'NAPA', 'GLT8D1', 'TMEM62', 'HDAC3', 'SLC35E1', 'SENP3', 'HGS', 'RALY', 'PDE6D', 'FNTA', 'IRF2BPL', 'GPATCH4', 'OS9', 'POLE3', 'AIP', 'USP5', 'VPS4A', 'MAPK8', 'SLC25A38', 'GART', 'SGSM3', 'MED16', 'PTGES2', 'NOL6', 'TMEM184C', 'GMPR2', 'CUL1', 'RCAN1', 'POLR2C', '…	1804	-1.29
Endoplasmic reticulum stress response	['GORASP2', 'HSPA5', 'DERL2', 'ORMDL3', 'HTT', 'PTPN1', 'NFE2L2', 'MIA3', 'SLC38A2', 'HYOU1', 'RAB6A', 'TMBIM6', 'SEC16A', 'EIF2A']	14	0.842	['PSEN2', 'VCP', 'ATF4', 'FICD', 'TOR1B', 'STIM1', 'DNAJC10', 'SIL1', 'TMCO1', 'DNAJC4', 'EIF2AK4', 'TSC2', 'FLOT1', 'STT3B', 'GBA2', 'UBA5', 'DDRGK1', 'UBE4B', 'HERPUD1', 'BAD', 'ATF6', 'MBTPS1', 'EIF2B5', 'SYVN1', 'DERL1', 'ERP44', 'CTSD', 'CDC37', 'EIF2AK3', 'COPA', 'STUB1', 'GAA', 'OS9', 'UFL1', 'PIK3C3', 'ZFYVE27', 'TMEM259', 'CREB3', 'UFC1', 'MAPK8']	40	-0.445
Replication of virus	['RAB11A', 'SIGMAR1', 'PARP1', 'SRSF1', 'MED14', 'EIF3L', 'RAB9A', 'PPARA', 'PPP1R8', 'SF3B1', 'POLR2A', 'NCL', 'PDCD6IP', 'ATG5', 'SNX9', 'AP2M1', 'ARCN1', 'CCNK', 'DEK', 'CASP3', 'JAK1', 'LARP1', 'RAF1', 'RELA', 'UBE3C', 'CRTC2', 'SMU1', 'KPNB1', 'SGPL1', 'SUPT6H', 'PRPS1', 'TBK1', 'MID1IP1', 'SSRP1', 'TUBB', 'UBP1', 'NRBP1', 'GLYR1', 'ATG7', 'POLR2H', 'DAG1', 'CDC42', 'CDK4', 'NEK9', 'PPM1B', …	51	-1.894	['DUSP11', 'ATF4', 'PRPF8', 'AKTIP', 'PANX1', 'SIKE1', 'DROSHA', 'ARAF', 'HERPUD1', 'SUMO3', 'HDAC3', 'TRAF6', 'UBQLN4', 'RABEP1', 'PSMD14', 'SMARCB1', 'DAXX', 'VPS16', 'MNAT1', 'BCL2L1', 'NUP62', 'SUMO1', 'CTBP1', 'ATP6V0D1', 'PRKACA', 'SNRNP70', 'SF3A1', 'PPP4C', 'CST3', 'RABEPK', 'COPG1', 'TYK2', 'SNAPIN', 'SAE1', 'AP1M1', 'PSMD2', 'NAA10', 'USE1', 'XPNPEP1', 'FDPS', 'HDAC2', 'TAMM41', 'FADD',…	120	-3.132
DNA recombination	['SF3A3', 'PARP1', 'MIB1', 'KPNA1', 'SNRPB', 'LIG4', 'HNRNPC', 'TNPO3', 'RPA2', 'REST', 'SF3B3', 'SF3B1', 'UNG', 'CHD4', 'SUPT6H', 'RBMX']	16	-0.896	['AKT1', 'SF3B2', 'SUPV3L1', 'PRPF19', 'DDA1', 'MUS81', 'PRPF8', 'ERCC2', 'MEPCE', 'LRRC40', 'TIMM13', 'SIRT6', 'GPS1', 'SART1', 'PIN1', 'LIG3', 'COPS7A', 'MLH1', 'SUPT5H', 'RUVBL1', 'HMGB1', 'DDB1', 'ALYREF', 'KAT5', 'SF3B4', 'MCM3AP', 'RMI1', 'MSH6', 'RPAIN', 'RFC2', 'SNRNP200', 'ENDOG', 'SNRPD2', 'ENY2', 'SF3B5', 'TERF2', 'BANF1', 'PRPF6', 'FBXW5', 'RAD51C', 'LSM2', 'SNRNP27', 'SMARCB1', 'MCPH…	48	-2.069
Homologous recombination of cells	['SF3A3', 'SNRPB', 'HNRNPC', 'RPA2', 'SF3B3', 'SF3B1', 'RBMX']	7	-2.53	['SF3B2', 'PRPF19', 'PRPF8', 'DDA1', 'MEPCE', 'LRRC40', 'TIMM13', 'GPS1', 'SART1', 'COPS7A', 'MLH1', 'SUPT5H', 'RUVBL1', 'DDB1', 'KAT5', 'SF3B4', 'SNRPD2', 'SNRNP200', 'RFC2', 'SF3B5', 'PRPF6', 'FBXW5', 'LSM2', 'SNRNP27', 'MCPH1', 'CHCHD3']	26	-3.683
Infection of tumor cell lines	['HNRNPF', 'VPS53', 'PPP2R2A', 'RAB5A', 'MED14', 'RAB6A', 'SSR1', 'DNAJA2', 'GBF1', 'LNX2', 'HUWE1', 'ARF1', 'MED4', 'AP2M1', 'ARCN1', 'HNRNPU', 'LSM14B', 'CLTC', 'SMAD2', 'SRSF2', 'JAK1', 'RELA', 'CRTC2', 'LSM3', 'RAB1B', 'RANBP2', 'SSU72', 'RAB5C', 'BAHD1', 'BAG6', 'STAU1', 'MID1IP1', 'PURA', 'PGRMC2', 'NRBP1', 'ATG7', 'PIP5K1A', 'POLR2H', 'MAP3K7', 'TRAPPC8', 'STT3A', 'CDC42', 'NEK9', 'NOP56',…	54	-2.025	['AP2A1', 'RAPGEF1', 'DLST', 'PCGF1', 'ATOX1', 'GTF2H1', 'RSL1D1', 'MKRN2', 'PIGK', 'RBM19', 'RANBP1', 'MRS2', 'MED20', 'HDAC8', 'DNM2', 'POLR2K', 'NF2', 'PLOD3', 'FCF1', 'HGS', 'FNTA', 'UBQLN4', 'WDR46', 'COG4', 'CYB5B', 'PAF1', 'SUMO1', 'VPS4A', 'CTBP1', 'ATP6V0D1', 'KLHDC2', 'ZMPSTE24', 'SERPINB6', 'NGLY1', 'RABEPK', 'COPG1', 'MRPL23', 'MRPL44', 'DPM1', 'POLR2L', 'CHCHD2', 'DCAF13', 'GABARAPL2…	124	-3.162
Replication of Influenza A virus	['SIGMAR1', 'EIF3L', 'SF3B1', 'POLR2A', 'SNX9', 'ARCN1', 'JAK1', 'LARP1', 'RELA', 'SMU1', 'KPNB1', 'SGPL1', 'SUPT6H', 'PRPS1', 'MID1IP1', 'NRBP1', 'GLYR1', 'POLR2H', 'CDC42', 'CDK4', 'NEK9', 'TNPO3', 'SON']	23	-2.544	['AKT1', 'IFNAR1', 'SF3A1', 'MED6', 'UBAC2', 'RPL35', 'PRPF8', 'COPG1', 'RAB11B', 'GOPC', 'AKTIP', 'DMAP1', 'PIN1', 'SAE1', 'ATP6V0B', 'PSMD2', 'NAA10', 'RPS5', 'USE1', 'XPNPEP1', 'SNX6', 'FDPS', 'ARAF', 'HERPUD1', 'PSMA1', 'RBM42', 'TAMM41', 'LONP1', 'POLR2L', 'EIF3G', 'ANXA6', 'NUP54', 'PTPMT1', 'CYP2U1', 'CANT1', 'MAP2K5', 'COPA', 'ATP6AP1', 'ATP6V1G1', 'STX5', 'TFE3', 'NXF1', 'PCSK7', 'RABEP1…	65	-3.646
Translation of mRNA	['EIF2AK1', 'CAPRIN1', 'EIF5', 'CNOT1', 'EIF4G2', 'ELAVL1', 'EIF4G1', 'PAIP2', 'PAIP1', 'EIF3L', 'DDX3X', 'LARP1', 'DHX36', 'EIF1', 'EIF2A', 'METAP1', 'DHX33', 'MRPL17']	18	2.122	['AKT1', 'FARSB', 'MRPS7', 'EIF4E2', 'NOLC1', 'RPL30', 'MRPL12', 'MRPL23', 'EIF2B4', 'EIF3H', 'PUS7', 'EIF2AK4', 'RPS5', 'EIF3E', 'MRPL19', 'RPS6KB2', 'MRPL15', 'MRPL51', 'EIF2B2', 'RPS23', 'EIF2B5', 'EIF3G', 'EIF3D', 'DHPS', 'EIF3M', 'MRPL41', 'EIF2AK3', 'RPS24', 'RPL10A', 'MKNK1', 'EIF4H', 'KLHL25', 'TNIP1', 'EIF3K', 'ABCF1', 'COPS5', 'ALKBH1', 'EIF4G3', 'MRPL3', 'EIF3I', 'EIF3B', 'MRPL2', 'EIF…	48	1.226
Autophagy	['DYNLL2', 'RAB11A', 'RAB1A', 'HSPA5', 'PARP1', 'NACC1', 'RAB9A', 'WAC', 'PLAA', 'ATG16L1', 'ATG5', 'TAB2', 'LAMP1', 'FBXO7', 'HTT', 'SMAD2', 'CLTC', 'TMBIM6', 'TPCN1', 'MTMR3', 'ICMT', 'LARP1', 'RELA', 'ANXA7', 'HSPA8', 'BAG6', 'CALCOCO2', 'TBC1D14', 'TBK1', 'USP10', 'ULK1', 'PGAM5', 'CISD2', 'RAB7A', 'CREG1', 'ATG7', 'MAP3K7', 'VPS37A', 'SDHB', 'VTI1A', 'NAMPT', 'OSTM1', 'EIF4G2', 'SREBF2', 'US…	53	-0.036	['RNF7', 'PCGF1', 'CHUK', 'CHMP6', 'ATF4', 'LETM1', 'STX17', 'ATG3', 'PRKAB1', 'SUPT5H', 'TOMM22', 'TBC1D9B', 'WDR6', 'BAD', 'NPC1', 'UBB', 'HGS', 'STUB1', 'CHMP4B', 'RRAGA', 'ATG2A', 'VTI1B', 'BCL2L1', 'NBR1', 'ZMPSTE24', 'MAPK8', 'DNAJA3', 'PDK2', 'PIK3CB', 'PNPLA8', 'KDM4A', 'WDR41', 'GBA', 'ACLY', 'STIM1', 'ZFYVE1', 'POLG', 'HDAC2', 'VPS28', 'FADD', 'ATG4B', 'PEX2', 'EXOC2', 'GABARAPL2', 'POL…	113	-0.898
Autophagy of cervical cancer cell lines	['RAB1A', 'PGAM5', 'ICMT', 'RELA', 'MAP3K7']	5	1.294	['MCOLN1', 'PIK3C3', 'GABARAPL2', 'PINK1', 'CHUK', 'LETM1', 'BCL2L1', 'TFE3', 'DAP3', 'BECN1', 'MAPK8']	11	0.685
Organization of organelle	['GORASP2', 'RAB1A', 'PARP1', 'RRN3', 'RAB5A', 'SMARCA2', 'RAB6A', 'TOR1AIP2', 'YY1', 'SURF4', 'GBF1', 'ARF1', 'USP8', 'LIG4', 'HTT', 'RAB5B', 'CLTC', 'NDEL1', 'CTNNA1', 'RELA', 'CSNK1D', 'PRDX3', 'SEC16A', 'RHOB', 'RAB5C', 'RBBP4', 'ITGB1', 'SEC61A1', 'RHOA', 'TUBB', 'TBC1D20', 'MIA3', 'CTNND1', 'ATG7', 'EXOC8', 'PITPNB', 'TRAPPC8', 'DAG1', 'SMARCA4', 'CDC42', 'SUN2', 'VAPB', 'EIF4G1', 'SEC23IP'…	54	0.146	['BLZF1', 'CHMP6', 'PEX11A', 'HCFC1', 'DYM', 'STX17', 'ARFIP2', 'CRIPT', 'HEXA', 'AKTIP', 'PEX11B', 'SPG11', 'SHARPIN', 'WDR73', 'ZNF830', 'CHMP1A', 'HDAC8', 'FAM160A2', 'MBTPS1', 'SEH1L', 'HDAC3', 'PLOD3', 'CHMP4B', 'CENPT', 'COG4', 'HTRA2', 'ZW10', 'DAXX', 'HSD17B10', 'CHP1', 'VPS4A', 'CAPZB', 'STOML2', 'ZMPSTE24', 'CSNK1A1', 'CHCHD3', 'DNAJA3', 'MAD2L2', 'CST3', 'ALS2', 'CIB1', 'GBA', 'HPS1', …	132	-0.447
Necrosis	['RNF34', 'API5', 'RPL11', 'SRSF1', 'MED14', 'TCF12', 'USP47', 'RAB22A', 'UNG', 'RTN4', 'NCL', 'PDCD6IP', 'HUWE1', 'REPIN1', 'ARCN1', 'DEK', 'SMAD2', 'ICMT', 'JAK1', 'MTA2', 'ZMAT3', 'RANBP2', 'RALBP1', 'RHOB', 'ITGB1', 'BAG6', 'CUX1', 'TRIAP1', 'ULK1', 'PURA', 'XIAP', 'CTNND1', 'MTCH1', 'KDM2A', 'MBD4', 'MAP3K7', 'TOP2B', 'UBA2', 'SIAH1', 'RAD23B', 'VAPB', 'CDK4', 'PTPN11', 'SNRPB', 'SREBF2', 'C…	201	2.241	['RAPGEF1', 'STXBP3', 'CHMP6', 'DDX41', 'ATF4', 'HCFC1', 'LETM1', 'CDK8', 'MCU', 'ALKBH3', 'EIF2S2', 'MIF4GD', 'HDAC8', 'NAPA', 'NPC1', 'TRAF7', 'PCNA', 'HDAC3', 'HGS', 'GTF2F2', 'FNTA', 'E2F4', 'UBTF', 'PSMD14', 'AIP', 'VTI1B', 'NOA1', 'EIF5A', 'AKIP1', 'PPP1CA', 'MAPK8', 'DPH2', 'SLC25A38', 'SF3A1', 'LAMTOR2', 'DUT', 'NOLC1', 'PIK3CB', 'NAE1', 'GART', 'NQO2', 'PSMC6', 'GBA', 'SND1', 'ACLY', 'PR…	493	1.717
Receptor-mediated endocytosis by cervical cancer cell lines	['PDZD8', 'ATP6V0E1', 'CLTC', 'CDC5L', 'SF3B3']	5	-2.02	['ATP6V1F', 'ASB1', 'HAX1', 'ATP6V1D', 'NKAP', 'ATP6AP1', 'PTRHD1', 'ATP6V1E1', 'KAT5', 'SF3B4', 'DNM2', 'ATP6V0D1', 'SART1', 'SMARCB1', 'SHARPIN']	15	-2.488
Head and neck cancer	['GORASP2', 'DCUN1D3', 'IPO7', 'DCAF12', 'AKIRIN1', 'GSPT1', 'NCL', 'PNKD', 'PDZD8', 'TRIP12', 'KLHL8', 'ANP32B', 'SMAD2', 'LARP1', 'MTA2', 'KLF3', 'ZMAT3', 'GTF2B', 'CC2D1B', 'PURA', 'NRBP1', 'KDM2A', 'FAM120A', 'MAZ', 'NIPA2', 'SPECC1L', 'CPSF7', 'ADO', 'SIGMAR1', 'PFN1', 'C16orf72', 'PPIF', 'FBXO45', 'NAA15', 'ST3GAL2', 'PDZD11', 'SURF4', 'SHOC2', 'ZRANB1', 'PNN', 'LAMP1', 'AP3M1', 'ZNF326', '…	539	0.762	['RAPGEF1', 'SRD5A3', 'POLR3K', 'NKAP', 'ATF4', 'LETM1', 'HCFC1', 'NARF', 'RBM10', 'SPG11', 'ALKBH3', 'RIOK2', 'DDX27', 'FRA10AC1', 'HNRNPAB', 'ASPSCR1', 'NAPA', 'TMEM62', 'HDAC3', 'SLC35E1', 'SENP3', 'HGS', 'RALY', 'FNTA', 'IRF2BPL', 'GPATCH4', 'OS9', 'POLE3', 'AIP', 'USP5', 'VPS4A', 'AKIP1', 'MAPK8', 'SLC25A38', 'NIT2', 'GART', 'COMMD3', 'SGSM3', 'MED16', 'PTGES2', 'NDUFA5', 'NOL6', 'TMEM184C',…	1739	0.4
Gastrointestinal tract cancer	['GORASP2', 'DCUN1D3', 'IPO7', 'DCAF12', 'EXTL3', 'GSPT1', 'NCL', 'PNKD', 'PDZD8', 'TRIP12', 'SMAD2', 'LARP1', 'MTA2', 'KLF3', 'ZMAT3', 'GTF2B', 'CC2D1B', 'PURA', 'NRBP1', 'KDM2A', 'FAM120A', 'MAZ', 'PPM1B', 'TMED10', 'NIPA2', 'SPECC1L', 'SIGMAR1', 'C16orf72', 'FBXO45', 'NAA15', 'ST3GAL2', 'SURF4', 'SHOC2', 'ZRANB1', 'PNN', 'LAMP1', 'AP3M1', 'C11orf24', 'ZNF326', 'RRM1', 'ZNF507', 'SERBP1', 'RNF3…	529	0.538	['RAPGEF1', 'NKAP', 'LETM1', 'ATF4', 'HCFC1', 'RBM10', 'TMX2', 'SPG11', 'ALKBH3', 'RIOK2', 'DDX27', 'FRA10AC1', 'ASPSCR1', 'GLT8D1', 'TMEM62', 'HDAC3', 'SLC35E1', 'SENP3', 'HGS', 'RALY', 'FNTA', 'IRF2BPL', 'GPATCH4', 'OS9', 'POLE3', 'AIP', 'USP5', 'VPS4A', 'MAPK8', 'SLC25A38', 'GART', 'NEDD8', 'SGSM3', 'MED16', 'PTGES2', 'NOL6', 'TMEM184C', 'GMPR2', 'CUL1', 'POLR2C', 'IRAK1', 'PARP3', 'TMEM14C', …	1642	0.219
Clathrin mediated endocytosis by tumor cell lines	['PDZD8', 'ATP6V0E1', 'CLTC', 'CDC5L', 'SF3B3']	5	-2.02	['ATP6V1F', 'ASB1', 'HAX1', 'ATP6V1D', 'NKAP', 'ATP6AP1', 'PTRHD1', 'ATP6V1E1', 'KAT5', 'SF3B4', 'DNM2', 'ATP6V0D1', 'SART1', 'SHARPIN']	14	-2.324
Productive infection of cervical cancer cell lines	['PPP2R2A', 'SSR1', 'DNAJA2', 'HUWE1', 'MED4', 'HNRNPU', 'LSM14B', 'SRSF2', 'JAK1', 'RELA', 'RAB1B', 'SSU72', 'PGRMC2', 'NRBP1', 'POLR2H', 'MAP3K7', 'NEK9', 'DDX3X', 'NMT1', 'GOLPH3', 'STT3A', 'UBE2E1']	22	-1.633	['AKT1', 'MED6', 'NDUFA10', 'DLST', 'PCGF1', 'ATOX1', 'GTF2H1', 'RABEPK', 'MRPL23', 'UPF3B', 'RBM19', 'DDOST', 'MED7', 'SEC61G', 'TECR', 'MRPL44', 'USP39', 'ZNF688', 'MED31', 'STIP1', 'TRPT1', 'MED20', 'GABPB1', 'DPM1', 'POLR2L', 'POLR2K', 'RNF26', 'TERF2', 'PIGH', 'GABARAPL2', 'NDUFB7', 'NDUFS7', 'HGS', 'MED19', 'UQCRC1', 'MED11', 'FNTA', 'SUCLG2', 'ANAPC2', 'NDUFS6', 'UBQLN4', 'GABARAP', 'UAP1'…	54	-1.878
Transactivation	['API5', 'HBP1', 'PARP1', 'RAB5A', 'MED14', 'SMARCA2', 'PPARA', 'TFDP1', 'CHD4', 'MED4', 'PPARD', 'SF1', 'HTT', 'ACVR1B', 'LSM14B', 'SMAD2', 'SRSF2', 'JAK1', 'RAF1', 'NFYC', 'RELA', 'XRCC6', 'CRTC2', 'RHOB', 'ATF7', 'SETD7', 'RHOA', 'TBK1', 'NRIP1', 'HNRNPC', 'STAMBP', 'TCF20', 'XIAP', 'SUB1', 'ETV6', 'POLR2H', 'PPP2R5C', 'MAP3K7', 'LMO4', 'MAZ', 'SIAH1', 'SMARCA4', 'CDC42', 'NKIRAS2', 'NEK9', 'R…	53	-1.234	['GNB2', 'HTATIP2', 'GLRX3', 'CHUK', 'ATOX1', 'HCFC1', 'MED24', 'KAT2B', 'ASCC1', 'HERPUD1', 'CIAO1', 'NCOA6', 'SUMO3', 'POLR2K', 'TRAF6', 'ATF1', 'XRCC5', 'ARNT', 'CCNH', 'STUB1', 'E2F4', 'UBTF', 'SMARCB1', 'DAXX', 'CHP1', 'MNAT1', 'TRPC4AP', 'SUMO1', 'PRKACA', 'TFCP2', 'RBM14', 'MAD2L2', 'NOLC1', 'SND1', 'ERCC2', 'GTF2F1', 'SART1', 'TFB2M', 'USF1', 'PELP1', 'ZBTB17', 'PSMC2', 'RNF14', 'SAP30', …	117	-1.421
Head and neck tumor	['GORASP2', 'DCUN1D3', 'IPO7', 'DCAF12', 'AKIRIN1', 'GSPT1', 'NCL', 'PNKD', 'PDZD8', 'TRIP12', 'KLHL8', 'ANP32B', 'SMAD2', 'LARP1', 'MTA2', 'KLF3', 'ZMAT3', 'GTF2B', 'CC2D1B', 'PURA', 'NRBP1', 'KDM2A', 'FAM120A', 'MAZ', 'NIPA2', 'SPECC1L', 'CPSF7', 'ADO', 'SIGMAR1', 'PFN1', 'C16orf72', 'PPIF', 'FBXO45', 'NAA15', 'ST3GAL2', 'PDZD11', 'SURF4', 'SHOC2', 'ZRANB1', 'PNN', 'LAMP1', 'AP3M1', 'ZNF326', '…	544	1.026	['RAPGEF1', 'SRD5A3', 'POLR3K', 'NKAP', 'ATF4', 'LETM1', 'HCFC1', 'NARF', 'RBM10', 'SPG11', 'ALKBH3', 'RIOK2', 'DDX27', 'FRA10AC1', 'HNRNPAB', 'ASPSCR1', 'NAPA', 'TMEM62', 'HDAC3', 'SLC35E1', 'SENP3', 'HGS', 'RALY', 'FNTA', 'IRF2BPL', 'GPATCH4', 'OS9', 'POLE3', 'AIP', 'USP5', 'VPS4A', 'AKIP1', 'MAPK8', 'SLC25A38', 'NIT2', 'GART', 'COMMD3', 'SGSM3', 'MED16', 'PTGES2', 'NDUFA5', 'NOL6', 'TMEM184C',…	1753	0.901
Transcription of RNA	['RPL11', 'ELF2', 'MED14', 'TCF12', 'USP47', 'ZHX1', 'ZBTB33', 'NCL', 'RBMX', 'CRY2', 'PDZD8', 'CCNK', 'DEK', 'SMAD2', 'JAK1', 'MTA2', 'KLF3', 'MYNN', 'RALBP1', 'UBE2D3', 'RHOB', 'CUX1', 'TRIAP1', 'GTF2B', 'CC2D1B', 'NRIP1', 'PURA', 'TCF20', 'DHX36', 'NRBP1', 'SUB1', 'MBD4', 'MAP3K7', 'MAZ', 'SCAF8', 'SIAH1', 'CDK4', 'PTPN11', 'SREBF2', 'CNOT2', 'EAF1', 'CRK', 'CTNNB1', 'CALR', 'CNBP', 'ZBTB5', '…	172	0.5	['BLZF1', 'RAPGEF1', 'POLR3K', 'NKAP', 'ATF4', 'DDX41', 'HCFC1', 'CDK8', 'RBM10', 'HSBP1', 'MED20', 'ASCC1', 'HNRNPAB', 'HDAC8', 'TRAF7', 'PCNA', 'POLR2K', 'HDAC3', 'GTF2F2', 'IKZF5', 'E2F4', 'IRF2BPL', 'RALA', 'UBTF', 'PSMD14', 'MXD4', 'ZNF639', 'CHD8', 'MAPK8', 'DNTTIP1', 'EAPP', 'RBM14', 'PPP4C', 'ZNF668', 'INPP5K', 'NOLC1', 'KDM4A', 'NAE1', 'NEDD8', 'MED16', 'METTL23', 'TFB2M', 'PTGES2', 'ZBT…	367	0.404
Expression of RNA	['CPNE1', 'RPL11', 'ELF2', 'MED14', 'TCF12', 'USP47', 'ZHX1', 'ZBTB33', 'NCL', 'RBMX', 'CRY2', 'PDZD8', 'CCNK', 'DEK', 'SMAD2', 'JAK1', 'LARP1', 'MTA2', 'KLF3', 'MYNN', 'RALBP1', 'UBE2D3', 'RHOB', 'CUX1', 'TRIAP1', 'GTF2B', 'EIF5', 'CC2D1B', 'NRIP1', 'ULK1', 'PURA', 'TCF20', 'DHX36', 'NRBP1', 'KDM2A', 'SUB1', 'MBD4', 'MAP3K7', 'MAZ', 'SCAF8', 'SIAH1', 'TOB1', 'CDK4', 'PTPN11', 'SREBF2', 'CNOT2', …	200	0.792	['BLZF1', 'RAPGEF1', 'POLR3K', 'NKAP', 'ATF4', 'DDX41', 'HCFC1', 'CDK8', 'RBM10', 'HSBP1', 'MED20', 'MRPL15', 'ASCC1', 'HNRNPAB', 'MIF4GD', 'HDAC8', 'TRAF7', 'PCNA', 'POLR2K', 'HDAC3', 'MRPL41', 'HGS', 'GTF2F2', 'IKZF5', 'E2F4', 'L3MBTL2', 'IRF2BPL', 'RALA', 'UBTF', 'PSMD14', 'MXD4', 'ZNF639', 'PPP1CA', 'CHD8', 'MAPK8', 'DNTTIP1', 'EAPP', 'RBM14', 'FARSB', 'PPP4C', 'ZNF668', 'INPP5K', 'NOLC1', 'P…	449	0.767
Oxidative phosphorylation deficiency		0	-7.521	['COX15', 'SDHD', 'MRPS34', 'PNPT1', 'FARS2', 'MRPL44', 'MTFMT', 'MRPS22', 'C12orf65', 'MRPS16', 'ELAC2', 'SCO2', 'SLC25A26', 'EARS2', 'TXN2', 'COA6', 'VARS2', 'C1QBP', 'LYRM4', 'RMND1', 'TSFM', 'MRPL3', 'TUFM', 'TRMT10C', 'MTO1', 'AARS2', 'NARS2', 'MRPS2', 'GFM1', 'CARS2']	30	-7.521
Quantity of secretory granules	['RAB5A', 'RAB5B', 'RAB5C']	3	-7.521		0	-7.521
Syndromic ichthyosis		0	-7.521	['SLC27A4', 'GTF2H5', 'ERCC2', 'MPLKIP', 'ERCC3']	5	-7.521
Cleavage of hnRNA		0	-7.521	['UBE2I', 'SENP2']	2	-7.521
Endocrine cancer		0	-7.521	['RAPGEF1', 'POLR3K', 'NKAP', 'LETM1', 'ATF4', 'HCFC1', 'NARF', 'RBM10', 'SPG11', 'ALKBH3', 'RIOK2', 'DDX27', 'FRA10AC1', 'HNRNPAB', 'ASPSCR1', 'NAPA', 'TMEM62', 'HDAC3', 'SLC35E1', 'SENP3', 'HGS', 'RALY', 'FNTA', 'IRF2BPL', 'OS9', 'POLE3', 'AIP', 'USP5', 'VPS4A', 'AKIP1', 'MAPK8', 'SLC25A38', 'NIT2', 'GART', 'COMMD3', 'SGSM3', 'MED16', 'PTGES2', 'NDUFA5', 'NOL6', 'TMEM184C', 'CUL1', 'RCAN1', 'IR…	1682	-7.521
Arrest in cell cycle progression of kidney cell lines	['HTT', 'DDX17']	2	-7.521		0	-7.521
Arrest in G2/M phase of fibroblasts	['SMARCA4']	1	-7.521		0	-7.521
Hereditary neuropathy	['SIGMAR1', 'PFN1', 'OGT', 'USP8', 'FBXO7', 'SLC25A46', 'MTPAP', 'PRPS1', 'TBK1', 'TARDBP', 'MARS2', 'KDM5C', 'RAB7A', 'DCTN2', 'DCAF8', 'VPS37A', 'VAPB', 'EIF4G1', 'PSEN1', 'TFG', 'UBQLN2']	21	-7.521	['SURF1', 'ZNF787', 'ALS2', 'VCP', 'PDCD2', 'GBA', 'FARS2', 'ABHD12', 'PARK7', 'SPG7', 'PNPLA6', 'CAPN1', 'SPG11', 'LZTR1', 'CCT5', 'TMEM126A', 'MORC2', 'HADHA', 'POLG', 'GBA2', 'WDR45', 'C12orf65', 'DNM2', 'CHCHD2', 'COASY', 'IARS2', 'NF2', 'CYP2U1', 'LRSAM1', 'PINK1', 'AP4B1', 'FLOT2', 'PARL', 'REPS1', 'IBA57', 'HTRA2', 'OPA3', 'SMARCB1', 'UBA1', 'INF2', 'FBXO38', 'CHMP2B', 'ZFYVE27', 'BCL2L1',…	48	-7.521
Morphology of germ layer	['DAG1', 'PTPN11', 'EIF4G2', 'ACVR1B', 'CTNNB1', 'METAP2', 'MTCH2', 'BPTF', 'CTCF', 'PPP1R8', 'PSEN1', 'COPS3', 'SCRIB', 'PPP2CA', 'MIB1']	15	-7.521		0	-7.521
Mass of phosphatidylcholine		0	-7.521	['PNPLA8', 'PCYT1A']	2	-7.521
Morphology of fibroblast cell lines	['HBP1', 'CDC42', 'RHOA', 'PTPN11', 'CRK', 'CTNNB1', 'PURA', 'CTTN', 'FBXW7', 'PSEN1', 'RAF1', 'RTN4', 'PDCD6IP']	13	-7.521		0	-7.521
Organization of endoplasmic reticulum	['SEC61A1', 'SEC23IP', 'MIA3', 'TOR1AIP2', 'SEC16A']	5	-7.521		0	-7.521
Apoptosis of embryoblast		0	-7.521	['PRPF19', 'UBA3', 'DAD1', 'TAF10', 'COPS5', 'UBE2I', 'KAT8']	7	-7.521
Stage IV liver cholangiocarcinoma		0	-7.521	['PSMB2', 'PSMD2', 'PSMD1', 'PSMB5']	4	-7.521
Autosomal dominant Noonan syndrome	['RAF1', 'PTPN11']	2	-7.521		0	-7.521
Formation of virus	['AP3M1']	1	-7.521		0	-7.521
Interstitial lung and liver disease		0	-7.521	['FARSB']	1	-7.521
Exocytosis of dense core granules		0	-7.521	['DNAJC5', 'NAPA']	2	-7.521
Organization of endosomes	['RAB5A', 'RAB5B', 'TMEM127', 'RAB5C']	4	-7.521		0	-7.521
Axonal transport		0	-7.521	['AP3S2', 'TERF2', 'RHOT2', 'PINK1', 'BLOC1S4', 'BLOC1S6', 'BLOC1S1', 'BLOC1S3', 'BLOC1S2', 'HDAC6', 'SNAPIN', 'SPG7', 'MAPK8', 'SPG11', 'RHOT1']	15	-7.521
Homo-oligomerization of protein		0	-7.521	['VCP', 'ALAD', 'PNPT1', 'LETM1', 'PRMT1', 'GOPC', 'TOR1B', 'TMEM120A', 'PEX11B', 'CEP57', 'SHARPIN', 'ZBTB1', 'TSC2', 'FLOT1', 'DYNC1LI1', 'STOM', 'PEX14', 'PICK1', 'LONP1', 'NUP54', 'DERL1', 'ANXA6', 'EIF2AK3', 'FIS1', 'CLPP', 'CHMP4B', 'RIPK1', 'TAF10', 'MICU1', 'TOR1A', 'JMJD6', 'AXIN1', 'CUTA', 'CHMP2A']	34	-7.521
Familial schwannomatosis		0	-7.521	['NF2', 'SMARCB1', 'LZTR1']	3	-7.521
Formation of autophagic vacuoles	['RAB1A', 'LAMP1', 'RAB5A', 'ULK1', 'HTT', 'RAB7A', 'PSEN1', 'ATG7', 'ATG5']	9	-7.521	['CTSD', 'ATG12', 'WDR45B', 'PIK3C3', 'EMC6', 'ATG2A', 'TMEM41B', 'ATG13', 'WDR45', 'BECN1', 'ATG4B', 'ATG3']	12	-7.521
Polyadenylation of mRNA	['PABPN1', 'SSU72', 'PAPOLA', 'MTPAP']	4	-7.521		0	-7.521
Low grade ovarian carcinoma		0	-7.521	['PARP3', 'MAP2K1', 'TSG101', 'MAP2K2']	4	-7.521
Recessive dyskeratosis congenita		0	-7.521	['DKC1', 'PARN', 'NHP2', 'NOP10', 'WRAP53']	5	-7.521
Renal clear cell adenocarcinoma	['RNF34', 'TCERG1', 'PARP1', 'WDR33', 'MED14', 'TCF12', 'SMARCA2', 'SF3B1', 'UBE4A', 'SMG7', 'SETD2', 'C6orf62', 'USP9X', 'FBXO7', 'RAB5B', 'SMAD2', 'PNISR', 'FBXW7', 'GPHN', 'LUC7L2', 'KLF3', 'RAF1', 'RANBP2', 'SMC1A', 'ZC3H13', 'RHOB', 'ATF7', 'PCBP1', 'STRN3', 'ZDHHC3', 'DIDO1', 'KDM5C', 'PURA', 'CCT3', 'RBM23', 'ATG7', 'ARPC2', 'COX6B1', 'SMARCA4', 'SUN2', 'SREBF2', 'PTPN11', 'EIF4G2', 'PPP6R…	55	-7.521		0	-7.521
Genitourinary carcinoma	['EXTL3', 'GSPT1', 'PNKD', 'PDZD8', 'TRIP12', 'KLHL8', 'ANP32B', 'C6orf62', 'SMAD2', 'LARP1', 'KLF3', 'ZMAT3', 'CC2D1B', 'PURA', 'XIAP', 'KDM2A', 'FAM120A', 'MAZ', 'NIPA2', 'PPP1R11', 'SPECC1L', 'PPIF', 'NAA15', 'RAB9A', 'ZRANB1', 'PNN', 'RRM1', 'ZNF507', 'SERBP1', 'USP10', 'NUTF2', 'FAF2', 'ADIPOR2', 'PTGES3', 'BPTF', 'IBTK', 'BAP1', 'PARP1', 'PRRC2A', 'ZBTB7A', 'NDFIP1', 'CLTC', 'AK3', 'SF3B3',…	353	-7.521		0	-7.521
Latency of thymic lymphoma		0	-7.521	['EED', 'MGMT']	2	-7.521
Uterine tumor	['HNRNPF', 'MED14', 'PUM1', 'ACVR1', 'DNAJA2', 'UBE4A', 'TGOLN2', 'ZNF134', 'RBMX', 'CRY2', 'TRIP12', 'KLHL8', 'ARCN1', 'ANP32B', 'AP3B1', 'EFR3A', 'IPO9', 'AP3D1', 'TPCN1', 'SMAD2', 'ZMYM2', 'ICMT', 'JAK1', 'LARP1', 'KLF3', 'ZMAT3', 'BAG6', 'CUX1', 'HECTD3', 'KCMF1', 'CTNND1', 'KDM2A', 'UBA2', 'TOP2B', 'SCAF8', 'CDK4', 'PTPN11', 'YTHDF1', 'CNOT2', 'CTNNB1', 'MAPK6', 'PPP1R11', 'RANBP6', 'UBE2B',…	186	-7.521		0	-7.521
Global genomic repair		0	-7.521	['XPC', 'UBA52', 'DDB2', 'CUL4B', 'GTF2H1', 'CHD1L', 'GTF2H5', 'DDB1', 'ERCC2', 'RBX1', 'ERCC3', 'UBC', 'XPA', 'ERCC1', 'UBB']	15	-7.521
Synthesis of sugar acid		0	-7.521	['NANS', 'GSTO1', 'AKR1A1', 'GNE', 'CMAS', 'UGP2']	6	-7.521
Degradation of glucosylceramide		0	-7.521	['GBA', 'GBA2']	2	-7.521
Stage II multiple myeloma		0	-7.521	['GSR', 'CRBN', 'PSMD2', 'IFNAR1', 'TUBD1', 'TUBA1C', 'PSMD1', 'PSMB2', 'PSMB5']	9	-7.521
Mitochondrial disorder		0	-7.521	['COX15', 'WARS2', 'NDUFA11', 'FARS2', 'UQCRQ', 'NDUFV1', 'PET100', 'UQCRC2', 'MRPS16', 'ELAC2', 'SLC25A26', 'EARS2', 'OXA1L', 'CYC1', 'ECHS1', 'LYRM4', 'TACO1', 'OPA3', 'TRMT10C', 'NFU1', 'MRPS2', 'SCO1', 'ATPAF2', 'MRPS34', 'SDHD', 'TTC19', 'PNPLA8', 'NDUFAF2', 'MRPL44', 'COX8A', 'POLG', 'YARS2', 'NDUFA2', 'ACAD9', 'ETFB', 'FASTKD2', 'NDUFB11', 'BOLA3', 'NDUFS6', 'COA3', 'IBA57', 'GFER', 'TUFM'…	94	-7.521
Congenital disorder of glycosylation type 2		0	-7.521	['COG2', 'SLC35A2', 'COG7', 'TMEM199', 'COG8', 'COG4', 'MOGS']	7	-7.521
Progressive myoclonic epilepsy type 4 with renal failure		0	-7.521	['GBA', 'SCARB2']	2	-7.521
Redistribution of endosomes	[]	0	-7.521		0	-7.521
Metabolism of NADH		0	-7.521	['IDH3A', 'DLST', 'VCP', 'IDH3B', 'IDH3G']	5	-7.521
Polyadenylation of hnRNA		0	-7.521	['UBE2I', 'SENP2']	2	-7.521
Abnormal morphology of epiblast	['RAB6A', 'ACVR1B', 'COPS3']	3	-7.521		0	-7.521
Contact growth inhibition of sarcoma cell lines		0	-7.521	['GPI', 'ING1']	2	-7.521
Low grade invasive peritoneal serous micropapillary adenocarcinoma		0	-7.521	['MAP2K1', 'MAP2K2']	2	-7.521
Noonan syndrome 3	['RAF1']	1	-7.521		0	-7.521
Myelomonocytic leukemia	['PARP1', 'PTPN11', 'DEK', 'KDM5C', 'CALR', 'RRM1', 'SRSF2', 'SMC1A', 'LSM14A', 'SF3B1', 'ETV6', 'SLC25A5']	12	-7.521		0	-7.521
Dominant retinitis pigmentosa		0	-7.521	['PRPF3', 'PRPF31', 'RP9', 'TOPORS', 'PRPF6', 'PRPF8', 'ZNF513', 'PRPF4', 'SNRNP200']	9	-7.521
Cell cycle progression of bone cancer cell lines	['RNF4', 'CDK4', 'CCNG1', 'CREG1', 'RAF1']	5	-7.521		0	-7.521
Autosomal recessive neurodevelopmental syndrome		0	-7.521	['FARSB', 'WDR45B', 'TRAPPC6B']	3	-7.521
Colon cancer	['GORASP2', 'API5', 'RNF34', 'DCUN1D3', 'ELF2', 'CDC23', 'DCAF12', 'SEC63', 'MED14', 'TCF12', 'EXTL3', 'ACVR1', 'DNAJA2', 'UNG', 'RTN4', 'NCL', 'PNKD', 'ZNF134', 'HUWE1', 'CRY2', 'RBMX', 'TRIP12', 'AP3B1', 'IPO9', 'NDUFA4', 'CCNK', 'AP3D1', 'SMAD2', 'ZMYM2', 'PNISR', 'JAK1', 'LARP1', 'MTA2', 'KLF3', 'RANBP2', 'MYNN', 'UBAP2L', 'ITGB1', 'BAG6', 'TRIAP1', 'EIF3J', 'EIF5', 'GTF2B', 'MTFR1', 'ULK1', …	261	-7.521		0	-7.521
Large intestine adenocarcinoma	['GORASP2', 'DCUN1D3', 'IPO7', 'DCAF12', 'EXTL3', 'GSPT1', 'NCL', 'PNKD', 'PDZD8', 'TRIP12', 'SMAD2', 'LARP1', 'MTA2', 'KLF3', 'ZMAT3', 'GTF2B', 'CC2D1B', 'PURA', 'NRBP1', 'KDM2A', 'FAM120A', 'MAZ', 'PPM1B', 'TMED10', 'NIPA2', 'SPECC1L', 'C16orf72', 'FBXO45', 'NAA15', 'ST3GAL2', 'SURF4', 'ZRANB1', 'PNN', 'LAMP1', 'AP3M1', 'C11orf24', 'ZNF326', 'RRM1', 'ZNF507', 'SERBP1', 'RNF31', 'USP10', 'ADIPOR…	503	-7.521	['RAPGEF1', 'NKAP', 'LETM1', 'ATF4', 'HCFC1', 'RBM10', 'TMX2', 'SPG11', 'ALKBH3', 'RIOK2', 'DDX27', 'FRA10AC1', 'ASPSCR1', 'GLT8D1', 'TMEM62', 'HDAC3', 'SLC35E1', 'SENP3', 'HGS', 'RALY', 'FNTA', 'IRF2BPL', 'GPATCH4', 'OS9', 'POLE3', 'AIP', 'USP5', 'VPS4A', 'MAPK8', 'SLC25A38', 'GART', 'SGSM3', 'MED16', 'NOL6', 'TMEM184C', 'CUL1', 'POLR2C', 'IRAK1', 'PARP3', 'TMEM14C', 'FOPNL', 'TUFM', 'COG2', 'FA…	1555	-7.521
Localization of lysosome		0	-7.521	['VPS33A', 'LAMTOR1', 'DEF8', 'BLOC1S2', 'HPS1', 'HDAC6', 'SNAPIN', 'KXD1', 'BLOC1S1', 'HPS6']	10	-7.521
Gastrulation	['DAG1', 'RHOA', 'PTPN11', 'HTT', 'CTNNB1', 'SMAD2', 'DLD', 'METAP2', 'MTCH2']	9	-7.521		0	-7.521
Inborn error of amino acid metabolism		0	-7.521	['AHCY', 'GCDH', 'HCFC1', 'AUH', 'ACSF3', 'SUCLG1', 'ADK', 'LMBRD1', 'MCCC1', 'SUCLA2', 'TIMM50', 'ETFB', 'BTD', 'GLRX5', 'MCEE', 'PRDX1', 'ETFA', 'HTRA2', 'MMADHC', 'FLAD1', 'OPA3', 'HSD17B10', 'DNAJC19', 'CD320', 'TAZ']	25	-7.521
Opening of double-stranded DNA		0	-7.521	['ERCC2', 'XPA', 'ERCC3', 'XPC']	4	-7.521
Recurrent lymphoma		0	-7.521	['IFNAR1', 'TUBD1', 'GART', 'PSMB2', 'HDAC6', 'GSR', 'PSMD2', 'PSMD1', 'HDAC2', 'HDAC8', 'POLE4', 'TOP1', 'FPGS', 'HDAC3', 'PSMB5', 'POLE3', 'CRBN', 'ATIC', 'TUBA1C']	19	-7.521
Grade 1 invasive serous peritoneal adenocarcinoma		0	-7.521	['MAP2K1', 'MAP2K2']	2	-7.521
Excision repair of DNA fragment		0	-7.521	['XPC', 'APEX1', 'ERCC5', 'APTX', 'FEN1', 'XPA', 'PNKP']	7	-7.521
Transport of endosomes		0	-7.521	['SNF8', 'ALS2', 'CHMP6', 'TSG101', 'AKTIP', 'VPS25', 'STAM', 'UBA52', 'VPS28', 'FAM160A2', 'UBC', 'AP5M1', 'UBB', 'HGS', 'CHMP4B', 'MCOLN1', 'LAMTOR1', 'CHMP2B', 'CHMP5', 'VPS4A', 'DPY30', 'CHMP2A']	22	-7.521
Anoikis of squamous cell carcinoma cell lines	['CTNNB1']	1	-7.521		0	-7.521
Depletion of phosphatidylinositol-3-phosphate		0	-7.521	['MTM1', 'PIK3C3']	2	-7.521
Endometrioid endometrial adenocarcinoma	['HNRNPF', 'MED14', 'ACVR1', 'DNAJA2', 'UBE4A', 'TGOLN2', 'ZNF134', 'RBMX', 'TRIP12', 'KLHL8', 'ARCN1', 'ANP32B', 'AP3B1', 'EFR3A', 'IPO9', 'AP3D1', 'TPCN1', 'SMAD2', 'ZMYM2', 'ICMT', 'JAK1', 'LARP1', 'ZMAT3', 'BAG6', 'CUX1', 'HECTD3', 'KCMF1', 'KDM2A', 'UBA2', 'TOP2B', 'SCAF8', 'YTHDF1', 'CNOT2', 'CTNNB1', 'MAPK6', 'RANBP6', 'UBQLN2', 'NAA15', 'IFRD1', 'RAB9A', 'ZNF189', 'NONO', 'POLR3C', 'GBF1'…	147	-7.521		0	-7.521
Autosomal dominant encephalopathy	['SMARCA4', 'TBK1', 'HNRNPU', 'ITM2B', 'TARDBP', 'TUBB', 'NACC1', 'HTT', 'EIF4G1', 'NOP56', 'CASP3', 'PUM1', 'PSEN1', 'CCM2', 'RANBP2', 'MBD4', 'PNKD', 'UBQLN2']	18	-7.521		0	-7.521
Lung adenocarcinoma	['ZNF134', 'AP3B1', 'DEK', 'FBXO7', 'SMAD2', 'JAK1', 'MTA2', 'GTPBP10', 'UBAP2L', 'ITGB1', 'BAG6', 'CTNND1', 'TOP2B', 'CDK4', 'PTPN11', 'TMED10', 'CTNNB1', 'AP3S1', 'STT3A', 'UBQLN2', 'IFRD1', 'LAMP1', 'RRM1', 'FBXW7', 'SMC1A', 'PCBP1', 'SERBP1', 'CORO1C', 'BAZ1B', 'SMARCA4', 'CAPRIN1', 'SRM', 'NMT1', 'CTCF', 'CRKL', 'BAP1', 'PARP1', 'DEGS1', 'USP9X', 'RCN2', 'CLTC', 'ZC3H11A', 'RAF1', 'LDHA', 'S…	80	-7.521		0	-7.521
Formation of blastocyst	['RTN4', 'PFN1', 'SF3B1', 'SUPT6H']	4	-7.521		0	-7.521
Mitochondrial complex III deficiency		0	-7.521	['TTC19', 'CYC1', 'UQCRC2', 'BCS1L', 'UQCRQ', 'UQCRB']	6	-7.521
Incorporation of phosphatidylcholine		0	-7.521	['GBA', 'PCYT1A', 'ACLY', 'SLC27A4']	4	-7.521
Chronic form of lymphocytic leukemia	['PARP1', 'CAMTA1', 'SF3B1', 'PNKD', 'HUWE1', 'USP8', 'HTT', 'SLC25A32', 'CDC37L1', 'RRM1', 'FBXW7', 'RAF1', 'LDHA', 'RELA', 'LSM3', 'UBE3C', 'PPP6C', 'STRN3', 'HIVEP1', 'WDR74', 'XIAP', 'TOP2B', 'NAMPT', 'PTPN11', 'NFE2L2', 'KTI12', 'CTTN', 'C5orf15', 'SPEN', 'PRDM4', 'ZBTB39']	31	-7.521		0	-7.521
Mitochondrial myopathy		0	-7.521	['SURF1', 'ATPAF2', 'COX15', 'NDUFA10', 'MRPS34', 'SDHD', 'PNPLA8', 'BCS1L', 'NDUFAF2', 'FOXRED1', 'NDUFV1', 'MTFMT', 'POLG', 'C12orf65', 'YARS2', 'NDUFA2', 'SCO2', 'TMEM70', 'IARS2', 'NDUFS7', 'COA6', 'NDUFS4', 'ECHS1', 'GFER', 'RMND1', 'MRPL3', 'QRSL1', 'NDUFS8', 'MTO1', 'AARS2', 'LRPPRC', 'NDUFS3', 'SDHA', 'NDUFA12', 'NDUFA9', 'SCO1']	36	-7.521
Anterograde axonal transport	['AP3D1', 'AP3M1', 'AP3S1', 'ARL8A']	4	-7.521	['AP3S2', 'TERF2', 'BLOC1S6', 'BLOC1S3', 'BLOC1S2', 'SNAPIN', 'SPG7', 'BLOC1S4', 'BLOC1S1']	9	-7.521
Delay in mitosis of cervical cancer cell lines	['PPP2R2A', 'KPNB1', 'PPP2CA']	3	-7.521		0	-7.521
Gonadal dysgenesis with auditory dysfunction, autosomal recessive inheritance		0	-7.521		0	-7.521
Low grade recurrent peritoneal serous micropapillary adenocarcinoma		0	-7.521	['MAP2K1', 'MAP2K2']	2	-7.521
Arrest in cell cycle progression of bone cancer cell lines	['CCNG1', 'RNF4', 'CREG1']	3	-7.521		0	-7.521
Homeostasis of transition metal ion		0	-7.521	['COMMD1', 'ATOX1', 'NEDD8', 'MON1A', 'COX19', 'SLC30A1', 'CUL1', 'TMEM199', 'SLC30A5', 'CCDC22', 'SLC30A9', 'ABCB7', 'SIRT3', 'ATP6V0A2', 'ATP6AP1', 'ATP6V1G1', 'NUBP1', 'FXN', 'HMOX2', 'ATP6V0D1', 'FBXL5', 'SCO1']	22	-7.521
Hereditary motor and sensory neuropathy	['VPS37A', 'PRPS1', 'USP8', 'MARS2', 'KDM5C', 'RAB7A', 'PSEN1', 'SLC25A46', 'TFG', 'MTPAP']	10	-7.521		0	-7.521
Achalasia-alacrima syndrome		0	-7.521	['AAAS', 'GMPPA']	2	-7.521
Dealkylation of DNA		0	-7.521	['ALKBH3', 'MPG', 'ASCC1', 'MGMT', 'ALKBH5', 'ALKBH2', 'ALKBH1', 'FTO']	8	-7.521
Endocytosis of vesicles	['RHOA', 'HTT', 'CLTC', 'PICALM', 'CANX', 'DENND1A', 'HSPA8']	7	-7.521		0	-7.521
Disassembly of ribosome		0	-7.521	['MCTS1', 'DENR', 'EIF2D', 'MTIF3', 'MRRF']	5	-7.521
Congenital disorders of glycosylation		0	-7.521	['NGLY1', 'DPAGT1', 'SRD5A3', 'RFT1', 'COG7', 'MPI', 'DDOST', 'POMT1', 'MOGS', 'STT3B', 'DPM1', 'RPN2', 'FKRP', 'TMEM199', 'ATP6V0A2', 'SLC35A2', 'MPDU1', 'COG4', 'DOLK', 'COG2', 'POMGNT1', 'COG8', 'ALG8']	23	-7.521
Maturation of hair follicle		0	-7.521	['NSUN2', 'TRPC4AP', 'ERCC2', 'NOM1']	4	-7.521
Abnormal morphology of blastocyst	['RAD23B', 'HSPA5', 'CTNNB1', 'DDX3X', 'ACVR1B', 'RAB6A', 'CTCF', 'COPS3', 'ITGB1']	9	-7.521		0	-7.521
Nonsyndromic familial mental retardation		0	-7.521	['SURF1', 'ZNF41', 'SRD5A3', 'UPF3B', 'HEXA', 'TECR', 'TTI2', 'COQ5', 'FTSJ1', 'CC2D1A', 'ADK', 'EEF1B2', 'PEX6', 'C12orf57', 'ELP2', 'PDHX', 'CRADD', 'CRBN', 'ACBD6']	19	-7.521
Heimler syndrome		0	-7.521	['PEX1', 'PEX6']	2	-7.521
Autosomal recessive pyridoxine-refractory sideroblastic anemia		0	-7.521	['GLRX5', 'SLC25A38']	2	-7.521
Head and neck carcinoma	['GORASP2', 'DCUN1D3', 'IPO7', 'DCAF12', 'AKIRIN1', 'GSPT1', 'NCL', 'PNKD', 'PDZD8', 'TRIP12', 'KLHL8', 'ANP32B', 'SMAD2', 'LARP1', 'MTA2', 'KLF3', 'ZMAT3', 'GTF2B', 'CC2D1B', 'PURA', 'NRBP1', 'KDM2A', 'FAM120A', 'MAZ', 'NIPA2', 'SPECC1L', 'CPSF7', 'ADO', 'SIGMAR1', 'PFN1', 'C16orf72', 'PPIF', 'FBXO45', 'NAA15', 'ST3GAL2', 'PDZD11', 'SURF4', 'SHOC2', 'ZRANB1', 'PNN', 'LAMP1', 'AP3M1', 'ZNF326', '…	538	-7.521	['RAPGEF1', 'SRD5A3', 'POLR3K', 'NKAP', 'ATF4', 'LETM1', 'HCFC1', 'NARF', 'RBM10', 'SPG11', 'ALKBH3', 'RIOK2', 'DDX27', 'FRA10AC1', 'HNRNPAB', 'ASPSCR1', 'NAPA', 'TMEM62', 'HDAC3', 'SLC35E1', 'SENP3', 'HGS', 'RALY', 'FNTA', 'IRF2BPL', 'GPATCH4', 'OS9', 'POLE3', 'AIP', 'USP5', 'VPS4A', 'AKIP1', 'MAPK8', 'SLC25A38', 'NIT2', 'GART', 'COMMD3', 'SGSM3', 'MED16', 'PTGES2', 'NDUFA5', 'NOL6', 'TMEM184C',…	1731	-7.521
Oral tumor	['DCUN1D3', 'PUM1', 'NCL', 'HUWE1', 'EFR3A', 'SMAD2', 'LUC7L3', 'GTPBP10', 'RALBP1', 'UBAP2L', 'EIF5', 'PURA', 'KCMF1', 'CTNND1', 'MAP3K7', 'FAM120A', 'SCAF8', 'CNOT4', 'CNOT2', 'CRK', 'CTNNB1', 'CNBP', 'EMD', 'AP1B1', 'MAPKAPK2', 'C16orf72', 'TNKS2', 'CDC5L', 'CHD4', 'SMG7', 'HTT', 'RRM1', 'GTF3C1', 'PCBP1', 'WDR26', 'HBS1L', 'YTHDF2', 'SON', 'DHX15', 'PPP1CC', 'CASC3', 'TCERG1', 'PARP1', 'BRD4'…	80	-7.521		0	-7.521
Neddylation of protein		0	-7.521	['RNF7', 'UBA3', 'UBE2F', 'UBE2M', 'NAE1', 'NEDD8', 'RBX1', 'NUB1']	8	-7.521
Demethylation of RNA		0	-7.521	['ALKBH5', 'ALKBH3']	2	-7.521
Arrest in M phase of cervical cancer cell lines		0	-7.521	['PIK3C3', 'TTC19', 'BECN1', 'GORASP1', 'GOLGA2', 'ZW10']	6	-7.521
Duke stage B2 colon carcinoma		0	-7.521	['ARAF', 'HNRNPH1']	2	-7.521
Exencephaly of rhombencephalon		0	-7.521	['MAPK8', 'MAPK9']	2	-7.521
Detachment of eosinophils	[]	0	-7.521		0	-7.521
Stabilization of protein	['RPL11', 'HSPA5', 'PFN1', 'NAA15', 'RTN4', 'TRIM44', 'USP8', 'LAMP1', 'IPO9', 'USP9X', 'FBXO7', 'CASP3', 'JAK1', 'FBXW7', 'CANX', 'SEC16A', 'HSPA8', 'TARDBP', 'CCT3', 'USP33', 'PTGES3', 'CALR', 'UBE2B', 'CCT4']	24	-7.521	['CCT7', 'PINX1', 'COG7', 'HCFC1', 'ZSWIM7', 'PARK7', 'HDAC6', 'PHB', 'TELO2', 'USP19', 'CTSA', 'PIN1', 'TCP1', 'CCT5', 'TADA3', 'DVL3', 'NACA', 'FLOT1', 'HDAC8', 'LSS', 'GTPBP4', 'HDAC3', 'SYVN1', 'NF2', 'PEX6', 'CDC37', 'USP4', 'PINK1', 'PHB2', 'GIPC1', 'CCNH', 'FLOT2', 'APTX', 'NCLN', 'STUB1', 'MUL1', 'COG3', 'QRSL1', 'CHP1', 'SUMO1', 'PEX19', 'TOMM7', 'CD81', 'SUGT1', 'CCT8']	45	-7.521
Developmental delay and epilepsy		0	-7.521	['GPAA1', 'PNKP', 'PIGC']	3	-7.521
Polyubiquitination	['TNKS2', 'SKP1', 'HUWE1', 'TRIP12', 'PSMB1', 'FBXO7', 'FBXW7', 'UBE3C', 'PSME3', 'UBE2D3', 'RNF31', 'PSMA4', 'RNF167', 'SIAH1', 'RNF4', 'FBXO22', 'FBXO11', 'RNF111', 'UBE2B', 'PCBP2', 'UBE2D2', 'UBE2E1']	22	-7.521		0	-7.521
Stage III multiple myeloma		0	-7.521	['GSR', 'CRBN', 'PSMD2', 'IFNAR1', 'TUBD1', 'TUBA1C', 'PSMD1', 'PSMB2', 'PSMB5']	9	-7.521
Myristoylation of protein	['PPM1A']	1	-7.521		0	-7.521
Targeting of protein	['RPL11', 'SEC63', 'RAB6A', 'GBF1', 'IDE', 'USP9X', 'AP3M1', 'FBXO7', 'ICMT', 'GPHN', 'CSNK1D', 'UBE2D3', 'SEC61A1', 'ZDHHC3', 'SEC62', 'NUTF2', 'RAB7A', 'XPO7', 'PTPN11', 'CALR', 'HSPA9', 'UBE2D2', 'YWHAE']	23	-7.521	['PEX16', 'CHCHD4', 'COG7', 'TIMM17B', 'ACOT8', 'PEX5', 'TIMM44', 'TIMM13', 'MICALL1', 'ACOX1', 'PITRM1', 'GSTK1', 'TIMM10', 'NXT1', 'ARFRP1', 'SYNJ2BP', 'TIMM22', 'UBA52', 'RAN', 'EXOC4', 'TOMM22', 'PEX26', 'PEX14', 'GNPAT', 'PICK1', 'UBC', 'ARL1', 'HSD17B4', 'NUP54', 'TIMM8B', 'ECI2', 'PEX2', 'PEX6', 'UBB', 'CDC37', 'PEX1', 'HGS', 'SCARB2', 'FIS1', 'GIPC1', 'CHMP4B', 'GABARAP', 'TIMM10B', 'OS9'…	55	-7.521
Differentiation of stratified subjunctional squamous epithelium		0	-7.521	['MAPK8', 'MAPK9']	2	-7.521
Fission of peroxisomes		0	-7.521	['FIS1', 'PEX11A', 'PEX19', 'ACOT8', 'PEX11B']	5	-7.521
Abnormal morphology of embryo	['HSPA5', 'PBX2', 'FBXO45', 'ADNP', 'RAB6A', 'PPP1R8', 'TFDP1', 'SCRIB', 'SETD2', 'IL6ST', 'HTT', 'ACVR1B', 'SMAD2', 'CASP3', 'ICMT', 'RAF1', 'MTCH2', 'REST', 'ITGB1', 'BAG6', 'MIB1', 'APH1A', 'RAPGEF2', 'PURA', 'RAB7A', 'ANKRD17', 'ETV6', 'KDM2A', 'LMO4', 'PPP2CA', 'TOP2B', 'DAG1', 'RAD23B', 'SUN2', 'PTPN11', 'EIF4G2', 'PHC2', 'PPM1B', 'TXNRD1', 'CTNNB1', 'DDX3X', 'CAPNS1', 'PICALM', 'DLD', 'MET…	50	-7.521		0	-7.521
Accumulation of lactosylceramide		0	-7.521	['SMPD1', 'NPC1', 'NPC2', 'GRINA']	4	-7.521
Excitation-contraction coupling of cardiomyocytes	[]	0	-7.521		0	-7.521
Inborn error of lipid metabolism		0	-7.521	['ACAD9', 'HSD17B10', 'HADHA', 'ETFB', 'PEX1', 'GCDH', 'PEX26', 'FLAD1', 'PEX12', 'HEXA', 'ACSF3', 'ACADVL', 'ETFA', 'PEX2', 'PEX6']	15	-7.521
Metabolism of spermidine		0	-7.521	['SAT2', 'DHPS', 'ODC1', 'OAZ1']	4	-7.521
Upper gastrointestinal carcinoma	['RNF34', 'DCUN1D3', 'SEC63', 'PUM1', 'EXTL3', 'NCL', 'PDCD6IP', 'ZNF134', 'HUWE1', 'ARCN1', 'EFR3A', 'TPCN1', 'GLTP', 'SLC25A39', 'SMAD2', 'PNISR', 'JAK1', 'LUC7L3', 'KLF3', 'GTPBP10', 'PPP6C', 'RALBP1', 'UBAP2L', 'ITGB1', 'EIF5', 'NRIP1', 'ULK1', 'PURA', 'KCMF1', 'DHX36', 'CTNND1', 'MBD4', 'MAP3K7', 'FAM120A', 'TOP2B', 'SCAF8', 'WIPI2', 'CDK4', 'CNOT4', 'PTPN11', 'CNOT2', 'SNRPB', 'CRK', 'CTNNB…	167	-7.521		0	-7.521
Salvage of L-methionine		0	-7.521	['APIP', 'ADI1', 'ENOPH1', 'MRI1']	4	-7.521
Synthesis of oligosaccharide		0	-7.521	['AKT1', 'DPAGT1', 'NANS', 'CMAS', 'SRD5A3', 'ST6GALNAC6', 'GNE', 'MPDU1', 'ALG8']	9	-7.521
Alternative splicing of mRNA	['HNRNPU', 'SRSF1', 'HNRNPL', 'SRSF2', 'REST', 'DDX17', 'TRA2B', 'RBMX']	8	-7.521	['RBM17', 'MAGOH', 'HNRNPM', 'RSRC1', 'RBM5', 'SFSWAP', 'PQBP1', 'KHDRBS1', 'SCNM1', 'SAP18', 'NSRP1', 'THRAP3', 'DHX9', 'RBM15']	14	-7.521
Nuclear type 1 mitochondrial complex III deficiency		0	-7.521	['TTC19', 'BCS1L', 'UQCRQ']	3	-7.521
Adult-onset leukoencephalopathy with vanishing white matter		0	-7.521	['EIF2B5', 'EIF2B3', 'EIF2B2', 'EIF2B4']	4	-7.521
Female genital tract cancer	['HNRNPF', 'MED14', 'EXTL3', 'ACVR1', 'PUM1', 'DNAJA2', 'RTN4', 'UBE4A', 'TGOLN2', 'ZNF134', 'RBMX', 'CRY2', 'TRIP12', 'KLHL8', 'ARCN1', 'ANP32B', 'AP3B1', 'EFR3A', 'IPO9', 'AP3D1', 'TPCN1', 'SMAD2', 'ZMYM2', 'ICMT', 'JAK1', 'LARP1', 'LUC7L3', 'KLF3', 'ZMAT3', 'RALBP1', 'BAG6', 'CUX1', 'KPNA1', 'NRIP1', 'HECTD3', 'KCMF1', 'XIAP', 'KDM2A', 'UBA2', 'TOP2B', 'MAZ', 'SCAF8', 'CDK4', 'CNOT4', 'PTPN11'…	231	-7.521		0	-7.521
Metastatic uveal melanoma		0	-7.521	['MAP2K1', 'MAP2K2']	2	-7.521
Size of secretory granules	['RAB5A', 'RAB5B']	2	-7.521		0	-7.521
Combined oxidative phosphorylation deficiency		0	-7.521	['MRPS34', 'PNPT1', 'FARS2', 'MRPL44', 'MTFMT', 'MRPS22', 'C12orf65', 'MRPS16', 'ELAC2', 'SLC25A26', 'EARS2', 'TXN2', 'VARS2', 'C1QBP', 'LYRM4', 'TSFM', 'TUFM', 'RMND1', 'MRPL3', 'TRMT10C', 'MTO1', 'AARS2', 'NARS2', 'MRPS2', 'GFM1', 'CARS2']	26	-7.521
Glycosylphosphatidylinositol deficiency		0	-7.521	['GPAA1', 'PIGC', 'PIGH', 'PIGS']	4	-7.521
Initiation of translation of protein	['EIF3J', 'EIF5', 'EIF4G2', 'EIF4G1', 'PAIP2', 'PAIP1', 'EIF3L', 'LARP1', 'EIF1', 'EIF2A', 'DHX33']	11	-7.521	['RPS13', 'RPL35', 'RPL30', 'EIF3H', 'RPL4', 'RPL6', 'EIF2B4', 'RPS5', 'EIF2AK4', 'EIF2S2', 'EIF3E', 'TSC2', 'UBA52', 'EIF2B2', 'RPL8', 'EIF2B5', 'EIF3D', 'EIF3G', 'EIF3M', 'RPL35A', 'RPS23', 'RPS6', 'RPL27', 'RPS24', 'RPL10A', 'RPL32', 'MKNK1', 'EIF4H', 'KLHL25', 'RPL14', 'RPL31', 'EIF3K', 'ABCF1', 'ALKBH1', 'EIF4G3', 'EIF3I', 'EIF3B', 'EIF3A', 'RPL34', 'EIF5B', 'EIF2B3']	41	-7.521
Maturation of phagosomes	['RAB5A', 'LAMP1', 'RAB7A']	3	-7.521		0	-7.521
Large intestine carcinoma	['GORASP2', 'DCUN1D3', 'IPO7', 'DCAF12', 'EXTL3', 'GSPT1', 'NCL', 'PNKD', 'PDZD8', 'TRIP12', 'SMAD2', 'LARP1', 'MTA2', 'KLF3', 'ZMAT3', 'GTF2B', 'CC2D1B', 'PURA', 'NRBP1', 'KDM2A', 'FAM120A', 'MAZ', 'PPM1B', 'TMED10', 'NIPA2', 'SPECC1L', 'C16orf72', 'FBXO45', 'NAA15', 'ST3GAL2', 'SURF4', 'ZRANB1', 'PNN', 'LAMP1', 'AP3M1', 'C11orf24', 'ZNF326', 'RRM1', 'ZNF507', 'SERBP1', 'RNF31', 'USP10', 'ADIPOR…	507	-7.521	['RAPGEF1', 'NKAP', 'LETM1', 'ATF4', 'HCFC1', 'RBM10', 'TMX2', 'SPG11', 'ALKBH3', 'RIOK2', 'DDX27', 'FRA10AC1', 'ASPSCR1', 'GLT8D1', 'TMEM62', 'HDAC3', 'SLC35E1', 'SENP3', 'HGS', 'RALY', 'FNTA', 'IRF2BPL', 'GPATCH4', 'OS9', 'POLE3', 'AIP', 'USP5', 'VPS4A', 'MAPK8', 'SLC25A38', 'GART', 'SGSM3', 'MED16', 'NOL6', 'TMEM184C', 'CUL1', 'POLR2C', 'IRAK1', 'PARP3', 'TMEM14C', 'FOPNL', 'TUFM', 'COG2', 'FA…	1566	-7.521
Sporadic tumor	['SDHC', 'SDHB', 'CTNNB1', 'FBXW7', 'PPP1CC']	5	-7.521		0	-7.521
Fatal infantile cardioencephalomyopathy		0	-7.521	['COA6', 'COX15', 'SCO2']	3	-7.521
Autosomal recessive hereditary spastic paraplegia		0	-7.521	['CCT5', 'CYP2U1', 'GBA2', 'AP4B1', 'C12orf65', 'FARS2', 'SPG21', 'SPG7', 'IBA57', 'PNPLA6', 'CAPN1', 'SPG11']	12	-7.521
Movement of endosomes	['RAB5A', 'NDEL1']	2	-7.521		0	-7.521
Arrest in interphase of fibroblasts	['SMARCA4', 'PARP1', 'PTPN11', 'SMARCA2', 'SRSF2', 'RELA', 'MBD4']	7	-7.521		0	-7.521
Arrest in interphase	['RPL11', 'PARP1', 'PPP2R2A', 'ELAVL1', 'SMARCA2', 'TFDP1', 'GSPT1', 'DEGS1', 'SRSF2', 'RAF1', 'MTCH2', 'RELA', 'SMC1A', 'ITGB1', 'RHOA', 'CCNG1', 'PURA', 'PPM1A', 'ETV6', 'MBD4', 'LMO4', 'PPP2CA', 'SMARCA4', 'TOB1', 'CDC42', 'CDK4', 'PTPN11', 'SUN2', 'PTGES3', 'SRSF3', 'CTNNB1', 'MAPK6', 'NFE2L2', 'PSEN1', 'CRKL']	35	-7.521		0	-7.521
Autophagy of dendritic cells	['ATG5']	1	-7.521		0	-7.521
Nucleocytoplasmic shuttling of molecule		0	-7.521	['RSRC1', 'RAN', 'AXIN1', 'ZNF384', 'MLX', 'EIF5A', 'NUP54', 'AAAS']	8	-7.521
Formation of group A streptococcus (GAS)-containing autophagosome-like vacuoles	[]	0	-7.521		0	-7.521
Cerebro-oculo-facio-skeletal syndrome		0	-7.521	['ERCC1', 'ERCC2', 'ERCC5']	3	-7.521
Cell cycle progression of epithelial cell lines	['CDK4', 'HTT', 'PPP1R10', 'DDX17', 'TFDP1', 'PNN']	6	-7.521		0	-7.521
WaldenstrÃ¶m macroglobulinemia		0	-7.521		0	-7.521
Aminoacylation of tRNA	['MARS2']	1	-7.521	['FARSB', 'FARSA', 'PPA1', 'EEF1E1', 'WARS2', 'RARS2', 'PPA2', 'FARS2', 'LARS2', 'YARS2', 'HARS2', 'DARS2', 'IARS2']	13	-7.521
Grade 3 malignant glioma	['IDE', 'SMARCA4', 'PAPOLA', 'SETD2', 'BRD4', 'PTPN11', 'CAMTA1', 'DCAF12', 'KDM5C', 'NIPBL', 'SMAD2', 'CIC']	12	-7.521		0	-7.521
Leigh syndrome		0	-7.521	['SURF1', 'COX15', 'NDUFA10', 'MRPS34', 'BCS1L', 'NDUFAF2', 'FOXRED1', 'NDUFV1', 'MTFMT', 'NDUFA2', 'IARS2', 'NDUFS7', 'NDUFS4', 'ECHS1', 'NDUFS8', 'LRPPRC', 'NDUFS3', 'SDHA', 'NDUFA12', 'NDUFA9', 'SCO1']	21	-7.521
Survival of epiblast	[]	0	-7.521		0	-7.521
Skin manifestation		0	-7.521	['CRBN', 'HDAC2', 'RXRA', 'HDAC6', 'RXRB', 'HDAC3']	6	-7.521
Arrest in cell cycle progression of embryonic cell lines	['RHOA', 'HTT', 'PPP1R10', 'IP6K1', 'DDX17']	5	-7.521		0	-7.521
Abnormal growth in endometrium	['HNRNPF', 'MED14', 'PUM1', 'ACVR1', 'DNAJA2', 'UBE4A', 'TGOLN2', 'ZNF134', 'RBMX', 'TRIP12', 'KLHL8', 'ARCN1', 'ANP32B', 'AP3B1', 'EFR3A', 'IPO9', 'AP3D1', 'TPCN1', 'SMAD2', 'ZMYM2', 'ICMT', 'JAK1', 'LARP1', 'ZMAT3', 'BAG6', 'CUX1', 'HECTD3', 'KCMF1', 'KDM2A', 'UBA2', 'TOP2B', 'SCAF8', 'TOB1', 'CDK4', 'PTPN11', 'YTHDF1', 'CNOT2', 'CTNNB1', 'MAPK6', 'PPP1R11', 'RANBP6', 'PCBP2', 'UBQLN2', 'PPIF',…	173	-7.521		0	-7.521
Genital tumor	['EXTL3', 'PDZD8', 'TRIP12', 'KLHL8', 'ANP32B', 'SMAD2', 'LARP1', 'KLF3', 'ZMAT3', 'CC2D1B', 'PURA', 'XIAP', 'KDM2A', 'MAZ', 'NIPA2', 'PPP1R11', 'SPECC1L', 'CPSF7', 'SIGMAR1', 'PPIF', 'NAA15', 'RAB9A', 'ZRANB1', 'PNN', 'RRM1', 'ZNF507', 'SERBP1', 'USP10', 'FAF2', 'ADIPOR2', 'PTGES3', 'TNPO3', 'BPTF', 'IBTK', 'BAP1', 'PARP1', 'PRRC2A', 'ZBTB7A', 'NDFIP1', 'CLTC', 'AK3', 'SF3B3', 'SEC16A', 'UBE3C',…	340	-7.521		0	-7.521
Metabolism of RNA	['HNRNPR', 'HNRNPD', 'HNRNPF', 'POLR2H', 'HNRNPU', 'HNRNPC', 'HNRNPL', 'PPP1R8', 'PCBP2', 'POLR2A', 'HNRNPK', 'HNRNPH2', 'POLR2F', 'PCBP1', 'RBMX']	15	-7.521	['SUPV3L1', 'DUSP11', 'PNPT1', 'AUH', 'GTF2F1', 'POLR2G', 'POLR2B', 'POLR2D', 'DIS3L2', 'RNASEH1', 'POLR2L', 'POLR2K', 'POLR2E', 'POLR2C', 'DDX54', 'METTL3', 'RNASEH2C', 'HNRNPM', 'DIS3', 'GTF2F2', 'ZHX2', 'METTL16', 'POLR2J', 'HNRNPA0', 'POLR2I', 'HNRNPH1']	26	-7.521
Martsolf syndrome		0	-7.521	['RAB3GAP2', 'RAB3GAP1']	2	-7.521
Combined oxidative phosphorylation deficiency 1		0	-7.521	['GFM1', 'MRPS22', 'NARS2', 'VARS2']	4	-7.521
Development of nucleoli		0	-7.521	['NOLC1', 'RSL1D1', 'NOL7', 'TOP1', 'PES1']	5	-7.521
3-methylglutaconic aciduria		0	-7.521	['AUH', 'DNAJC19', 'HTRA2', 'TIMM50', 'OPA3', 'TAZ']	6	-7.521
Sporadic neuroendocrine neoplasm	['SDHC']	1	-7.521		0	-7.521
Nonsense-mediated mRNA decay		0	-7.521	['RPS13', 'RPL35', 'RPL30', 'UPF1', 'UPF3B', 'SMG8', 'RPL4', 'RPL6', 'RPS5', 'EIF3E', 'UBA52', 'PPP2R1A', 'SMG5', 'RPL8', 'RPS23', 'RPL35A', 'RPS6', 'MAGOH', 'RPL27', 'RPS24', 'RPL10A', 'RPL32', 'RPL31', 'RPL14', 'UPF2', 'RPL34', 'EIF4A3']	27	-7.521
Refractory relapsed multiple myeloma		0	-7.521	['CRBN', 'PSMD2', 'PSMD1', 'PSMB2', 'PSMB5']	5	-7.521
Neck neoplasm	['GORASP2', 'IPO7', 'DCAF12', 'AKIRIN1', 'GSPT1', 'NCL', 'PNKD', 'PDZD8', 'TRIP12', 'KLHL8', 'ANP32B', 'SMAD2', 'LARP1', 'MTA2', 'KLF3', 'ZMAT3', 'GTF2B', 'CC2D1B', 'PURA', 'NRBP1', 'KDM2A', 'FAM120A', 'MAZ', 'NIPA2', 'SPECC1L', 'CPSF7', 'ADO', 'SIGMAR1', 'PFN1', 'C16orf72', 'PPIF', 'FBXO45', 'NAA15', 'ST3GAL2', 'PDZD11', 'SURF4', 'SHOC2', 'ZRANB1', 'PNN', 'LAMP1', 'AP3M1', 'ZNF326', 'RRM1', 'ZNF…	521	-7.521	['RAPGEF1', 'POLR3K', 'NKAP', 'LETM1', 'ATF4', 'HCFC1', 'NARF', 'RBM10', 'SPG11', 'ALKBH3', 'RIOK2', 'DDX27', 'FRA10AC1', 'HNRNPAB', 'ASPSCR1', 'NAPA', 'TMEM62', 'HDAC3', 'SLC35E1', 'SENP3', 'HGS', 'RALY', 'FNTA', 'IRF2BPL', 'OS9', 'POLE3', 'AIP', 'USP5', 'VPS4A', 'AKIP1', 'MAPK8', 'SLC25A38', 'NIT2', 'GART', 'COMMD3', 'SGSM3', 'MED16', 'PTGES2', 'NDUFA5', 'NOL6', 'TMEM184C', 'CUL1', 'RCAN1', 'IR…	1692	-7.521
Degeneration of myelin sheath	['IL6ST']	1	-7.521		0	-7.521
Stabilization of mRNA	['HNRNPD', 'SET', 'HNRNPU', 'PSMB1', 'EIF4G1', 'ELAVL1', 'PAIP1', 'LARP1', 'PSMA4', 'PUM1', 'PSME3', 'MAP3K7', 'MAPKAPK2', 'HSPA8']	14	-7.521	['AKT1', 'PARN', 'PSMC4', 'PSMC6', 'PSMB2', 'PSMD8', 'EXOSC4', 'PSMD10', 'PSMD6', 'PSMD7', 'PSMA2', 'PSMD2', 'EXOSC7', 'UBA52', 'PSMB4', 'EXOSC1', 'PSMC2', 'PSMD1', 'PSMD11', 'PSMA6', 'PSMA5', 'PSMA1', 'PSMC3', 'PSMD3', 'UBC', 'UBB', 'PSMA3', 'BRF1', 'EXOSC8', 'PSME1', 'APEX1', 'DIS3', 'PSMD5', 'PSMD13', 'PSMB7', 'PCID2', 'PSMD14', 'EXOSC2', 'PSMB5', 'PSMD4', 'PSMF1', 'PSMC5', 'PSMB6', 'PSMA7', '…	48	-7.521
Mitochondrial cardiomyopathy		0	-7.521	['QRSL1', 'ATPAF2', 'MTO1', 'COX15', 'SDHD', 'AARS2', 'LRPPRC', 'COA6', 'SCO2', 'TMEM70']	10	-7.521
Microcephaly		0	-7.521	['EFTUD2', 'TP53RK', 'ZNF592', 'CRIPT', 'TUBGCP4', 'ZNF335', 'LAGE3', 'TELO2', 'TPRKB', 'TRAPPC12', 'WDR73', 'PYCR2', 'EMG1', 'PEX2', 'NSMCE2', 'SCAP', 'MCPH1', 'OSGEP', 'TRAPPC6B', 'COPB2', 'UBE3B', 'PNKP']	22	-7.521
Transport of RNA	['CASC3', 'WDR33', 'FYTTD1', 'SRSF1', 'HTT', 'SRSF3', 'DDX3X', 'SRSF2', 'HNRNPA2B1', 'YTHDC1', 'RANBP2', 'SRSF7', 'SMG7']	13	-7.521		0	-7.521
Radiosensitivity of squamous cell carcinoma cell lines		0	-7.521	['ATG4B', 'ATG12', 'ATG3']	3	-7.521
Fusion of late endosomes	['RAB7A']	1	-7.521		0	-7.521
Autosomal dominant mental retardation	['CAMTA1', 'NAA15', 'SMARCA2', 'CHD4', 'CDK13', 'SET', 'TRIP12', 'CLTC', 'TUBB', 'PURA', 'SMARCA4', 'SNRPB', 'CTNNB1', 'GATAD2B', 'SON', 'BPTF', 'CTCF', 'HNRNPK', 'CIC']	19	-7.521		0	-7.521
Systemic light chain amyloidosis		0	-7.521	['CRBN', 'PSMD2', 'PSMD1', 'PSMB2', 'PSMB5']	5	-7.521
Assembly of iron-sulfur		0	-7.521	['MMS19', 'NUBP1', 'NFU1', 'CIAO1', 'HSCB', 'FXN']	6	-7.521
Mycosis fungoides		0	-7.521	['GSR', 'IFNAR1', 'PSMD2', 'TUBD1', 'TUBA1C', 'PSMD1', 'HDAC2', 'PSMB2', 'RXRA', 'POLE4', 'ODC1', 'HDAC6', 'FPGS', 'RXRB', 'HDAC3', 'PSMB5', 'POLE3']	17	-7.521
Aciduria		0	-7.521	['SUCLG1', 'HADH', 'ETFB', 'D2HGDH', 'LMBRD1', 'MCCC1', 'GCDH', 'BTD', 'HCFC1', 'OAT', 'ACSF3', 'MCEE', 'SUCLA2', 'PRDX1', 'ETFA', 'CD320', 'MMADHC', 'FLAD1']	18	-7.521
Modification of intercellular junctions	['CUX1', 'RHOA']	2	-7.521		0	-7.521
Mitochondrial encephalopathy		0	-7.521	['SURF1', 'ATPAF2', 'COX15', 'NDUFA10', 'MRPS34', 'BCS1L', 'NDUFAF2', 'FOXRED1', 'NDUFV1', 'MTFMT', 'POLG', 'C12orf65', 'NDUFA2', 'SCO2', 'TMEM70', 'IARS2', 'TIMM50', 'NDUFS7', 'NDUFS4', 'ECHS1', 'RMND1', 'MRPL3', 'NDUFS8', 'AARS2', 'LRPPRC', 'NDUFS3', 'SDHA', 'NDUFA12', 'NDUFA9', 'SCO1']	30	-7.521
Breast or gynecological cancer	['HNRNPF', 'MED14', 'USP47', 'EXTL3', 'ACVR1', 'PUM1', 'DNAJA2', 'RTN4', 'UBE4A', 'GSPT1', 'NCL', 'TGOLN2', 'ZNF134', 'HUWE1', 'RBMX', 'CRY2', 'TRIP12', 'KLHL8', 'ARCN1', 'ANP32B', 'AP3B1', 'EFR3A', 'IPO9', 'AP3D1', 'TPCN1', 'SMAD2', 'ZMYM2', 'PNISR', 'ICMT', 'JAK1', 'LARP1', 'LUC7L3', 'KLF3', 'ZMAT3', 'RALBP1', 'RHOB', 'RAB5C', 'UBAP2L', 'ITGB1', 'BAG6', 'CUX1', 'UBE2G2', 'EIF5', 'KPNA1', 'NRIP1…	295	-7.521		0	-7.521
Unresectable TP53 mutation positive solid tumor		0	-7.521	['PSMB2', 'PSMD2', 'PSMD1', 'PSMB5']	4	-7.521
Development of extraembryonic ectoderm	[]	0	-7.521		0	-7.521
Cytokinesis of connective tissue cells	['PFN1']	1	-7.521		0	-7.521
Mitochondrial DNA depletion syndrome encephalomyopathic form with methylmalonic aciduria		0	-7.521	['SUCLA2', 'SUCLG1']	2	-7.521
Mitochondrial complex V deficiency nuclear type 2		0	-7.521	['TMEM70', 'ATPAF2']	2	-7.521
Development of leukemia stem cells	['ATG7']	1	-7.521		0	-7.521
Quantity of inositol	['IP6K1']	1	-7.521		0	-7.521
Hematuria		0	-7.521	['MYO1E', 'PSMD2', 'PSEN2', 'PSMD1', 'CHUK', 'PSMB2', 'GNE', 'PSMB5']	8	-7.521
Survival of xeroderma pigmentosum cell lines		0	-7.521	['POLH', 'ERCC2', 'XPC']	3	-7.521
Osteoma		0	-7.521	['NF2', 'FDFT1', 'FDPS']	3	-7.521
Formation of endoplasmic reticulum		0	-7.521	['BNIP1', 'ZFYVE27', 'NSFL1C']	3	-7.521
Frequency of leukemia stem cells	[]	0	-7.521		0	-7.521
Cerebellar ataxia and hypogonadotropic hypogonadism		0	-7.521	['PNPLA6', 'RNF216']	2	-7.521
Leigh syndrome with complex I deficiency		0	-7.521	['FOXRED1', 'NDUFS8', 'NDUFS7', 'NDUFA10', 'NDUFA9', 'MTFMT', 'NDUFS3', 'NDUFA2', 'NDUFA12', 'NDUFS4', 'NDUFAF2']	11	-7.521
Capping of mRNA		0	-7.521	['SUPT5H', 'POLR2B', 'GTF2H5', 'GTF2H1', 'GTF2F2', 'MNAT1', 'CCNH', 'POLR2C', 'ERCC2', 'GTF2F1', 'POLR2D', 'ERCC3', 'POLR2I', 'POLR2L', 'POLR2K', 'POLR2E', 'POLR2G', 'POLR2J']	18	-7.521
Light chain deposition disease		0	-7.521	['CRBN', 'PSMD2', 'PSMD1', 'PSMB2', 'PSMB5']	5	-7.521
Thyroid cancer		0	-7.521	['RAPGEF1', 'POLR3K', 'NKAP', 'LETM1', 'ATF4', 'HCFC1', 'NARF', 'RBM10', 'SPG11', 'ALKBH3', 'RIOK2', 'DDX27', 'FRA10AC1', 'HNRNPAB', 'ASPSCR1', 'NAPA', 'TMEM62', 'HDAC3', 'SLC35E1', 'SENP3', 'HGS', 'RALY', 'FNTA', 'IRF2BPL', 'OS9', 'POLE3', 'AIP', 'USP5', 'VPS4A', 'AKIP1', 'MAPK8', 'SLC25A38', 'NIT2', 'GART', 'COMMD3', 'SGSM3', 'MED16', 'PTGES2', 'NDUFA5', 'NOL6', 'TMEM184C', 'CUL1', 'RCAN1', 'IR…	1680	-7.521
Abnormality of endometrium	['HNRNPF', 'MED14', 'PUM1', 'ACVR1', 'DNAJA2', 'UBE4A', 'TGOLN2', 'ZNF134', 'RBMX', 'TRIP12', 'KLHL8', 'ARCN1', 'ANP32B', 'AP3B1', 'EFR3A', 'IPO9', 'AP3D1', 'TPCN1', 'SMAD2', 'ZMYM2', 'ICMT', 'JAK1', 'LARP1', 'ZMAT3', 'BAG6', 'CUX1', 'HECTD3', 'KCMF1', 'KDM2A', 'UBA2', 'TOP2B', 'SCAF8', 'TOB1', 'CDK4', 'PTPN11', 'YTHDF1', 'CNOT2', 'CTNNB1', 'MAPK6', 'PPP1R11', 'RANBP6', 'PCBP2', 'UBQLN2', 'PPIF',…	173	-7.521		0	-7.521
Familial motor neuron disease	['TBK1', 'SIGMAR1', 'PFN1', 'TARDBP', 'FBXO7', 'NOP56', 'RRM1', 'UBQLN2', 'HNRNPA2B1']	9	-7.521		0	-7.521
Export of tRNA		0	-7.521	['NXT1', 'RAN', 'XPOT']	3	-7.521
Endothelial barrier function of microvascular endothelial cells		0	-7.521	['CRADD', 'LAMTOR1', 'STIM1']	3	-7.521
Leigh syndrome due to mitochondrial complex IV deficiency		0	-7.521	['SURF1', 'COX15', 'LRPPRC']	3	-7.521
Zellweger syndrome		0	-7.521	['PEX16', 'PEX1', 'PEX26', 'PEX12', 'PEX5', 'PEX14', 'PEX19', 'ABCD3', 'PEX11B', 'PEX2', 'PEX6']	11	-7.521
Neuroaxonal dystrophy		0	-7.521	['UCHL3', 'WDR45', 'REPS1', 'UBE4B', 'PANK2', 'COASY']	6	-7.521
Fatal infantile mitochondrial cardiomyopathy		0	-7.521	['COX15', 'SDHD', 'AARS2', 'COA6', 'SCO2']	5	-7.521
Mitochondrial respiratory chain deficiency		0	-7.521	['SURF1', 'ATPAF2', 'COX15', 'SDHD', 'NDUFA10', 'TTC19', 'NDUFA11', 'NDUFS2', 'BCS1L', 'UQCRQ', 'NDUFAF2', 'MRPL44', 'FOXRED1', 'COX8A', 'NDUFV1', 'MTFMT', 'PET100', 'UQCRC2', 'NDUFA2', 'SCO2', 'ACAD9', 'TMEM70', 'UQCRB', 'ETFB', 'NDUFS7', 'FASTKD2', 'NDUFB11', 'CYC1', 'NDUFS6', 'COA3', 'NDUFS4', 'COX14', 'ETFA', 'TACO1', 'FLAD1', 'NDUFB3', 'NDUFS8', 'NDUFAF3', 'LRPPRC', 'NDUFS3', 'NDUFAF4', 'NDU…	46	-7.521
Development of genital tumor	['HNRNPF', 'MED14', 'EXTL3', 'ACVR1', 'PUM1', 'DNAJA2', 'RTN4', 'UBE4A', 'TGOLN2', 'ZNF134', 'RBMX', 'CRY2', 'TRIP12', 'KLHL8', 'ARCN1', 'ANP32B', 'AP3B1', 'EFR3A', 'IPO9', 'AP3D1', 'TPCN1', 'SMAD2', 'ZMYM2', 'ICMT', 'JAK1', 'LARP1', 'LUC7L3', 'KLF3', 'ZMAT3', 'RALBP1', 'BAG6', 'CUX1', 'KPNA1', 'NRIP1', 'HECTD3', 'KCMF1', 'CTNND1', 'KDM2A', 'UBA2', 'TOP2B', 'MAZ', 'SCAF8', 'CDK4', 'CNOT4', 'PTPN1…	231	-7.521		0	-7.521
Lack of mesoderm	['DAG1', 'EIF4G2', 'ACVR1B', 'CTNNB1', 'METAP2', 'MTCH2', 'BPTF', 'PPP1R8', 'COPS3', 'PPP2CA']	10	-7.521		0	-7.521
Endocrine carcinoma		0	-7.521	['RAPGEF1', 'POLR3K', 'NKAP', 'LETM1', 'ATF4', 'HCFC1', 'NARF', 'RBM10', 'SPG11', 'ALKBH3', 'RIOK2', 'DDX27', 'FRA10AC1', 'HNRNPAB', 'ASPSCR1', 'NAPA', 'TMEM62', 'HDAC3', 'SLC35E1', 'SENP3', 'HGS', 'RALY', 'FNTA', 'IRF2BPL', 'OS9', 'POLE3', 'AIP', 'USP5', 'VPS4A', 'AKIP1', 'MAPK8', 'SLC25A38', 'NIT2', 'GART', 'COMMD3', 'SGSM3', 'MED16', 'PTGES2', 'NDUFA5', 'NOL6', 'TMEM184C', 'CUL1', 'RCAN1', 'IR…	1679	-7.521
Arrest in G2 phase of fibroblasts	['SMARCA4', 'PARP1', 'PTPN11', 'RELA']	4	-7.521		0	-7.521
Lactic acidosis		0	-7.521	['COX15', 'MTO1', 'PDHX', 'WARS2', 'PNPLA8', 'PDHB', 'POLG', 'MRPS16', 'LARS2', 'COA6', 'SIRT5', 'YARS2', 'SCO2', 'RMND1', 'TSFM']	15	-7.521
Morphology of lysosome		0	-7.521	['MGRN1', 'LAMTOR1', 'PINK1', 'EBAG9', 'BLOC1S2', 'HEXA', 'NPC2', 'DNM2', 'CTSA', 'GAA', 'BLOC1S1']	11	-7.521
Oligomerization of protein		0	-7.521	['STXBP3', 'VCP', 'ALAD', 'LETM1', 'PNPT1', 'BIRC2', 'PRMT1', 'GOPC', 'HDAC6', 'TOR1B', 'TRAPPC11', 'MED24', 'GRHPR', 'TMEM120A', 'MCU', 'PEX11B', 'CEP57', 'ZBTB1', 'SHARPIN', 'PRKAB1', 'TRAPPC12', 'MAP2K1', 'TSC2', 'FLOT1', 'DYNC1LI1', 'PRKAG1', 'STOM', 'PEX14', 'PICK1', 'LONP1', 'DERL1', 'ANXA6', 'NUP54', 'IRAK1', 'TRAPPC2L', 'TRIM28', 'EIF2AK3', 'FIS1', 'IKZF5', 'CLPP', 'CHMP4B', 'RIPK1', 'UQC…	56	-7.521
Organization of lysosome		0	-7.521	['LAMTOR1', 'CHMP5', 'GBA', 'VPS18', 'FAM160A2', 'BECN1', 'AKTIP', 'HEXA', 'HPS1', 'MBTPS1', 'SNAPIN', 'GAA', 'SPG11']	13	-7.521
Elongation of RNA		0	-7.521	['NELFE', 'GTF2H1', 'ERCC2', 'GTF2F1', 'IWS1', 'ELP4', 'NELFCD', 'POLR2G', 'MRPL44', 'SUPT5H', 'POLR2B', 'ELP3', 'GTF2H5', 'POLR2D', 'POLR2L', 'POLR2K', 'POLR2C', 'POLR2E', 'ELP2', 'WDR61', 'GTF2F2', 'CCNH', 'NELFB', 'TSFM', 'POLR2J', 'TUFM', 'EEF2', 'MNAT1', 'CDK9', 'PAF1', 'POLR2I', 'ERCC3', 'GFM1']	33	-7.521
Abnormal cell cycle		0	-7.521	['GNL3', 'MAD2L2', 'MCPH1', 'DPH1', 'UBA3', 'XPC', 'ING1', 'TPP2', 'E2F4', 'ZNF830', 'TYK2', 'UBC', 'PATZ1', 'PRDX1', 'SIRT2']	15	-7.521
Autosomal dominant gastrointestinal stromal tumor	[]	0	-7.521		0	-7.521
Autosomal recessive dyskeratosis congenita		0	-7.521	['NHP2', 'PARN', 'WRAP53', 'NOP10']	4	-7.521
Autosomal recessive progressive encephalopathy		0	-7.521	['TRAPPC12', 'PINK1', 'ALS2', 'SCARB2', 'AARS2', 'PDCD2', 'POLG', 'BCL2L1', 'GOSR2', 'PYCR2', 'GBA', 'CSTB', 'PARK7', 'TBCD', 'SPG11']	15	-7.521
Early onset cardiomyopathy		0	-7.521	['COX15', 'SDHD', 'AARS2', 'NDUFB11', 'COA6', 'SCO2', 'TAZ']	7	-7.521
Multisystem mitochondrial disorder		0	-7.521	['WARS2', 'MRPS2', 'C1QBP']	3	-7.521
Organization of mitochondria		0	-7.521	['DNAJA3', 'HCFC1', 'PEX5', 'PARK7', 'BCS1L', 'HDAC6', 'PHB', 'SIRT5', 'SPG7', 'TFAM', 'TFB2M', 'SHARPIN', 'LIG3', 'GABPB1', 'WDR81', 'LONP1', 'TIMM50', 'SIRT3', 'PINK1', 'TFB1M', 'PHB2', 'FIS1', 'PARL', 'FLCN', 'MUL1', 'HTRA2', 'FXN', 'HSD17B10', 'SSBP1', 'STOML2', 'CHCHD3']	31	-7.521
Transcription-coupled nucleotide-excision repair		0	-7.521	['PRPF19', 'GTF2H1', 'ERCC2', 'GPS1', 'POLR2G', 'LIG3', 'COPS7A', 'ISY1', 'POLR2B', 'UBA52', 'GTF2H5', 'DDB1', 'COPS4', 'COPS8', 'ZNF830', 'POLR2D', 'UBC', 'XPA', 'POLR2L', 'PCNA', 'POLR2K', 'POLR2C', 'POLR2E', 'RFC2', 'UBB', 'POLD2', 'PPIE', 'RFC5', 'COPS6', 'CUL4B', 'CCNH', 'COPS5', 'POLR2J', 'ERCC5', 'MNAT1', 'RPA3', 'POLR2I', 'RBX1', 'ERCC3', 'ERCC1']	40	-7.521
Grade 1 recurrent serous peritoneal adenocarcinoma		0	-7.521	['MAP2K1', 'MAP2K2']	2	-7.521
Metabolism of aldehyde		0	-7.521	['AKR7A2', 'TALDO1', 'ADH5', 'ALDH9A1', 'ALDH3A2', 'AKR1A1', 'TPI1', 'GPI', 'GRHPR']	9	-7.521
Developmental delay and congenital malformations		0	-7.521	['DPH1', 'PRMT7', 'QRICH1', 'TELO2', 'FTO']	5	-7.521
Nuclear export of mRNA	['CASC3', 'WDR33', 'FYTTD1', 'SRSF1', 'SRSF3', 'SRSF2', 'HNRNPA2B1', 'YTHDC1', 'RANBP2', 'SRSF7', 'SMG7']	11	-7.521	['UPF1', 'UPF3B', 'SYMPK', 'SRRM1', 'FIP1L1', 'NUP85', 'CPSF2', 'NXT1', 'SARNP', 'U2AF1L4', 'DHX38', 'DDX19B', 'SMG5', 'ALYREF', 'SEH1L', 'NUP54', 'AAAS', 'MAGOH', 'THOC5', 'NXF1', 'UPF2', 'NUP133', 'SEC13', 'POLDIP3', 'NUP62', 'CPSF4', 'ALKBH5', 'SRSF4', 'NUP107', 'EIF5A', 'EIF4A3', 'U2AF2', 'THOC7']	33	-7.521
Arrest in cell cycle progression of epithelial cell lines	['HTT', 'DDX17']	2	-7.521		0	-7.521
Genitourinary adenocarcinoma	['EXTL3', 'GSPT1', 'PNKD', 'PDZD8', 'TRIP12', 'KLHL8', 'ANP32B', 'C6orf62', 'SMAD2', 'LARP1', 'KLF3', 'ZMAT3', 'CC2D1B', 'PURA', 'KDM2A', 'MAZ', 'NIPA2', 'PPIF', 'NAA15', 'RAB9A', 'ZRANB1', 'PNN', 'RRM1', 'ZNF507', 'SERBP1', 'USP10', 'FAF2', 'ADIPOR2', 'BPTF', 'BAP1', 'PARP1', 'NDFIP1', 'CLTC', 'AK3', 'SEC16A', 'UBE3C', 'MTPAP', 'SEC61A1', 'ABHD13', 'FBRSL1', 'PIP5K1A', 'SUN2', 'SUPT7L', 'PICALM'…	316	-7.521		0	-7.521
Size of fibroblasts	['PSME3']	1	-7.521		0	-7.521
Metabolism of purine nucleotide		0	-7.521	['NT5C', 'DLST', 'VCP', 'ACLY', 'ITPA', 'IDH3A', 'ADK', 'CLPX', 'SLC27A4', 'DPM1', 'BAD', 'PPCS', 'COASY', 'TSTA3', 'GUK1', 'NUDT9', 'NUDT15', 'IDH3B', 'OLA1', 'AK2', 'PANK2', 'IDH3G', 'ADSL']	23	-7.521
Acinar-cell carcinoma	['BAG6', 'TBC1D14', 'AP3B1', 'PHC2', 'FBXO7', 'TMED10', 'HP1BP3', 'SPEN', 'ERAP1', 'EXOC8', 'AP3S1', 'STT3A']	12	-7.521		0	-7.521
Hepatic encephalopathy		0	-7.521	['MRPS22', 'POLG', 'NARS2', 'VARS2', 'GFM1', 'CARS2']	6	-7.521
Mitochondrial DNA depletion syndrome		0	-7.521	['SUCLG1', 'FBXL4', 'POLG', 'TFAM', 'SCO2', 'SUCLA2', 'MGME1', 'CARS2']	8	-7.521
Acidosis		0	-7.521	['MTO1', 'COX15', 'PDHX', 'WARS2', 'PNPLA8', 'PDHB', 'POLG', 'MRPS16', 'LARS2', 'COA6', 'SIRT5', 'YARS2', 'SCO2', 'ERCC1', 'RMND1', 'TSFM']	16	-7.521
Medulloblastoma WNT-subtype	['DDX3X']	1	-7.521		0	-7.521
Chronic myelomonocytic leukemia	['PARP1', 'PTPN11', 'RRM1', 'CALR', 'SRSF2', 'SMC1A', 'SF3B1', 'SLC25A5']	8	-7.521		0	-7.521
Obstruction of urinary bladder		0	-7.521	['AKT1', 'GSTK1']	2	-7.521
Metabolism of GDP-D-mannose		0	-7.521	['DPM1', 'GUK1', 'TSTA3']	3	-7.521
Metabolic encephalopathy		0	-7.521	['GFM1', 'MRPS22', 'POLG', 'NARS2', 'VARS2', 'TANGO2', 'CARS2']	7	-7.521
CD5 negative CD10 negative CD19 positive CD20 positive CD23 negative Waldenstrom macroglobulinemia		0	-7.521	['PSMB2', 'PSMD2', 'PSMD1', 'PSMB5']	4	-7.521
Mental retardation	['SIGMAR1', 'CAMTA1', 'OGT', 'NAA15', 'SMARCA2', 'NONO', 'CHD4', 'HUWE1', 'RBMX', 'CDK13', 'SET', 'TRIP12', 'HNRNPU', 'USP9X', 'LIG4', 'CLTC', 'HNRNPH2', 'TUBB', 'WDR26', 'TBC1D20', 'KDM5C', 'PURA', 'RAB18', 'DAG1', 'SMARCA4', 'CDC42', 'SNRPB', 'CTNNB1', 'DDX3X', 'EDC3', 'GATAD2B', 'DLD', 'SON', 'BPTF', 'CTCF', 'HNRNPK', 'CIC']	37	-7.521	['SURF1', 'ZNF41', 'NANS', 'WDR45B', 'EED', 'EFTUD2', 'INPP5K', 'SRD5A3', 'PRMT7', 'QRICH1', 'WARS2', 'PDHB', 'PUS3', 'HCFC1', 'UPF3B', 'ARHGEF10L', 'ERCC2', 'HEXA', 'LARP7', 'PIGC', 'TECR', 'METTL23', 'PNPLA6', 'TAF13', 'TTI2', 'COQ5', 'TMCO1', 'POMT1', 'FTSJ1', 'CC2D1A', 'NSUN2', 'PIGG', 'ADK', 'PPP2R1A', 'EMC1', 'GTF2H5', 'UFSP2', 'MAN1B1', 'WDR45', 'MPLKIP', 'CHAMP1', 'EEF1B2', 'WDR81', 'FKRP…	74	-7.521
Nuclear import		0	-7.521	['GEMIN8', 'HTATIP2', 'SNUPN', 'SNRPD3', 'PRKAG1', 'SNRPG', 'SNRPD2', 'GEMIN7']	8	-7.521
Glutaric aciduria type 2		0	-7.521	['ETFA', 'ETFB', 'FLAD1']	3	-7.521
Formation of monosome		0	-7.521	['MRPL14', 'MALSU1']	2	-7.521
Papillary renal cell carcinoma type 1	['SDHB', 'NFE2L2']	2	-7.521		0	-7.521
Oral cavity carcinoma	['DCUN1D3', 'PUM1', 'NCL', 'HUWE1', 'EFR3A', 'SMAD2', 'LUC7L3', 'GTPBP10', 'RALBP1', 'UBAP2L', 'EIF5', 'PURA', 'KCMF1', 'CTNND1', 'MAP3K7', 'FAM120A', 'SCAF8', 'CNOT4', 'CNOT2', 'CRK', 'CNBP', 'EMD', 'AP1B1', 'MAPKAPK2', 'C16orf72', 'TNKS2', 'CDC5L', 'CHD4', 'SMG7', 'HTT', 'RRM1', 'GTF3C1', 'PCBP1', 'WDR26', 'HBS1L', 'YTHDF2', 'SON', 'DHX15', 'PPP1CC', 'CASC3', 'TCERG1', 'PARP1', 'BRD4', 'PRRC2A'…	79	-7.521		0	-7.521
Transport of virus	['TNPO3', 'UBAP1', 'KPNB1', 'RANBP2']	4	-7.521	['NUP85', 'SEC13', 'UBA52', 'RAN', 'TSG101', 'NUP62', 'VPS28', 'NUP133', 'NUP107', 'UBC', 'SEH1L', 'NUP54', 'UBB', 'AAAS']	14	-7.521
Gastrointestinal adenocarcinoma	['GORASP2', 'DCUN1D3', 'IPO7', 'DCAF12', 'EXTL3', 'GSPT1', 'NCL', 'PNKD', 'PDZD8', 'TRIP12', 'SMAD2', 'LARP1', 'MTA2', 'KLF3', 'ZMAT3', 'GTF2B', 'CC2D1B', 'PURA', 'NRBP1', 'KDM2A', 'FAM120A', 'MAZ', 'PPM1B', 'TMED10', 'NIPA2', 'SPECC1L', 'C16orf72', 'FBXO45', 'NAA15', 'ST3GAL2', 'SURF4', 'ZRANB1', 'PNN', 'LAMP1', 'AP3M1', 'C11orf24', 'ZNF326', 'RRM1', 'ZNF507', 'SERBP1', 'RNF31', 'USP10', 'ADIPOR…	507	-7.521	['RAPGEF1', 'NKAP', 'LETM1', 'ATF4', 'HCFC1', 'RBM10', 'TMX2', 'SPG11', 'ALKBH3', 'RIOK2', 'DDX27', 'FRA10AC1', 'ASPSCR1', 'GLT8D1', 'TMEM62', 'HDAC3', 'SLC35E1', 'SENP3', 'HGS', 'RALY', 'FNTA', 'IRF2BPL', 'GPATCH4', 'OS9', 'POLE3', 'AIP', 'USP5', 'VPS4A', 'MAPK8', 'SLC25A38', 'GART', 'SGSM3', 'MED16', 'PTGES2', 'NOL6', 'TMEM184C', 'GMPR2', 'CUL1', 'POLR2C', 'IRAK1', 'PARP3', 'TMEM14C', 'FOPNL', …	1577	-7.521
Autosomal recessive mental retardation		0	-7.521	['SURF1', 'NANS', 'WDR45B', 'SRD5A3', 'INPP5K', 'PRMT7', 'WARS2', 'PUS3', 'HCFC1', 'ERCC2', 'HEXA', 'LARP7', 'PIGC', 'TECR', 'METTL23', 'PNPLA6', 'TAF13', 'TTI2', 'COQ5', 'TMCO1', 'POMT1', 'CC2D1A', 'NSUN2', 'PIGG', 'ADK', 'EMC1', 'MAN1B1', 'MPLKIP', 'EEF1B2', 'WDR81', 'FKRP', 'TRAPPC9', 'SLC30A9', 'PEX6', 'C12orf57', 'ELP2', 'PDHX', 'CRADD', 'RAB3GAP2', 'GMPPA', 'CRBN', 'TRAPPC6B', 'RSPRY1', 'RA…	48	-7.521
Cell cycle progression of lung cancer cell lines	['SMARCA2', 'SMARCA4', 'RAF1', 'RRM1']	4	-7.521		0	-7.521
Arrest in cell cycle progression	['RPL11', 'SMARCA2', 'CAB39', 'TFDP1', 'CCNK', 'HTT', 'RRM1', 'RAF1', 'DDX17', 'XRCC6', 'UBE2D3', 'SETD7', 'RNF31', 'RHOA', 'SSRP1', 'CCNG1', 'CREG1', 'PPM1A', 'IP6K1', 'MAP3K7', 'UBA2', 'SMARCA4', 'CDC42', 'CDK4', 'RNF4', 'EIF4G2', 'CTNNB1', 'PPP1R10', 'PRDM4', 'YWHAE']	30	-7.521		0	-7.521
Bladder cancer	['PARP1', 'PBX2', 'SEC63', 'OGT', 'PRRC2A', 'PPP1R8', 'PRDM4', 'SF3B1', 'UBE3A', 'SNX17', 'HUWE1', 'CCAR1', 'KLHL8', 'SETD2', 'GOLGA1', 'EFR3A', 'USP9X', 'TPCN1', 'GLTP', 'SMAD2', 'LSM14B', 'CASP3', 'NDEL1', 'RRM1', 'SRSF2', 'JAK1', 'FBXW7', 'SMC1A', 'SF3B3', 'RELA', 'RANBP2', 'UBE3C', 'CRTC2', 'UBE2D3', 'RHOB', 'MON2', 'PCBP1', 'SERBP1', 'RHOA', 'NRIP1', 'TUBB', 'WDR74', 'DIDO1', 'KDM5C', 'NUTF2…	75	-7.521		0	-7.521
Elongation of protein		0	-7.521	['MRPL9', 'MRPS14', 'MRPS6', 'MRPL12', 'MRPS35', 'MRPL24', 'MRPL15', 'MRPS16', 'EEF1B2', 'MRPS25', 'MRPL41', 'MRPL54', 'OXA1L', 'MRPS5', 'MRPS15', 'EIF5B', 'MRPS2', 'AURKAIP1', 'MRPL33', 'MRPS18B', 'MRPS34', 'MRPS33', 'MRPL23', 'MRPL28', 'MRPL53', 'MRPL44', 'MRPL22', 'MRPL4', 'MRPS26', 'MRPL13', 'MRPL43', 'RPS6', 'MRPL52', 'PTCD3', 'MRPS27', 'TUFM', 'MRPL3', 'MRPL35', 'MRPS31', 'MRPS9', 'MRPL14',…	77	-7.521
Mitochondrial complex I deficiency		0	-7.521	['NDUFA10', 'NDUFA11', 'NDUFAF2', 'FOXRED1', 'NDUFV1', 'MTFMT', 'NDUFA2', 'ACAD9', 'NDUFS7', 'NDUFB11', 'NDUFS6', 'NDUFS4', 'NDUFB3', 'NDUFS8', 'NDUFAF3', 'NDUFS3', 'NDUFAF4', 'NDUFB9', 'NDUFA12', 'NDUFA9', 'NDUFS2']	21	-7.521
Metaphase of cervical cancer cell lines		0	-7.521	['GOLGA2', 'DCTN3', 'GORASP1']	3	-7.521
Hereditary renal cancer	['SDHB', 'FBXW7', 'NFE2L2', 'SF3B1']	4	-7.521		0	-7.521
Endocytosis of synaptic vesicles	['CLTC', 'PICALM', 'CANX', 'DENND1A', 'HSPA8']	5	-7.521		0	-7.521
Accumulation of lysobisphosphatidic acid		0	-7.521	['SMPD1', 'PIK3C3', 'NPC2', 'NPC1']	4	-7.521
Abnormal morphology of mitochondria		0	-7.521	['RPS6KB2', 'MFN1', 'PINK1', 'HINT2', 'NOA1', 'PARL', 'NDUFS6', 'HSD17B4', 'RNASEH1', 'VDAC3', 'HTRA2', 'RHOT1']	12	-7.521
Chronic lymphocytic leukemia	['USP8', 'PARP1', 'NAMPT', 'PTPN11', 'WDR74', 'NFE2L2', 'RRM1', 'XIAP', 'CTTN', 'FBXW7', 'RELA', 'SF3B1', 'SPEN', 'LSM3', 'PRDM4', 'PPP6C', 'TOP2B', 'STRN3']	18	-7.521		0	-7.521
Stage I multiple myeloma		0	-7.521	['GSR', 'CRBN', 'PSMD2', 'IFNAR1', 'FDFT1', 'TUBD1', 'TUBA1C', 'PSMD1', 'FDPS', 'PSMB2', 'PSMB5']	11	-7.521
Pexophagy of peroxisomes		0	-7.521	['PEX5', 'PEX2']	2	-7.521
Uterine endometrioid carcinoma	['HNRNPF', 'MED14', 'ACVR1', 'DNAJA2', 'UBE4A', 'TGOLN2', 'ZNF134', 'RBMX', 'TRIP12', 'KLHL8', 'ARCN1', 'ANP32B', 'AP3B1', 'EFR3A', 'IPO9', 'AP3D1', 'TPCN1', 'SMAD2', 'ZMYM2', 'ICMT', 'JAK1', 'LARP1', 'ZMAT3', 'BAG6', 'CUX1', 'HECTD3', 'KCMF1', 'KDM2A', 'UBA2', 'TOP2B', 'SCAF8', 'YTHDF1', 'PTPN11', 'CNOT2', 'CTNNB1', 'MAPK6', 'RANBP6', 'UBQLN2', 'NAA15', 'IFRD1', 'RAB9A', 'ZNF189', 'NONO', 'POLR3…	152	-7.521		0	-7.521
Leigh syndrome and combined oxidative phosphorylation deficiency		0	-7.521	['MTFMT', 'MRPS34']	2	-7.521
Fatty acid oxidation disorder		0	-7.521	['ACAD9', 'HSD17B10', 'HADHA', 'ETFB', 'PEX1', 'GCDH', 'PEX26', 'FLAD1', 'PEX12', 'ACSF3', 'ACADVL', 'ETFA', 'PEX2', 'PEX6']	14	-7.521
Synthesis of sialic acids		0	-7.521	['CMAS', 'NANS', 'GNE']	3	-7.521
Autosomal dominant retinitis pigmentosa		0	-7.521	['PRPF3', 'PRPF31', 'RP9', 'PRPF6', 'PRPF8', 'PRPF4', 'SNRNP200']	7	-7.521
Primary systemic amyloidosis		0	-7.521	['PSMB2', 'PSMD2', 'PSMD1', 'PSMB5']	4	-7.521
Nuclear export of molecule	['CASC3', 'PTPN11', 'WDR33', 'SRSF1', 'FYTTD1', 'XPO7', 'NUTF2', 'SRSF3', 'CALR', 'SRSF2', 'HNRNPA2B1', 'HSPA9', 'YTHDC1', 'RANBP2', 'SRSF7', 'SMG7']	16	-7.521	['CHCHD4', 'UPF1', 'UPF3B', 'SYMPK', 'SRRM1', 'FIP1L1', 'NUP85', 'CPSF2', 'NXT1', 'SARNP', 'RAN', 'U2AF1L4', 'DHX38', 'DDX19B', 'SMG5', 'ALYREF', 'SEH1L', 'NUP54', 'AAAS', 'MAGOH', 'THOC5', 'NXF1', 'UPF2', 'XPOT', 'NUP133', 'SEC13', 'POLDIP3', 'CHP1', 'KHDRBS1', 'NUP62', 'CPSF4', 'ALKBH5', 'SRSF4', 'NUP107', 'EIF5A', 'EIF4A3', 'U2AF2', 'THOC7']	38	-7.521
Progeroid form Ehlers-Danlos syndrome		0	-7.521	['B4GALT7', 'ZMPSTE24', 'B3GALT6']	3	-7.521
Low grade invasive serous ovarian carcinoma		0	-7.521	['MAP2K1', 'MAP2K2']	2	-7.521
Neurodevelopmental disorder with intellectual disability		0	-7.521	['WARS2', 'WDR45B', 'TRAPPC6B', 'SRD5A3']	4	-7.521
Arrest in growth of organism	['DAG1', 'SMARCA4', 'CDK4', 'PTPN11', 'PARP1', 'HTT', 'APH1A', 'ACVR1B', 'RAPGEF2', 'SMAD2', 'DLD', 'METAP2', 'CTCF', 'RAF1', 'AMD1', 'ATF7']	16	-7.521		0	-7.521
Myopathy with exercise intolerance swedish type	[]	0	-7.521		0	-7.521
Nonaka myopathy	['HSPA5', 'CANX']	2	-7.521	['VCP', 'NBR1', 'HDAC6', 'GNE', 'PSMB5', 'PSMA2']	6	-7.521
Cancer of head	['DCUN1D3', 'PUM1', 'NCL', 'HUWE1', 'EFR3A', 'SMAD2', 'LUC7L3', 'GTPBP10', 'RALBP1', 'UBAP2L', 'EIF5', 'PURA', 'KCMF1', 'CTNND1', 'MAP3K7', 'TOP2B', 'FAM120A', 'SCAF8', 'CNOT4', 'CNOT2', 'CRK', 'CTNNB1', 'CNBP', 'EMD', 'AP1B1', 'MAPKAPK2', 'C16orf72', 'TNKS2', 'CDC5L', 'NONO', 'CHD4', 'SMG7', 'LIG4', 'HTT', 'RRM1', 'FBXW7', 'GTF3C1', 'PCBP1', 'WDR26', 'HBS1L', 'SMARCA4', 'YTHDF2', 'SON', 'CTCF', …	95	-7.521		0	-7.521
Endometrial cancer	['HNRNPF', 'MED14', 'PUM1', 'ACVR1', 'DNAJA2', 'UBE4A', 'TGOLN2', 'ZNF134', 'RBMX', 'TRIP12', 'KLHL8', 'ARCN1', 'ANP32B', 'AP3B1', 'EFR3A', 'IPO9', 'AP3D1', 'TPCN1', 'SMAD2', 'ZMYM2', 'ICMT', 'JAK1', 'LARP1', 'ZMAT3', 'BAG6', 'CUX1', 'HECTD3', 'KCMF1', 'KDM2A', 'UBA2', 'TOP2B', 'SCAF8', 'CDK4', 'PTPN11', 'YTHDF1', 'CNOT2', 'CTNNB1', 'MAPK6', 'PPP1R11', 'RANBP6', 'PCBP2', 'UBQLN2', 'PPIF', 'NAA15'…	171	-7.521		0	-7.521
Endometrial carcinoma	['HNRNPF', 'MED14', 'PUM1', 'ACVR1', 'DNAJA2', 'UBE4A', 'TGOLN2', 'ZNF134', 'RBMX', 'TRIP12', 'KLHL8', 'ARCN1', 'ANP32B', 'AP3B1', 'EFR3A', 'IPO9', 'AP3D1', 'TPCN1', 'SMAD2', 'ZMYM2', 'ICMT', 'JAK1', 'LARP1', 'ZMAT3', 'BAG6', 'CUX1', 'HECTD3', 'KCMF1', 'KDM2A', 'UBA2', 'TOP2B', 'SCAF8', 'CDK4', 'PTPN11', 'YTHDF1', 'CNOT2', 'CTNNB1', 'MAPK6', 'PPP1R11', 'RANBP6', 'PCBP2', 'UBQLN2', 'NAA15', 'IFRD1…	168	-7.521		0	-7.521
Recessive mental retardation		0	-7.521	['SURF1', 'NANS', 'WDR45B', 'SRD5A3', 'INPP5K', 'PRMT7', 'WARS2', 'PUS3', 'HCFC1', 'UPF3B', 'ERCC2', 'HEXA', 'LARP7', 'PIGC', 'TECR', 'METTL23', 'PNPLA6', 'TAF13', 'TTI2', 'COQ5', 'TMCO1', 'POMT1', 'FTSJ1', 'CC2D1A', 'NSUN2', 'PIGG', 'ADK', 'EMC1', 'MAN1B1', 'MPLKIP', 'EEF1B2', 'WDR81', 'FKRP', 'CCDC22', 'SLC30A9', 'TRAPPC9', 'PEX6', 'NSDHL', 'C12orf57', 'ELP2', 'PDHX', 'CRADD', 'CUL4B', 'RAB3GAP…	55	-7.521
Transcription of rRNA		0	-7.521	['BRF1', 'NOLC1', 'RRP8', 'GTF3A', 'UBTF', 'TOP1']	6	-7.521
Craniofacial dysostosis		0	-7.521	['EFTUD2', 'POLR1D', 'SF3B4', 'POLR1C', 'TSR2']	5	-7.521
Congenital disorder of glycosylation type 1		0	-7.521	['NGLY1', 'ATP6V0A2', 'DPAGT1', 'SRD5A3', 'RFT1', 'STT3B', 'MPI', 'DPM1', 'DDOST', 'MPDU1', 'DOLK', 'ALG8']	12	-7.521
Processing of snRNA		0	-7.521	['INTS10', 'INTS4', 'INTS3', 'INTS1', 'INTS12']	5	-7.521
Autosomal recessive Leigh syndrome		0	-7.521	['SURF1', 'COX15', 'MRPS34', 'MTFMT', 'LRPPRC']	5	-7.521
Quantity of prostaglandin E1		0	-7.521	['HINT1', 'PNPLA8']	2	-7.521
Mitochondrial DNA depletion syndrome encephalomyopathic form		0	-7.521	['SUCLG1', 'FBXL4', 'POLG', 'SCO2', 'SUCLA2']	5	-7.521
Ovarioleukodystrophy		0	-7.521	['EIF2B5', 'EIF2B2', 'EIF2B4']	3	-7.521
Endometrium tumor	['HNRNPF', 'MED14', 'PUM1', 'ACVR1', 'DNAJA2', 'UBE4A', 'TGOLN2', 'ZNF134', 'RBMX', 'TRIP12', 'KLHL8', 'ARCN1', 'ANP32B', 'AP3B1', 'EFR3A', 'IPO9', 'AP3D1', 'TPCN1', 'SMAD2', 'ZMYM2', 'ICMT', 'JAK1', 'LARP1', 'ZMAT3', 'BAG6', 'CUX1', 'HECTD3', 'KCMF1', 'KDM2A', 'UBA2', 'TOP2B', 'SCAF8', 'CDK4', 'PTPN11', 'YTHDF1', 'CNOT2', 'CTNNB1', 'MAPK6', 'PPP1R11', 'RANBP6', 'PCBP2', 'UBQLN2', 'PPIF', 'NAA15'…	172	-7.521		0	-7.521
Syndromic neurodevelopmental disorder		0	-7.521	['FARSB', 'MLH1', 'WDR45B', 'TRAPPC6B', 'ATAD3A', 'MAP2K2', 'MAP2K1', 'PSMD12']	8	-7.521
Transport of mRNA	['CASC3', 'WDR33', 'FYTTD1', 'SRSF1', 'HTT', 'SRSF3', 'SRSF2', 'HNRNPA2B1', 'YTHDC1', 'RANBP2', 'SRSF7', 'SMG7']	12	-7.521		0	-7.521
B-cell chronic lymphoproliferative disorder	['PARP1', 'CAMTA1', 'SF3B1', 'PNKD', 'HUWE1', 'USP8', 'HTT', 'SLC25A32', 'CDC37L1', 'RRM1', 'FBXW7', 'RAF1', 'RELA', 'UBE3C', 'LSM3', 'PPP6C', 'STRN3', 'HIVEP1', 'WDR74', 'XIAP', 'TOP2B', 'NAMPT', 'PTPN11', 'NFE2L2', 'KTI12', 'CTTN', 'C5orf15', 'SPEN', 'PRDM4', 'ZBTB39']	30	-7.521		0	-7.521
Xeroderma pigmentosum		0	-7.521	['XPC', 'POLH', 'GTF2H5', 'DDB2', 'ERCC5', 'ERCC2', 'MPLKIP', 'XPA', 'ERCC3', 'ERCC1']	10	-7.521
Inborn error of carbohydrate metabolism		0	-7.521	['NGLY1', 'DPAGT1', 'SRD5A3', 'RFT1', 'COG7', 'MPI', 'GNPTG', 'PSMB2', 'DDOST', 'GRHPR', 'CTSA', 'NEU1', 'POMT1', 'ALG8', 'PSMD2', 'PSMD1', 'STT3B', 'DPM1', 'RPN2', 'FKRP', 'TMEM199', 'ATP6V0A2', 'SLC35A2', 'BTD', 'MPDU1', 'GAA', 'COG4', 'PSMB5', 'DOLK', 'MCOLN1', 'COG2', 'VPS33A', 'GALT', 'GALNS', 'POMGNT1', 'COG8', 'RBCK1', 'MOGS']	38	-7.521
Organization of peroxisomes		0	-7.521	['PEX16', 'PEX1', 'PEX11A', 'PEX12', 'PEX5', 'PEX14', 'PEX19', 'ABCD3', 'SCP2', 'PEX11B', 'PEX2', 'PEX6']	12	-7.521
Zellweger peroxisome biogenesis disorder 1A		0	-7.521	['PEX16', 'PEX1', 'PEX26', 'PEX12', 'PEX5', 'PEX19', 'PEX14', 'PEX2', 'PEX6']	9	-7.521
Dystrophy of neurites	['HTT', 'ITM2B']	2	-7.521		0	-7.521
Repair of RNA		0	-7.521	['ALKBH1', 'FTO']	2	-7.521
Aerobic respiration of cells		0	-7.521	['SURF1', 'OXA1L', 'UQCRC1', 'UQCRC2', 'BLOC1S1', 'PANK2', 'FXN', 'SIRT3', 'ADSL']	9	-7.521
Initiation of expression of mRNA		0	-7.521	['EIF3H', 'EIF2B4', 'EIF2AK4', 'EIF3E', 'EIF2B2', 'EIF2B5', 'EIF3D', 'EIF3G', 'MKNK1', 'EIF4H', 'KLHL25', 'EIF3K', 'ALKBH1', 'EIF4G3', 'EIF3I', 'EIF3B', 'EIF5B', 'EIF2B3', 'MAPK8']	19	-7.521
Clear-cell adenocarcinoma	['RNF34', 'TCERG1', 'PARP1', 'WDR33', 'MED14', 'TCF12', 'SMARCA2', 'SF3B1', 'UBE4A', 'SMG7', 'SETD2', 'C6orf62', 'USP9X', 'FBXO7', 'RAB5B', 'SMAD2', 'RRM1', 'PNISR', 'FBXW7', 'GPHN', 'LUC7L2', 'KLF3', 'RAF1', 'RANBP2', 'SMC1A', 'ZC3H13', 'RHOB', 'ATF7', 'PCBP1', 'STRN3', 'ZDHHC3', 'DIDO1', 'KDM5C', 'PURA', 'CCT3', 'RBM23', 'ATG7', 'TOP2B', 'ARPC2', 'COX6B1', 'SMARCA4', 'SUN2', 'SREBF2', 'PTPN11',…	57	-7.521		0	-7.521
Beta-oxidation of docosahexaenoic acid		0	-7.521	['ACOX1', 'HSD17B4']	2	-7.521
Morphology of mesoderm	['DAG1', 'PTPN11', 'EIF4G2', 'CTNNB1', 'ACVR1B', 'METAP2', 'MTCH2', 'BPTF', 'PPP1R8', 'PSEN1', 'COPS3', 'SCRIB', 'PPP2CA', 'MIB1']	14	-7.521		0	-7.521
Development of colorectal tumor	['GORASP2', 'API5', 'RNF34', 'DCUN1D3', 'ELF2', 'CDC23', 'DCAF12', 'SEC63', 'MED14', 'TCF12', 'EXTL3', 'ACVR1', 'DNAJA2', 'UNG', 'RTN4', 'NCL', 'PNKD', 'ZNF134', 'HUWE1', 'CRY2', 'RBMX', 'PDZD8', 'TRIP12', 'AP3B1', 'EFR3A', 'IPO9', 'CCNK', 'AP3D1', 'NDUFA4', 'SMAD2', 'ZMYM2', 'PNISR', 'JAK1', 'LARP1', 'MTA2', 'KLF3', 'RANBP2', 'MYNN', 'UBAP2L', 'ITGB1', 'BAG6', 'EIF3J', 'EIF5', 'GTF2B', 'MTFR1', …	266	-7.521		0	-7.521
Bladder carcinoma	['PARP1', 'PBX2', 'SEC63', 'OGT', 'PRRC2A', 'PPP1R8', 'SF3B1', 'UBE3A', 'SNX17', 'HUWE1', 'CCAR1', 'KLHL8', 'SETD2', 'GOLGA1', 'EFR3A', 'USP9X', 'TPCN1', 'GLTP', 'LSM14B', 'SMAD2', 'RRM1', 'NDEL1', 'SRSF2', 'JAK1', 'FBXW7', 'RELA', 'SF3B3', 'SMC1A', 'CRTC2', 'RANBP2', 'UBE3C', 'UBE2D3', 'MON2', 'RHOB', 'PCBP1', 'SERBP1', 'RHOA', 'DIDO1', 'NRIP1', 'TUBB', 'KDM5C', 'NUTF2', 'XIAP', 'ETV6', 'LMO4', …	72	-7.521		0	-7.521
Progressive encephalopathy with brain atrophy		0	-7.521	['TRAPPC12', 'TBCD']	2	-7.521
Light chain only multiple myeloma		0	-7.521	['CRBN', 'PSMD2', 'PSMD1', 'PSMB2', 'PSMB5']	5	-7.521
Budding of Murine leukemia virus		0	-7.521	['AP1M1', 'WWP1', 'WWP2', 'TSG101']	4	-7.521
Congenital pontocerebellar hypoplasia		0	-7.521	['TSEN15', 'TSEN34', 'TBC1D23', 'EXOSC8', 'RARS2', 'CHMP1A', 'CLP1']	7	-7.521
N-glycosylation of protein		0	-7.521	['MGAT4B', 'DPAGT1', 'RPN1', 'ALG5', 'DAD1', 'STT3B', 'TMEM258', 'VCP', 'ALG8', 'DPM1', 'DDOST', 'GORASP1', 'RPN2', 'NUDT14', 'B4GALT7', 'SYVN1', 'MAGT1']	17	-7.521
Antiviral response of kidney cell lines		0	-7.521	['CC2D1A', 'OTUB1', 'BIRC2']	3	-7.521
Recognition of DNA lesion		0	-7.521	['DDB2', 'ERCC2', 'XPA']	3	-7.521
Degranulation of granulocytes		0	-7.521	['LAMTOR2', 'COMMD9', 'CST3', 'VCP', 'ALAD', 'COMMD3', 'CSTB', 'DDOST', 'IST1', 'ACLY', 'ANO6', 'NPC2', 'CTSA', 'NIT2', 'CPNE3', 'NEU1', 'CAPN1', 'PTGES2', 'PSMA2', 'MAGT1', 'AP1M1', 'DPP7', 'PSMD2', 'ILF2', 'PSMD6', 'PSMD7', 'SRP14', 'DNAJC5', 'STOM', 'DYNC1LI1', 'PSMC2', 'HMGB1', 'AP2A2', 'PSMD1', 'PSMD11', 'SNAP29', 'PI4K2A', 'LAMTOR3', 'CD63', 'PSMA5', 'PSMC3', 'PSMD3', 'GHDC', 'APEH', 'ERP44…	76	-7.521
KRAS mutation negative ovarian carcinoma		0	-7.521	['MAP2K1', 'MAP2K2']	2	-7.521
Morphology of nucleus	['SMARCA4', 'PARP1', 'RHOA', 'PTPN11', 'TNKS2', 'DEK', 'HTT', 'XPO7', 'CLTC', 'CASP3', 'PAIP2', 'EMD', 'FBXW7', 'UNG', 'CRKL', 'CHD4', 'RBBP4']	17	-7.521		0	-7.521
Delay in repair of DNA	['PARP1']	1	-7.521		0	-7.521
Leukoencephalopathy		0	-7.521	['SURF1', 'COX15', 'NDUFA10', 'MRPS34', 'RAB11B', 'BCS1L', 'DARS2', 'NDUFAF2', 'EIF2B4', 'FOXRED1', 'NDUFV1', 'MTFMT', 'POLG', 'SNAP29', 'PYCR2', 'NDUFA2', 'SCO2', 'EIF2B2', 'EIF2B5', 'IARS2', 'NDUFS7', 'FLOT2', 'NDUFS4', 'ECHS1', 'POLR1C', 'NDUFS8', 'AARS2', 'LRPPRC', 'NDUFS3', 'SDHA', 'EIF2B3', 'NDUFA12', 'NDUFA9', 'SCP2', 'SCO1']	35	-7.521
Assembly of cytochrome-c oxidase		0	-7.521	['SURF1', 'COX15', 'COX11', 'COA6', 'SCO2', 'SCO1']	6	-7.521
Deubiquitination of protein	['USP8', 'RAD23B', 'RHOA', 'SNX3', 'USP33', 'PSMB1', 'USP9X', 'USP10', 'SMAD2', 'STAMBP', 'OGT', 'USP47', 'YY1', 'USP38', 'PSMA4', 'PSME3', 'MAP3K7', 'USP16']	18	-7.521	['ACTR5', 'ACTR8', 'PSMC4', 'PSMC6', 'VCP', 'HCFC1', 'BIRC2', 'PSMB2', 'NEDD8', 'PSMD8', 'UCHL5', 'INO80B', 'USP19', 'PSMD10', 'PSMA2', 'PSMD7', 'KAT2B', 'PSMD2', 'PSMD6', 'RHOT1', 'TADA3', 'USP25', 'OTUB1', 'BABAM1', 'PSMB4', 'RUVBL1', 'PSMC2', 'PSMD1', 'STAM', 'UBA52', 'PSMD11', 'PSMA6', 'PSMA5', 'PSMA1', 'PSMC3', 'PSMD3', 'UBC', 'MCRS1', 'OTUD5', 'UBB', 'PSMA3', 'TRAF6', 'USP4', 'PSME1', 'HGS'…	69	-7.521
Recurrent KRAS mutation positive tumor		0	-7.521	['MAP2K1', 'MAP2K2']	2	-7.521
Gliosis of thalamus	[]	0	-7.521		0	-7.521
Perlman syndrome		0	-7.521	['DIS3', 'DIS3L2']	2	-7.521
Gastrulation of embryo	['DAG1', 'HTT', 'SMAD2', 'DLD']	4	-7.521		0	-7.521
Mitochondrial DNA-related disorder		0	-7.521	['SURF1', 'COX15', 'NDUFA10', 'MRPS34', 'NDUFS2', 'BCS1L', 'NDUFAF2', 'FOXRED1', 'NDUFV1', 'MTFMT', 'POLG', 'NDUFA2', 'IARS2', 'NDUFS7', 'NDUFS4', 'ECHS1', 'NDUFS8', 'NDUFA9', 'LRPPRC', 'NDUFS3', 'SDHA', 'NDUFA12', 'ACADVL', 'SCO1']	24	-7.521
Metabolism of isocitric acid		0	-7.521	['IDH3A', 'IDH3G', 'IDH3B']	3	-7.521
Uterine carcinoma	['HNRNPF', 'MED14', 'PUM1', 'ACVR1', 'DNAJA2', 'UBE4A', 'TGOLN2', 'ZNF134', 'RBMX', 'TRIP12', 'KLHL8', 'ARCN1', 'ANP32B', 'AP3B1', 'EFR3A', 'IPO9', 'AP3D1', 'TPCN1', 'SMAD2', 'ZMYM2', 'ICMT', 'JAK1', 'LARP1', 'ZMAT3', 'BAG6', 'CUX1', 'HECTD3', 'KCMF1', 'KDM2A', 'UBA2', 'TOP2B', 'SCAF8', 'CDK4', 'PTPN11', 'YTHDF1', 'CNOT2', 'CTNNB1', 'MAPK6', 'PPP1R11', 'RANBP6', 'PCBP2', 'UBQLN2', 'NAA15', 'IFRD1…	172	-7.521		0	-7.521
Methylmalonic acidemia and homocystinuria		0	-7.521	['PRDX1', 'LMBRD1', 'MMADHC', 'HCFC1']	4	-7.521
Glutaric aciduria		0	-7.521	['ETFB', 'ETFA', 'GCDH', 'FLAD1']	4	-7.521
Regulation of mitochondria	['RHOA', 'TUBA1B', 'ERH', 'KPNB1', 'PPP2CA']	5	-7.521		0	-7.521
Assembly of Respiratory chain complex I		0	-7.521	['NDUFA10', 'NDUFA11', 'NDUFB5', 'BCS1L', 'NDUFB4', 'COA1', 'FOXRED1', 'NDUFA5', 'NDUFA2', 'ACAD9', 'NDUFS5', 'NDUFB7', 'NDUFA3', 'NDUFS7', 'OXA1L', 'NDUFB11', 'NDUFS4', 'NDUFB10', 'NDUFB8', 'NDUFB3', 'NDUFC2', 'NDUFS8', 'TIMM21', 'NDUFAF3', 'NDUFA8', 'NDUFAF4', 'NDUFB6', 'NDUFB9', 'NDUFA9', 'NDUFB2', 'TAZ']	31	-7.521
Cobalamin defect		0	-7.521	['LMBRD1', 'HCFC1', 'PRDX1', 'CD320', 'MMADHC']	5	-7.521
Arrest in S phase of lymphoma cell lines		0	-7.521	['ARNT', 'CASP9', 'BCL2L1']	3	-7.521
Familial multiple system atrophy		0	-7.521	['COQ2', 'VAC14', 'NUP62']	3	-7.521
Arrest in growth of embryo	['DAG1', 'CDK4', 'PTPN11', 'PARP1', 'HTT', 'APH1A', 'ACVR1B', 'RAPGEF2', 'SMAD2', 'DLD', 'METAP2', 'CTCF', 'RAF1', 'AMD1', 'ATF7']	15	-7.521		0	-7.521
Acinar lung adenocarcinoma	['BAG6', 'TBC1D14', 'PHC2', 'FBXO7', 'TMED10', 'HP1BP3', 'SPEN', 'ERAP1', 'EXOC8', 'AP3S1', 'STT3A']	11	-7.521		0	-7.521
Neurodegeneration with brain iron accumulation		0	-7.521	['COASY', 'REPS1', 'WDR45', 'PANK2']	4	-7.521
Folding of protein		0	-7.521	['NGLY1', 'GNB2', 'CCT7', 'CHCHD4', 'VCP', 'TBCC', 'TCP1', 'CCT5', 'PPIH', 'DNAJC7', 'HSPBP1', 'TBCD', 'ATF6', 'PFDN4', 'DERL1', 'ERP44', 'GANAB', 'SNRNP70', 'TBCA', 'STUB1', 'AIP', 'PFDN2', 'CCT8', 'MOGS']	24	-7.521
Arrest in cell cycle progression of lung cancer cell lines	['SMARCA2', 'SMARCA4', 'RRM1']	3	-7.521		0	-7.521
Cytotoxicity of neuroblastoma cell lines	['HTT']	1	-7.521		0	-7.521
O-dealkylation of DNA		0	-7.521	['ALKBH3', 'MPG', 'ASCC1', 'MGMT', 'ALKBH5', 'ALKBH2', 'ALKBH1', 'FTO']	8	-7.521
Colorectal adenocarcinoma	['GORASP2', 'API5', 'RNF34', 'DCUN1D3', 'ELF2', 'CDC23', 'DCAF12', 'SEC63', 'MED14', 'TCF12', 'EXTL3', 'ACVR1', 'DNAJA2', 'RTN4', 'NCL', 'PNKD', 'ZNF134', 'HUWE1', 'CRY2', 'RBMX', 'PDZD8', 'TRIP12', 'AP3B1', 'EFR3A', 'IPO9', 'CCNK', 'AP3D1', 'NDUFA4', 'SMAD2', 'ZMYM2', 'PNISR', 'JAK1', 'LARP1', 'MTA2', 'KLF3', 'RANBP2', 'MYNN', 'UBAP2L', 'ITGB1', 'BAG6', 'EIF3J', 'EIF5', 'GTF2B', 'MTFR1', 'ULK1',…	257	-7.521		0	-7.521
Mitochondrial encephalomyopathy		0	-7.521	['SURF1', 'ATPAF2', 'COX15', 'NDUFA10', 'MRPS34', 'BCS1L', 'NDUFAF2', 'FOXRED1', 'NDUFV1', 'MTFMT', 'POLG', 'C12orf65', 'NDUFA2', 'SCO2', 'TMEM70', 'IARS2', 'NDUFS7', 'NDUFS4', 'ECHS1', 'RMND1', 'MRPL3', 'NDUFS8', 'AARS2', 'LRPPRC', 'NDUFS3', 'SDHA', 'NDUFA12', 'NDUFA9', 'SCO1']	29	-7.521
Tumorigenesis of reproductive tract	['HNRNPF', 'MED14', 'EXTL3', 'ACVR1', 'PUM1', 'DNAJA2', 'RTN4', 'UBE4A', 'TGOLN2', 'ZNF134', 'RBMX', 'CRY2', 'TRIP12', 'KLHL8', 'ARCN1', 'ANP32B', 'AP3B1', 'EFR3A', 'IPO9', 'AP3D1', 'TPCN1', 'SMAD2', 'ZMYM2', 'ICMT', 'JAK1', 'LARP1', 'LUC7L3', 'KLF3', 'ZMAT3', 'RALBP1', 'BAG6', 'CUX1', 'KPNA1', 'NRIP1', 'HECTD3', 'KCMF1', 'XIAP', 'CTNND1', 'KDM2A', 'UBA2', 'TOP2B', 'MAZ', 'SCAF8', 'CDK4', 'CNOT4'…	240	-7.521		0	-7.521
Low grade recurrent ovarian serous micropapillary carcinoma		0	-7.521	['MAP2K1', 'MAP2K2']	2	-7.521
Attachment of microtubules	['DAG1', 'RANBP2', 'PTPN11', 'NDEL1']	4	-7.521		0	-7.521
Abnormal morphology of cortical plate	['IL6ST', 'PSEN1']	2	-7.521		0	-7.521
IDH1 mutation positive solid tumor		0	-7.521	['HDAC3', 'HDAC6', 'HDAC2']	3	-7.521
Fatal infantile hypertrophic cardiomyopathy		0	-7.521	['COA6', 'COX15', 'SCO2', 'AARS2']	4	-7.521
Movement of lysosome	['NDEL1']	1	-7.521		0	-7.521
Nuclear export of RNA		0	-7.521	['UPF1', 'UPF3B', 'SYMPK', 'SRRM1', 'FIP1L1', 'NUP85', 'CPSF2', 'NXT1', 'SARNP', 'U2AF1L4', 'DHX38', 'DDX19B', 'SMG5', 'ALYREF', 'SEH1L', 'NUP54', 'AAAS', 'MAGOH', 'THOC5', 'NXF1', 'UPF2', 'XPOT', 'NUP133', 'SEC13', 'POLDIP3', 'KHDRBS1', 'NUP62', 'CPSF4', 'ALKBH5', 'SRSF4', 'NUP107', 'EIF5A', 'EIF4A3', 'U2AF2', 'THOC7']	35	-7.521
Metabolism of succinic acid		0	-7.521	['SUCLA2', 'SUCLG1', 'SUCLG2', 'SDHA']	4	-7.521
Morphology of dendritic trees	['RHOA', 'ITGB1']	2	-7.521		0	-7.521
Development of ectoderm	['HTT', 'ACVR1B', 'CTNNB1', 'CTNNA1', 'PPP1R8', 'BPTF']	6	-7.521		0	-7.521
Accumulation of porphyrin		0	-7.521	['UROS', 'UROD']	2	-7.521
Autosomal recessive ataxia		0	-7.521	['IFNGR1', 'VAC14', 'PNPLA6', 'POLG', 'FXN', 'STUB1', 'NUP62', 'TDP2', 'UBA5', 'ABHD12', 'DNAJC19', 'WDR81', 'PMPCA', 'SCYL1', 'SIL1', 'RNF216']	16	-7.521
Organic aciduria		0	-7.521	['SUCLG1', 'ETFB', 'D2HGDH', 'LMBRD1', 'MCCC1', 'GCDH', 'BTD', 'HCFC1', 'OAT', 'ACSF3', 'MCEE', 'SUCLA2', 'PRDX1', 'ETFA', 'CD320', 'MMADHC', 'FLAD1']	17	-7.521
Hereditary sideroblastic anemia		0	-7.521	['TRNT1', 'NDUFB11', 'LARS2', 'YARS2', 'GLRX5', 'ABCB7', 'ACADVL', 'SLC25A38']	8	-7.521
Placental cancer		0	-7.521	['UROD', 'ATP6AP1', 'TOP1', 'GPS1', 'RNPEP', 'IRAK1']	6	-7.521
Metabolism of medium chain dicarboxylic acid		0	-7.521	['SUCLG1', 'SDHA', 'SUCLG2', 'SUCLA2', 'FH']	5	-7.521
Metabolism of glyceraldehyde-3-phosphate		0	-7.521	['TPI1', 'TALDO1']	2	-7.521
Formation of chromosome components	['SMARCA4', 'RNF4', 'CASP3', 'SMARCA2', 'MTA2', 'CTCF', 'RELA', 'BAZ1B', 'UBE2B', 'BAHD1']	10	-7.521		0	-7.521
Distribution of endosomes	['RAB22A']	1	-7.521		0	-7.521
Morphology of mitochondria		0	-7.521	['AKT1', 'GPX4', 'RNF7', 'PNPLA8', 'LETM1', 'TFAM', 'SPG7', 'STIM1', 'ATG3', 'RHOT1', 'RPS6KB2', 'MFN1', 'RNASEH1', 'LONP1', 'HSD17B4', 'ENDOG', 'EIF2AK3', 'PINK1', 'OGG1', 'FIS1', 'PARL', 'NDUFS6', 'DAP3', 'ACOT13', 'NDUFS4', 'HTRA2', 'INF2', 'PIK3C3', 'NOA1', 'BCL2L1', 'HINT2', 'JTB', 'VDAC3', 'GCLM']	34	-7.521
Morphogenesis of endothelial tube	['CTNNB1']	1	-7.521		0	-7.521
Formation of lysosome		0	-7.521	['CTSD', 'ATG12', 'WDR45B', 'PIK3C3', 'EMC6', 'ATG2A', 'TMEM41B', 'ATG13', 'VCP', 'WDR45', 'VPS4A', 'BECN1', 'ATG4B', 'ATG3']	14	-7.521
Disulfide bonding of protein	['CANX']	1	-7.521		0	-7.521
Dominant mental retardation	['CAMTA1', 'NAA15', 'SMARCA2', 'CHD4', 'CDK13', 'SET', 'TRIP12', 'USP9X', 'CLTC', 'HNRNPH2', 'TUBB', 'PURA', 'SMARCA4', 'SNRPB', 'CTNNB1', 'GATAD2B', 'SON', 'BPTF', 'CTCF', 'HNRNPK', 'CIC']	21	-7.521		0	-7.521
Gliosis of hippocampus	['PSEN1', 'OGT', 'NAMPT', 'ITM2B']	4	-7.521		0	-7.521
First relapsed plasma cell myeloma		0	-7.521	['CRBN', 'PSMD2', 'PSMD1', 'PSMB2', 'PSMB5']	5	-7.521
Cell rounding of fibroblast cell lines	['RAF1', 'PTPN11']	2	-7.521		0	-7.521
Autosomal dominant neuropathy	['VAPB', 'TBK1', 'TARDBP', 'RAB7A', 'PSEN1', 'UBQLN2']	6	-7.521		0	-7.521
Hereditary motor neuropathy	['VPS37A', 'PRPS1', 'USP8', 'SIGMAR1', 'MARS2', 'KDM5C', 'RAB7A', 'PSEN1', 'SLC25A46', 'TFG', 'MTPAP']	11	-7.521		0	-7.521
Chronic leukemia	['PARP1', 'SRSF1', 'CAMTA1', 'SF3B1', 'PNKD', 'HUWE1', 'USP8', 'HTT', 'SLC25A32', 'CDC37L1', 'RRM1', 'SRSF2', 'FBXW7', 'RAF1', 'LDHA', 'RELA', 'LSM3', 'SMC1A', 'UBE3C', 'PPP6C', 'SLC25A5', 'HIVEP1', 'STRN3', 'WDR74', 'APH1A', 'XIAP', 'TOP2B', 'NAMPT', 'PTPN11', 'CTNNB1', 'NFE2L2', 'CALR', 'KTI12', 'CTTN', 'C5orf15', 'SPEN', 'PRDM4', 'ZBTB39']	38	-7.521		0	-7.521
Colorectal carcinoma	['GORASP2', 'API5', 'RNF34', 'DCUN1D3', 'ELF2', 'CDC23', 'DCAF12', 'SEC63', 'MED14', 'TCF12', 'EXTL3', 'ACVR1', 'DNAJA2', 'UNG', 'RTN4', 'NCL', 'PNKD', 'ZNF134', 'HUWE1', 'CRY2', 'RBMX', 'PDZD8', 'TRIP12', 'AP3B1', 'EFR3A', 'IPO9', 'CCNK', 'AP3D1', 'NDUFA4', 'SMAD2', 'ZMYM2', 'PNISR', 'JAK1', 'LARP1', 'MTA2', 'KLF3', 'RANBP2', 'MYNN', 'UBAP2L', 'ITGB1', 'BAG6', 'EIF3J', 'EIF5', 'GTF2B', 'MTFR1', …	265	-7.521		0	-7.521
Peroxisomal disorder		0	-7.521	['PEX16', 'PEX1', 'PEX26', 'PEX12', 'PEX5', 'PEX14', 'PEX19', 'ABCD3', 'HSD17B4', 'SCP2', 'PEX11B', 'PEX2', 'PEX6']	13	-7.521
Ligation of DNA		0	-7.521	['PARP3', 'MGMT', 'APTX', 'TOP1', 'LIG3']	5	-7.521
Autosomal recessive myopathy		0	-7.521	['SURF1', 'ATPAF2', 'DPAGT1', 'COX15', 'INPP5K', 'MRPS34', 'ALS2', 'PNPLA8', 'VCP', 'FARS2', 'HDAC6', 'SPG7', 'TRAPPC11', 'PNPLA6', 'CAPN1', 'SPG11', 'PSMA2', 'POMT1', 'CCT5', 'SUCLG1', 'HADHA', 'FBXL4', 'MTFMT', 'POLG', 'ASCC1', 'GBA2', 'C12orf65', 'YARS2', 'TRIP4', 'DNM2', 'FKRP', 'RNASEH1', 'SCO2', 'SUCLA2', 'TMEM70', 'CYP2U1', 'GLE1', 'LPIN1', 'RBCK1', 'AP4B1', 'COA6', 'IBA57', 'GFER', 'MICU1…	58	-7.521
Porphyria		0	-7.521	['CLPX', 'HMBS', 'UROD', 'ALAD', 'CPOX', 'UROS']	6	-7.521
Endometrioid carcinoma	['HNRNPF', 'MED14', 'ACVR1', 'DNAJA2', 'RTN4', 'UBE4A', 'TGOLN2', 'ZNF134', 'RBMX', 'TRIP12', 'KLHL8', 'ARCN1', 'ANP32B', 'AP3B1', 'EFR3A', 'IPO9', 'AP3D1', 'TPCN1', 'SMAD2', 'ZMYM2', 'ICMT', 'JAK1', 'LARP1', 'LUC7L3', 'ZMAT3', 'BAG6', 'CUX1', 'KPNA1', 'HECTD3', 'KCMF1', 'KDM2A', 'UBA2', 'TOP2B', 'MAZ', 'SCAF8', 'YTHDF1', 'CNOT4', 'PTPN11', 'CNOT2', 'CTNNB1', 'MAPK6', 'NIPA2', 'LAPTM4A', 'RANBP6'…	186	-7.521		0	-7.521
Checkpoint control of fibroblasts		0	-7.521	['GTF2H5', 'ERCC2', 'ERCC3']	3	-7.521
Abnormal morphology of embryoblast	['ACVR1B', 'CTNNB1', 'RAB6A', 'CTCF', 'COPS3', 'ITGB1']	6	-7.521	['TADA3', 'CDK12', 'PIK3C3', 'UBA3', 'CNOT3', 'APEX1', 'DAD1', 'PDCD2', 'FEN1', 'L3MBTL2', 'NELFB', 'ZNF830', 'TAF10', 'CHD8', 'UBE2I', 'PCYT1A']	16	-7.521
Global developmental delay and encephalopathy		0	-7.521	['TRAPPC12', 'PIGC']	2	-7.521
Hypermethioninemia		0	-7.521	['ADK', 'AHCY']	2	-7.521
Polyubiquitination of protein	['TNKS2', 'SKP1', 'HUWE1', 'TRIP12', 'PSMB1', 'FBXO7', 'FBXW7', 'UBE3C', 'PSME3', 'UBE2D3', 'RNF31', 'PSMA4', 'RNF167', 'SIAH1', 'RNF4', 'FBXO22', 'FBXO11', 'RNF111', 'UBE2B', 'UBE2D2', 'UBE2E1']	21	-7.521	['FBXL5', 'PRPF19', 'FBXW4', 'TOPORS', 'PSMC4', 'PSMC6', 'BIRC2', 'PSMB2', 'PSMD8', 'HDAC6', 'IRF2BP1', 'PSMD10', 'PSMD6', 'PSMD7', 'PSMA2', 'PSMD2', 'BLMH', 'OTUB1', 'UBA52', 'PSMB4', 'FBXL4', 'PSMC2', 'PSMD1', 'THOP1', 'TPP2', 'PSMD11', 'PSMA6', 'CUL1', 'PSMA5', 'PSMA1', 'PSMC3', 'PSMD3', 'UBC', 'UBE4B', 'UBB', 'PSMA3', 'TRAF6', 'TMEM129', 'LRSAM1', 'MGRN1', 'RC3H2', 'UBE2V2', 'PSME1', 'UBOX5',…	67	-7.521
Initiation of translation of mRNA	['EIF5', 'EIF4G2', 'EIF4G1', 'PAIP1', 'EIF3L', 'LARP1', 'EIF1', 'DHX33']	8	-7.521	['EIF2B4', 'EIF3I', 'EIF2AK4', 'EIF3B', 'EIF3E', 'EIF5B', 'EIF2B2', 'MKNK1', 'EIF4H', 'EIF2B3', 'KLHL25', 'EIF3D', 'EIF3K', 'EIF2B5', 'EIF3G', 'ALKBH1', 'EIF4G3', 'EIF3H']	18	-7.521
Quantity of protaglandin F1		0	-7.521	['HINT1', 'TAZ']	2	-7.521
Morphology of ER-to-Golgi intermediate compartment	[]	0	-7.521		0	-7.521
Termination of translation of protein		0	-7.521	['AURKAIP1', 'MRPL9', 'MRPS14', 'MRPL33', 'MRPS6', 'MRPS7', 'MRPS18B', 'MRPS34', 'MRPS33', 'MRPL12', 'MRPL23', 'MRPL28', 'MRPL49', 'UPF1', 'MRPS9', 'MRPL53', 'MRPL14', 'MRPL44', 'MRPL16', 'MRPS17', 'MRPL36', 'MRPS35', 'MRPL55', 'MRPL19', 'MRPL1', 'MRPL24', 'MRPS30', 'MRPL15', 'MRPS22', 'MRPL22', 'MRPL51', 'MRPL4', 'MRPS16', 'MRPS26', 'CHCHD1', 'MRPL13', 'MRPL43', 'APEH', 'MRPS25', 'MRPL32', 'MRPL…	75	-7.521
Cockayne syndrome		0	-7.521	['ERCC1', 'ERCC2', 'ERCC3', 'ERCC5']	4	-7.521
Growth of Golgi cisternae		0	-7.521	['GOLGA2', 'VCP', 'GOLGB1']	3	-7.521
Beta-oxidation of tetracosahexaenoic acid		0	-7.521	['ACOX1', 'HSD17B4']	2	-7.521
Mature B-cell neoplasm	['PPP6R3', 'CDC23', 'PNKD', 'HUWE1', 'TRIP12', 'DEK', 'CDC37L1', 'JAK1', 'KLF3', 'MYNN', 'PPP6C', 'GTF2B', 'KPNA1', 'XIAP', 'TOP2B', 'CDK4', 'PTPN11', 'CRK', 'CTNNB1', 'RANBP6', 'EIF2A', 'TOLLIP', 'YWHAE', 'CPSF7', 'SIGMAR1', 'ELAVL1', 'NONO', 'UBE3A', 'CHD4', 'LAMP1', 'HTT', 'CASP3', 'RRM1', 'FBXW7', 'PI4KB', 'STRN3', 'RNF31', 'USP10', 'NUTF2', 'PPP2CA', 'SMARCA4', 'CTTN', 'PSEN1', 'PARP1', 'BRD…	82	-7.521		0	-7.521
Trichothiodystrophy		0	-7.521	['GTF2H5', 'ERCC2', 'MPLKIP', 'ERCC3', 'RNF113A']	5	-7.521
Congenital mental retardation		0	-7.521	['INPP5K', 'BRPF1', 'BCAP31', 'QRICH1', 'PRMT7', 'WDR45', 'POMGNT1', 'FKRP', 'POMT1']	9	-7.521
Mitochondrial cytopathy		0	-7.521	['SURF1', 'ATPAF2', 'COX15', 'NDUFA10', 'MRPS34', 'SDHD', 'PNPLA8', 'NDUFS2', 'BCS1L', 'NDUFAF2', 'FOXRED1', 'NDUFV1', 'MTFMT', 'POLG', 'C12orf65', 'YARS2', 'NDUFA2', 'SCO2', 'IARS2', 'TMEM70', 'NDUFS7', 'COA6', 'NDUFS4', 'ECHS1', 'GFER', 'RMND1', 'MRPL3', 'QRSL1', 'NDUFS8', 'MTO1', 'AARS2', 'LRPPRC', 'NDUFS3', 'SDHA', 'NDUFA12', 'NDUFA9', 'SCO1']	37	-7.521
Methylmalonic acidemia		0	-7.521	['SUCLG1', 'MCEE', 'LMBRD1', 'HCFC1', 'ACSF3', 'PRDX1', 'SUCLA2', 'CD320', 'MMADHC']	9	-7.521
PIBIDS syndrome		0	-7.521	['GTF2H5', 'ERCC2', 'ERCC3', 'MPLKIP']	4	-7.521
Fusion of autophagic vacuoles		0	-7.521	['VPS16', 'MCOLN1', 'VPS33A', 'GABARAPL2', 'VCP', 'SNAP29', 'TSG101', 'STX17', 'SNAPIN', 'GABARAP']	10	-7.521
Familial porokeratosis		0	-7.521	['MVD', 'PMVK', 'FDPS', 'SART3']	4	-7.521
Atrophy of hippocampus	['NAMPT', 'PSEN1']	2	-7.521		0	-7.521
Formation of peroxisome membrane		0	-7.521	['PEX19', 'PEX11A', 'PEX16']	3	-7.521
Familial amyotrophic lateral sclerosis	['TARDBP', 'TBK1', 'SIGMAR1', 'UBQLN2']	4	-7.521		0	-7.521
Photosensitive trichothiodystrophy 1		0	-7.521	['GTF2H5', 'ERCC2', 'MPLKIP']	3	-7.521
Metabolism of UDP-D-glucose		0	-7.521	['UGP2', 'GALT']	2	-7.521
Intestinal carcinoid tumor	['FBXW7']	1	-7.521		0	-7.521
Regulation of Sertoli cells		0	-7.521	['USF1', 'USF2']	2	-7.521
Autosomal recessive nonsyndromic mental retardation		0	-7.521	['SURF1', 'CC2D1A', 'CRBN', 'ADK', 'C12orf57', 'ELP2', 'SRD5A3', 'PDHX', 'CRADD', 'EEF1B2', 'HEXA', 'TECR', 'TTI2', 'COQ5', 'ACBD6', 'PEX6']	16	-7.521
Morphology of nucleoli		0	-7.521	['NOLC1', 'RSL1D1', 'NOL7']	3	-7.521
Abnormal morphology of embryonic tissue	['PBX2', 'FBXO45', 'ADNP', 'RAB6A', 'PPP1R8', 'TFDP1', 'SCRIB', 'SETD2', 'IL6ST', 'HTT', 'ACVR1B', 'SMAD2', 'CASP3', 'ICMT', 'RAF1', 'MTCH2', 'REST', 'ITGB1', 'BAG6', 'MIB1', 'APH1A', 'RAPGEF2', 'PURA', 'RAB7A', 'ANKRD17', 'ETV6', 'KDM2A', 'LMO4', 'PPP2CA', 'TOP2B', 'DAG1', 'RAD23B', 'SUN2', 'PTPN11', 'EIF4G2', 'PHC2', 'PPM1B', 'TXNRD1', 'CTNNB1', 'DDX3X', 'CAPNS1', 'PICALM', 'DLD', 'METAP2', 'BP…	49	-7.521		0	-7.521
Mitochondrial membrane potential		0	-7.521	['AKT1', 'PPID', 'PINK1', 'BCAP31', 'BCL2L1', 'PPA2', 'PARK7', 'PANK2', 'MUL1', 'UBB']	10	-7.521
Binding of plasmid DNA		0	-7.521	['PCNA', 'HMGB1']	2	-7.521
Paleness of placenta		0	-7.521	['FZR1', 'CUL4B', 'ALKBH1', 'SLC20A1', 'CAPN1']	5	-7.521
Interconnectivity of mitochondria		0	-7.521	['DAP3', 'MFN1', 'PINK1']	3	-7.521
Processing of tRNA		0	-7.521	['TRNT1', 'SSB', 'POP5', 'FARS2', 'POP4']	5	-7.521
Morphology of endosomes		0	-7.521	['VAC14', 'RAB4A', 'MTM1', 'HGS', 'ALS2', 'STARD3', 'VCP', 'NAE1', 'PLIN3', 'RUFY1']	10	-7.521
Metastatic BRAF V600E mutation positive malignant solid tumor		0	-7.521	['TUBD1', 'ATIC', 'MAP2K1', 'MAP2K2', 'TUBA1C', 'MAPK8', 'GART', 'ARAF', 'POLE4', 'TOP1', 'MAPK9', 'POLE3']	12	-7.521
Female genital tract adenocarcinoma	['HNRNPF', 'MED14', 'EXTL3', 'ACVR1', 'DNAJA2', 'RTN4', 'UBE4A', 'TGOLN2', 'ZNF134', 'RBMX', 'CRY2', 'TRIP12', 'KLHL8', 'ARCN1', 'ANP32B', 'AP3B1', 'EFR3A', 'IPO9', 'AP3D1', 'TPCN1', 'SMAD2', 'ZMYM2', 'ICMT', 'JAK1', 'LARP1', 'LUC7L3', 'ZMAT3', 'RALBP1', 'BAG6', 'CUX1', 'KPNA1', 'NRIP1', 'HECTD3', 'KCMF1', 'KDM2A', 'UBA2', 'TOP2B', 'MAZ', 'SCAF8', 'YTHDF1', 'CNOT4', 'PTPN11', 'CNOT2', 'CTNNB1', '…	203	-7.521		0	-7.521
Endoplasmic reticulum stress response of Purkinje cells		0	-7.521	['SIL1', 'UBE4B']	2	-7.521
Assembly of protein-protein complex		0	-7.521	['SURF1', 'CTNNBIP1', 'PPID', 'COX15', 'RABGGTB', 'NDUFA10', 'PSEN2', 'VCP', 'NDUFA11', 'HCFC1', 'NDUFB5', 'BCS1L', 'NDUFB4', 'NDUFB2', 'TAPBP', 'COA1', 'FOXRED1', 'NDUFA5', 'PPIH', 'PPP2R1A', 'COX11', 'PIH1D1', 'PEX14', 'NDUFA2', 'SCO2', 'TUBGCP2', 'ACAD9', 'TRIM27', 'SNAP23', 'NDUFS5', 'RABGGTA', 'NDUFB7', 'NDUFA3', 'NDUFS7', 'PINK1', 'OXA1L', 'NDUFB11', 'BRK1', 'NCLN', 'COA6', 'NDUFS4', 'NDUFB…	66	-7.521
Female genital neoplasm	['HNRNPF', 'MED14', 'EXTL3', 'ACVR1', 'PUM1', 'DNAJA2', 'RTN4', 'UBE4A', 'TGOLN2', 'ZNF134', 'RBMX', 'CRY2', 'TRIP12', 'KLHL8', 'ARCN1', 'ANP32B', 'AP3B1', 'EFR3A', 'IPO9', 'AP3D1', 'TPCN1', 'SMAD2', 'ZMYM2', 'ICMT', 'JAK1', 'LARP1', 'LUC7L3', 'KLF3', 'ZMAT3', 'RALBP1', 'BAG6', 'CUX1', 'KPNA1', 'NRIP1', 'HECTD3', 'KCMF1', 'XIAP', 'CTNND1', 'KDM2A', 'UBA2', 'TOP2B', 'MAZ', 'SCAF8', 'CDK4', 'CNOT4'…	240	-7.521		0	-7.521
Organization of cellular membrane	['RAB5A', 'NECAP1', 'VAMP3', 'TGOLN2', 'SNX9', 'AP2M1', 'CLTC', 'CTNNA1', 'HSPA8', 'ITGB1', 'TUBB', 'CTNND1', 'ATG7', 'ARPC2', 'DAG1', 'SUN2', 'CTNNB1', 'PICALM', 'CTTN', 'M6PR']	20	-7.521		0	-7.521
Proliferation of Francisella novicida U112		0	-7.521	['PI4KA', 'USP22']	2	-7.521
TP53 mutation positive malignant solid tumor		0	-7.521	['PSMB2', 'PSMD2', 'PSMD1', 'PSMB5']	4	-7.521
Transcription of mitochondrial DNA		0	-7.521	['TFB2M', 'TFAM', 'MRPL12']	3	-7.521
Biosynthesis of coenzyme		0	-7.521	['COASY', 'PPCS', 'MMADHC', 'PANK2']	4	-7.521
Invasive serous surface papillary ovarian carcinoma		0	-7.521	['MAP2K1', 'MAP2K2']	2	-7.521
Thyroid carcinoma	['GORASP2', 'IPO7', 'DCAF12', 'AKIRIN1', 'GSPT1', 'NCL', 'PNKD', 'PDZD8', 'TRIP12', 'KLHL8', 'ANP32B', 'SMAD2', 'LARP1', 'MTA2', 'KLF3', 'ZMAT3', 'CC2D1B', 'PURA', 'NRBP1', 'KDM2A', 'FAM120A', 'MAZ', 'NIPA2', 'SPECC1L', 'CPSF7', 'ADO', 'SIGMAR1', 'PFN1', 'C16orf72', 'PPIF', 'FBXO45', 'NAA15', 'ST3GAL2', 'PDZD11', 'SURF4', 'SHOC2', 'ZRANB1', 'PNN', 'LAMP1', 'AP3M1', 'ZNF326', 'RRM1', 'ZNF507', 'SE…	518	-7.521	['RAPGEF1', 'POLR3K', 'NKAP', 'LETM1', 'ATF4', 'HCFC1', 'NARF', 'RBM10', 'SPG11', 'ALKBH3', 'RIOK2', 'DDX27', 'FRA10AC1', 'HNRNPAB', 'ASPSCR1', 'NAPA', 'TMEM62', 'HDAC3', 'SLC35E1', 'SENP3', 'HGS', 'RALY', 'FNTA', 'IRF2BPL', 'OS9', 'POLE3', 'AIP', 'USP5', 'VPS4A', 'AKIP1', 'MAPK8', 'SLC25A38', 'NIT2', 'GART', 'COMMD3', 'SGSM3', 'MED16', 'PTGES2', 'NDUFA5', 'NOL6', 'TMEM184C', 'CUL1', 'RCAN1', 'IR…	1677	-7.521
Association of nuclear foci		0	-7.521	['PCNA', 'DHX9']	2	-7.521
Non-insulin-dependent diabetes mellitus	['UBE2Q1', 'HSPA5', 'SIGMAR1', 'CDC23', 'CAMTA1', 'PPARA', 'WAC', 'ZBTB7A', 'FBXO3', 'IDE', 'TRIM44', 'FBXO28', 'PPARD', 'PSMB1', 'HTT', 'RAF1', 'CANX', 'CSNK1D', 'UBE3C', 'USP16', 'STRN3', 'UBR7', 'ZFAND6', 'CDC42', 'SREBF2', 'RNF11', 'FBXO11', 'CALR', 'UBE2B', 'TFG', 'COPS3', 'UBE2E1']	32	-7.521		0	-7.521
Circadian rhythm	['HNRNPD', 'NAMPT', 'TARDBP', 'HTT', 'PPARA', 'FBXW7', 'NONO', 'CSNK1D', 'UBE3A', 'PPP1CC', 'CRY2']	11	-7.521		0	-7.521
Abnormal morphology of intermediate zone		0	-7.521	['MCPH1', 'BLOC1S2']	2	-7.521
Abnormal morphology of extraembryonic tissue	['TNKS2', 'ELAVL1', 'PPP1R8', 'TFDP1', 'SETD2', 'PPARD', 'HTT', 'ACVR1B', 'SMAD2', 'FBXW7', 'MTCH2', 'MIB1', 'RAPGEF2', 'ANKRD17', 'ETV6', 'TRA2B', 'DAG1', 'PTPN11', 'TXNRD1', 'PSEN1', 'CCM2']	21	-7.521		0	-7.521
Pediatric cardiomyopathy		0	-7.521	['COX15', 'SDHD', 'AARS2', 'COA6', 'SCO2', 'TAZ']	6	-7.521
Metabolism of dicarboxylic acid		0	-7.521	['SUCLG1', 'SDHA', 'SUCLG2', 'ACLY', 'SUCLA2', 'NIT2', 'FH', 'GRHPR']	8	-7.521
Morphology of clathrin-coated structures		0	-7.521	['ATP6V1F', 'FKBP3', 'COMMD9', 'CCDC92', 'MRPL24', 'ATP6AP1', 'POFUT1', 'RHBDD3', 'PTRHD1', 'KAT5', 'LRRC8A', 'GPKOW', 'DNM2', 'SPG7', 'MAK16', 'SHARPIN']	16	-7.521
Accumulation of ganglioside GM3		0	-7.521	['GBA', 'SMPD1', 'NPC1', 'NPC2']	4	-7.521
Oral squamous cell carcinoma	['DCUN1D3', 'PUM1', 'NCL', 'HUWE1', 'EFR3A', 'SMAD2', 'LUC7L3', 'GTPBP10', 'RALBP1', 'UBAP2L', 'EIF5', 'PURA', 'CTNND1', 'MAP3K7', 'FAM120A', 'SCAF8', 'CNOT4', 'CNOT2', 'CRK', 'CNBP', 'EMD', 'AP1B1', 'MAPKAPK2', 'C16orf72', 'TNKS2', 'CDC5L', 'CHD4', 'SMG7', 'HTT', 'RRM1', 'GTF3C1', 'PCBP1', 'WDR26', 'HBS1L', 'YTHDF2', 'SON', 'DHX15', 'PPP1CC', 'CASC3', 'TCERG1', 'PARP1', 'BRD4', 'PRRC2A', 'WAC', …	78	-7.521		0	-7.521
Differentiation of double-positive thymocyte		0	-7.521	['LONP1', 'LRRC8A', 'POFUT1', 'PATZ1']	4	-7.521
Galloway Mowat syndrome		0	-7.521	['OSGEP', 'TP53RK', 'ZNF592', 'WDR73', 'LAGE3', 'TPRKB']	6	-7.521
Interaction of colon carcinoma cells		0	-7.521	['TSTA3', 'ST6GALNAC6']	2	-7.521
Metabolism of nucleoside diphosphate sugar		0	-7.521	['TSTA3', 'GUK1', 'DPAGT1', 'GALT', 'DPM1', 'UAP1', 'UGP2']	7	-7.521
Viral entry of cervical cancer cell lines	['RAB6A']	1	-7.521		0	-7.521
Degranulation of neutrophils	['CPNE1', 'RAP1A', 'RAB6A', 'CAB39', 'SURF4', 'HUWE1', 'CDK13', 'DEGS1', 'LAMP1', 'ARL8A', 'PSMB1', 'RAB5B', 'GDI2', 'KPNB1', 'RAB5C', 'HSPA8', 'RHOA', 'TUBB', 'RAB7A', 'CREG1', 'KCMF1', 'RAB18', 'ATG7', 'SDCBP', 'FAF2', 'VAPA', 'ORMDL3', 'GNS', 'DDX3X', 'DYNLT1', 'PSEN1', 'TOLLIP']	32	-7.521	['LAMTOR2', 'COMMD9', 'CST3', 'VCP', 'ALAD', 'COMMD3', 'CSTB', 'DDOST', 'IST1', 'ACLY', 'ANO6', 'NPC2', 'CTSA', 'NIT2', 'CPNE3', 'NEU1', 'CAPN1', 'PTGES2', 'PSMA2', 'MAGT1', 'AP1M1', 'DPP7', 'PSMD2', 'ILF2', 'PSMD6', 'PSMD7', 'SRP14', 'DNAJC5', 'STOM', 'DYNC1LI1', 'PSMC2', 'HMGB1', 'AP2A2', 'PSMD1', 'PSMD11', 'SNAP29', 'PSMA5', 'LAMTOR3', 'CD63', 'PSMC3', 'PSMD3', 'GHDC', 'APEH', 'ERP44', 'GPI', …	75	-7.521
Budding of Lassa virus		0	-7.521	['TSG101', 'VPS4A']	2	-7.521
Apoptosis of spiral ganglion cells		0	-7.521	['PRKACA', 'BAD', 'TFB1M']	3	-7.521
Abnormal morphology of yolk sac	['SETD2', 'PTPN11', 'TXNRD1', 'ELAVL1', 'RAPGEF2', 'FBXW7', 'PSEN1', 'CCM2', 'ETV6', 'TFDP1', 'MIB1']	11	-7.521		0	-7.521
Assembly of multivesicular bodies		0	-7.521	['SNF8', 'STAM', 'CHMP2B', 'HGS', 'CHMP6', 'TSG101', 'VPS4A', 'VPS28', 'CHMP4B', 'CHMP2A', 'VPS25']	11	-7.521
Autoubiquitination of protein	['RNF4', 'RNF11', 'UBE2B', 'UBE2D3', 'UBE2D2', 'RNF10']	6	-7.521		0	-7.521
Uterine cancer	['HNRNPF', 'MED14', 'PUM1', 'ACVR1', 'DNAJA2', 'UBE4A', 'TGOLN2', 'ZNF134', 'RBMX', 'TRIP12', 'KLHL8', 'ARCN1', 'ANP32B', 'AP3B1', 'EFR3A', 'IPO9', 'AP3D1', 'TPCN1', 'SMAD2', 'ZMYM2', 'ICMT', 'JAK1', 'LARP1', 'KLF3', 'ZMAT3', 'BAG6', 'CUX1', 'HECTD3', 'KCMF1', 'KDM2A', 'UBA2', 'TOP2B', 'SCAF8', 'CDK4', 'PTPN11', 'YTHDF1', 'CNOT2', 'CTNNB1', 'MAPK6', 'PPP1R11', 'RANBP6', 'PCBP2', 'UBQLN2', 'YWHAE'…	178	-7.521		0	-7.521
Apoptosis of radial glial cells	['ITGB1']	1	-7.521		0	-7.521
Progressive sclerosing poliodystrophy		0	-7.521	['POLG', 'CARS2']	2	-7.521
Bleeding of brainstem		0	-7.521	['NDUFS4', 'PARL']	2	-7.521
Fusion of cellular membrane		0	-7.521	['SNAP23', 'CHP1', 'VTI1B', 'STXBP3', 'VCP', 'BLOC1S6', 'SNAP29', 'BNIP1', 'NAPA', 'RABEP1', 'CTBP1', 'SMPD1', 'NSFL1C', 'STX4']	14	-7.521
Infantile refsum disease		0	-7.521	['PEX1', 'PEX26', 'PEX12', 'PEX2', 'PEX6']	5	-7.521
S phase checkpoint control of lung cancer cell lines		0	-7.521	['RAD17', 'MCM7']	2	-7.521
Colon carcinoma	['GORASP2', 'API5', 'RNF34', 'DCUN1D3', 'ELF2', 'CDC23', 'DCAF12', 'SEC63', 'MED14', 'TCF12', 'EXTL3', 'ACVR1', 'DNAJA2', 'UNG', 'RTN4', 'NCL', 'PNKD', 'ZNF134', 'HUWE1', 'CRY2', 'RBMX', 'TRIP12', 'AP3B1', 'IPO9', 'NDUFA4', 'CCNK', 'AP3D1', 'SMAD2', 'ZMYM2', 'PNISR', 'JAK1', 'LARP1', 'MTA2', 'KLF3', 'RANBP2', 'MYNN', 'UBAP2L', 'ITGB1', 'BAG6', 'EIF3J', 'EIF5', 'GTF2B', 'MTFR1', 'ULK1', 'HECTD3', …	255	-7.521		0	-7.521
Arrest in cell cycle progression of sarcoma cell lines	['CCNG1', 'RNF4', 'CREG1']	3	-7.521		0	-7.521
DNA damage response of fibroblasts		0	-7.521	['PLRG1', 'SIRT2', 'KAT8']	3	-7.521
Accumulation of asialo GM2 ganglioside		0	-7.521	['HEXA', 'NPC2', 'NPC1']	3	-7.521
Lymphocytic leukemia	['HSPA5', 'PARP1', 'CAMTA1', 'SF3B1', 'PNKD', 'HUWE1', 'USP8', 'SETD2', 'PSMB1', 'USP9X', 'HTT', 'SLC25A32', 'CDC37L1', 'RRM1', 'SRSF2', 'TXLNG', 'JAK1', 'FBXW7', 'RAF1', 'LDHA', 'KLF3', 'LSM3', 'RELA', 'UBE3C', 'PPP6C', 'RHOB', 'ITGB1', 'HIVEP1', 'STRN3', 'RHOA', 'WDR74', 'XIAP', 'ETV6', 'TOP2B', 'SMARCA4', 'NAMPT', 'PTPN11', 'PTPN1', 'CTNNB1', 'NFE2L2', 'YTHDF2', 'KTI12', 'CTTN', 'CTCF', 'C5orf…	49	-7.521		0	-7.521
Familial mental retardation	['CAMTA1', 'OGT', 'NAA15', 'SMARCA2', 'NONO', 'CHD4', 'HUWE1', 'RBMX', 'CDK13', 'SET', 'TRIP12', 'USP9X', 'LIG4', 'CLTC', 'HNRNPH2', 'TUBB', 'TBC1D20', 'KDM5C', 'PURA', 'RAB18', 'DAG1', 'SMARCA4', 'CDC42', 'SNRPB', 'CTNNB1', 'DDX3X', 'EDC3', 'GATAD2B', 'SON', 'BPTF', 'CTCF', 'HNRNPK', 'CIC']	33	-7.521	['SURF1', 'ZNF41', 'NANS', 'WDR45B', 'EED', 'EFTUD2', 'INPP5K', 'SRD5A3', 'PRMT7', 'QRICH1', 'WARS2', 'PUS3', 'HCFC1', 'UPF3B', 'ERCC2', 'HEXA', 'LARP7', 'PIGC', 'TECR', 'METTL23', 'PNPLA6', 'TAF13', 'TTI2', 'COQ5', 'TMCO1', 'POMT1', 'FTSJ1', 'CC2D1A', 'NSUN2', 'PIGG', 'ADK', 'PPP2R1A', 'EMC1', 'MAN1B1', 'WDR45', 'MPLKIP', 'CHAMP1', 'EEF1B2', 'WDR81', 'FKRP', 'CCDC22', 'SLC30A9', 'TRAPPC9', 'PEX6…	68	-7.521
Systemic juvenile idiopathic arthritis	['VPS53', 'SEC62', 'ZNF281', 'C9orf78', 'GALNT1', 'EIF1', 'GTF3C1', 'RAB1B', 'MBD2']	9	-7.521		0	-7.521
Genital tract cancer	['EXTL3', 'PDZD8', 'TRIP12', 'KLHL8', 'ANP32B', 'SMAD2', 'LARP1', 'KLF3', 'ZMAT3', 'CC2D1B', 'PURA', 'XIAP', 'KDM2A', 'MAZ', 'NIPA2', 'PPP1R11', 'SPECC1L', 'CPSF7', 'SIGMAR1', 'PPIF', 'NAA15', 'RAB9A', 'ZRANB1', 'PNN', 'RRM1', 'ZNF507', 'SERBP1', 'USP10', 'FAF2', 'ADIPOR2', 'PTGES3', 'BPTF', 'IBTK', 'BAP1', 'PARP1', 'PRRC2A', 'ZBTB7A', 'NDFIP1', 'CLTC', 'AK3', 'SF3B3', 'SEC16A', 'UBE3C', 'MTPAP',…	332	-7.521		0	-7.521
Morphology of Golgi apparatus	['RAB1A', 'SEC23IP', 'GOLPH3', 'RAB1B', 'SEC23A']	5	-7.521		0	-7.521
Size of cells	['RAB1A', 'PARP1', 'RAB5A', 'ELAVL1', 'IFRD1', 'RAB9A', 'PPARA', 'RTN4', 'USP8', 'ITM2B', 'PPARD', 'RAB5B', 'HTT', 'TMBIM6', 'CLTC', 'MTMR3', 'FBXW7', 'RAF1', 'WDTC1', 'PRDX3', 'PSME3', 'RAB1B', 'RAB5C', 'RBBP4', 'ITGB1', 'RHOA', 'TARDBP', 'PURA', 'ATG7', 'DAG1', 'SMARCA4', 'CDC42', 'CDK4', 'PTPN11', 'SREBF2', 'TOB1', 'GOLGA5', 'DDX3X', 'NFE2L2', 'GOLPH3', 'PSEN1', 'CRKL']	42	-7.521		0	-7.521
Autism or intellectual disability	['SIGMAR1', 'CAMTA1', 'GLO1', 'OGT', 'NAA15', 'SMARCA2', 'NONO', 'UBE3A', 'CHD4', 'HUWE1', 'RBMX', 'CDK13', 'SET', 'TRIP12', 'HNRNPU', 'USP9X', 'LIG4', 'CLTC', 'HNRNPH2', 'TUBB', 'WDR26', 'TBC1D20', 'KDM5C', 'PURA', 'RAB18', 'ATG7', 'DAG1', 'SMARCA4', 'CDC42', 'SNRPB', 'CTNNB1', 'DDX3X', 'EDC3', 'GATAD2B', 'DLD', 'SON', 'BPTF', 'CTCF', 'HNRNPK', 'CIC']	40	-7.521		0	-7.521
Chronic phase viral disease		0	-7.521	['IFNAR1', 'HDAC3', 'ADK', 'HDAC2']	4	-7.521
Respiration of liver cell lines		0	-7.521	['OGG1', 'LRPPRC']	2	-7.521
Autosomal recessive Treacher Collins syndrome		0	-7.521	['POLR1C', 'POLR1D']	2	-7.521
Formation of spliceosomes		0	-7.521	['PRPF19', 'RBM5', 'TXNL4A', 'CRNKL1', 'SNRPD2', 'USP39']	6	-7.521
Peritoneal carcinoma		0	-7.521	['IFNGR1', 'TUBD1', 'ATIC', 'MAP2K1', 'MAP2K2', 'TUBA1C', 'PARP3', 'GART', 'POLE4', 'TOP1', 'POLE3']	11	-7.521
G2/M phase	['GORASP2', 'PARP1', 'PPP2R2A', 'ELAVL1', 'CDC5L', 'SKP1', 'SRSF2', 'RELA', 'CSNK1D', 'TUBB', 'PPM1A', 'DCTN2', 'MBD4', 'LMO4', 'PPP2CA', 'SMARCA4', 'PTPN11', 'CTNNB1', 'TAOK2', 'UBQLN2']	20	-7.521		0	-7.521
Abnormal morphology of visceral endoderm	['HTT', 'ACVR1B', 'SMAD2', 'RAB7A', 'DLD', 'ITGB1']	6	-7.521		0	-7.521
Morphogenesis of mitochondria		0	-7.521	['SUPV3L1', 'MFN1', 'MTM1', 'SSBP1', 'POLDIP2', 'FIS1', 'PNPT1', 'BCL2L1', 'NDUFS6', 'PANK2', 'SLIRP', 'OPA3']	12	-7.521
Desumoylation of protein		0	-7.521	['SENP6', 'SENP3', 'SENP2']	3	-7.521
Development of blastocyst	['SMARCA4', 'IL6ST', 'PFN1', 'SBDS', 'SMAD2', 'CTNNA1', 'PSEN1', 'SF3B1', 'RTN4', 'SUPT6H']	10	-7.521		0	-7.521
Mature B-cell lymphoma	['PARP1', 'PPP6R3', 'CAMTA1', 'SMARCA2', 'NONO', 'TFDP1', 'UBE3A', 'CHD4', 'HUWE1', 'SETD2', 'LAMP1', 'PSMB1', 'RRM1', 'JAK1', 'FBXW7', 'RAF1', 'RELA', 'XRCC6', 'PSME3', 'PI4KB', 'PRPS1', 'GTF2B', 'RHOA', 'RNF31', 'NUTF2', 'CCT3', 'XIAP', 'ETV6', 'PPP2CA', 'TOP2B', 'SMARCA4', 'PPP6R2', 'PTPN1', 'CTNNB1', 'FBXO11', 'RANBP6', 'SPEN', 'CIC']	38	-7.521		0	-7.521
Accumulation of ganglioside GM2		0	-7.521	['GBA', 'SMPD1', 'HEXA', 'NPC2', 'NPC1']	5	-7.521
Progressive KRAS mutation positive tumor		0	-7.521	['MAP2K1', 'MAP2K2']	2	-7.521
Interphase of fibroblasts	['SMARCA4', 'PARP1', 'PTPN11', 'SMARCA2', 'SRSF2', 'RELA', 'MBD4', 'CRKL']	8	-7.521		0	-7.521
Scattering of Golgi apparatus	['NDEL1']	1	-7.521		0	-7.521
Cytochrome c oxidase deficiency		0	-7.521	['SURF1', 'COX8A', 'COX15', 'FASTKD2', 'PET100', 'LRPPRC', 'COA3', 'SCO2', 'COX14', 'MRPL44', 'TACO1', 'SCO1']	12	-7.521
Gliosis of nervous tissue	[]	0	-7.521		0	-7.521
Thyroid gland tumor	['GORASP2', 'IPO7', 'DCAF12', 'AKIRIN1', 'GSPT1', 'NCL', 'PNKD', 'PDZD8', 'TRIP12', 'KLHL8', 'ANP32B', 'SMAD2', 'LARP1', 'MTA2', 'KLF3', 'ZMAT3', 'CC2D1B', 'PURA', 'NRBP1', 'KDM2A', 'FAM120A', 'MAZ', 'NIPA2', 'SPECC1L', 'CPSF7', 'ADO', 'SIGMAR1', 'PFN1', 'C16orf72', 'PPIF', 'FBXO45', 'NAA15', 'ST3GAL2', 'PDZD11', 'SURF4', 'SHOC2', 'ZRANB1', 'PNN', 'LAMP1', 'AP3M1', 'ZNF326', 'RRM1', 'ZNF507', 'SE…	520	-7.521	['RAPGEF1', 'POLR3K', 'NKAP', 'LETM1', 'ATF4', 'HCFC1', 'NARF', 'RBM10', 'SPG11', 'ALKBH3', 'RIOK2', 'DDX27', 'FRA10AC1', 'HNRNPAB', 'ASPSCR1', 'NAPA', 'TMEM62', 'HDAC3', 'SLC35E1', 'SENP3', 'HGS', 'RALY', 'FNTA', 'IRF2BPL', 'OS9', 'POLE3', 'AIP', 'USP5', 'VPS4A', 'AKIP1', 'MAPK8', 'SLC25A38', 'NIT2', 'GART', 'COMMD3', 'SGSM3', 'MED16', 'PTGES2', 'NDUFA5', 'NOL6', 'TMEM184C', 'CUL1', 'RCAN1', 'IR…	1683	-7.521
S phase checkpoint control of carcinoma cell lines		0	-7.521	['RAD17', 'MCM7']	2	-7.521
Galloway Mowat syndrome 1		0	-7.521	['ZNF592', 'WDR73']	2	-7.521
Autosomal dominant motor neuron disease	['TBK1', 'TARDBP', 'NOP56', 'UBQLN2', 'HNRNPA2B1']	5	-7.521		0	-7.521
Delay in initiation of mitotic exit of cervical cancer cell lines	['PPP2CA']	1	-7.521		0	-7.521
Size of Golgi apparatus	['RAB1A']	1	-7.521		0	-7.521
Growth of Mycobacterium smegmatis strain MC2 155		0	-7.521	['VPS28', 'TSG101']	2	-7.521
Nuclear export of protein	['HSPA9', 'NUTF2', 'PTPN11']	3	-7.521		0	-7.521
Mitochondrial leukoencephalopathy		0	-7.521	['SURF1', 'COX15', 'NDUFA10', 'MRPS34', 'BCS1L', 'NDUFAF2', 'FOXRED1', 'NDUFV1', 'MTFMT', 'POLG', 'NDUFA2', 'SCO2', 'IARS2', 'NDUFS7', 'NDUFS4', 'ECHS1', 'NDUFS8', 'LRPPRC', 'NDUFS3', 'SDHA', 'NDUFA12', 'NDUFA9', 'SCO1']	23	-7.521
Colon adenocarcinoma	['GORASP2', 'API5', 'RNF34', 'DCUN1D3', 'ELF2', 'CDC23', 'DCAF12', 'SEC63', 'MED14', 'TCF12', 'EXTL3', 'ACVR1', 'DNAJA2', 'RTN4', 'NCL', 'PNKD', 'ZNF134', 'HUWE1', 'CRY2', 'RBMX', 'TRIP12', 'AP3B1', 'IPO9', 'NDUFA4', 'CCNK', 'AP3D1', 'SMAD2', 'ZMYM2', 'PNISR', 'JAK1', 'LARP1', 'MTA2', 'KLF3', 'RANBP2', 'MYNN', 'UBAP2L', 'ITGB1', 'BAG6', 'EIF3J', 'EIF5', 'GTF2B', 'MTFR1', 'ULK1', 'HECTD3', 'RBM12B…	248	-7.521		0	-7.521
Cell cycle progression of embryonic cell lines	['RHOA', 'CDK4', 'SSRP1', 'HTT', 'PPP1R10', 'RAF1', 'IP6K1', 'DDX17', 'TFDP1', 'PNN']	10	-7.521		0	-7.521
Size of embryo	['VPS53', 'PARP1', 'RRN3', 'TNKS2', 'PPP1R8', 'TFDP1', 'HUWE1', 'IL6ST', 'MORF4L2', 'HTT', 'SMAD2', 'ICMT', 'FBXW7', 'MTCH2', 'RAF1', 'RELA', 'APH1A', 'RAPGEF2', 'UBP1', 'KDM2A', 'DPH3', 'LMO4', 'PPP2CA', 'TOP2B', 'TRA2B', 'DAG1', 'CDK4', 'PTPN11', 'TXNRD1', 'CTNNB1', 'NFE2L2', 'PICALM', 'DLD', 'METAP2', 'BPTF', 'PSEN1']	36	-7.521		0	-7.521
Grade 1 recurrent invasive serous ovarian carcinoma		0	-7.521	['MAP2K1', 'MAP2K2']	2	-7.521
Glycosylation of protein		0	-7.521	['DPAGT1', 'COG7', 'DAD1', 'VCP', 'DDOST', 'GALNT2', 'POMT1', 'MAGT1', 'SLC35C2', 'STT3B', 'DPM1', 'NPC1', 'RPN2', 'FKRP', 'SYVN1', 'MGAT4B', 'PLOD3', 'TSTA3', 'RPN1', 'TMEM258', 'TMEM115', 'ATXN10', 'C1GALT1', 'GOLGA2', 'B4GALT7', 'COG3', 'ALG5', 'POFUT1', 'POMGNT1', 'GORASP1', 'NUDT14', 'CMAS', 'SDF2', 'ALG8']	34	-7.521
Organization of Golgi apparatus	['GORASP2', 'RAB1A', 'SEC23IP', 'TBC1D20', 'HTT', 'GOLGA5', 'TMED10', 'RAB6A', 'TMED9', 'GOLPH3', 'CSNK1D', 'SURF4', 'GBF1']	13	-7.521	['BLZF1', 'TRAPPC12', 'COG2', 'ZW10', 'TJAP1', 'NPLOC4', 'DYM', 'GOLGB1', 'NSFL1C', 'STX17', 'ARL1', 'TRAPPC11', 'GORASP1', 'TMED2', 'CSNK1A1', 'COG3', 'COG4']	17	-7.521
Ubiquitination of protein	['RNF34', 'HSPA5', 'TNKS2', 'FBXO45', 'OGT', 'WAC', 'SKP1', 'UBE4A', 'UBE3A', 'NDFIP1', 'HUWE1', 'IVNS1ABP', 'ATG5', 'TRIP12', 'KLHL8', 'USP8', 'PPARD', 'PSMB1', 'USP9X', 'FBXO7', 'HTT', 'FBXW7', 'UBE3C', 'PSME3', 'UBE2D3', 'UBE2G2', 'RNF31', 'PSMA4', 'RNF167', 'ATG7', 'RNF10', 'SIAH1', 'RNF4', 'CNOT4', 'FBXO22', 'RNF11', 'CTNNB1', 'FBXO11', 'NFE2L2', 'UBE2D2', 'RNF111', 'UBE2B', 'UBE2Z', 'UBE2E1…	44	-2.172	['FBXW4', 'PINX1', 'PSMC4', 'PSMB2', 'CDK8', 'RNF185', 'MED24', 'RNF146', 'ATG3', 'NUB1', 'LZTR1', 'MED20', 'PSMB4', 'HDAC8', 'HERPUD1', 'TRAF7', 'PCNA', 'HDAC3', 'RNF181', 'UBB', 'TRAF6', 'UBE2V2', 'RNF220', 'PSME1', 'WDR61', 'FBXW5', 'STUB1', 'BFAR', 'PSMD13', 'RRAGA', 'RNF113A', 'PSMD14', 'OS9', 'UBR2', 'DAXX', 'UBA1', 'PSMF1', 'PSMC5', 'USP5', 'CHP1', 'TRPC4AP', 'PAF1', 'PSMD12', 'SENP2', 'FB…	157	-2.134
Ubiquitination	['RNF34', 'HSPA5', 'TNKS2', 'FBXO45', 'OGT', 'WAC', 'SKP1', 'UBE4A', 'UBE3A', 'NDFIP1', 'HUWE1', 'IVNS1ABP', 'ATG5', 'TRIP12', 'KLHL8', 'USP8', 'PPARD', 'PSMB1', 'USP9X', 'FBXO7', 'HTT', 'FBXW7', 'UBE3C', 'PSME3', 'UBE2D3', 'UBE2G2', 'RNF31', 'PSMA4', 'RNF167', 'ATG7', 'RNF10', 'SIAH1', 'RNF4', 'CNOT4', 'FBXO22', 'RNF11', 'CTNNB1', 'FBXO11', 'NFE2L2', 'UBE2D2', 'RNF111', 'UBE2B', 'PCBP2', 'UBE2Z'…	45	-2.066	['FBXW4', 'PINX1', 'PSMC4', 'PSMB2', 'CDK8', 'RNF185', 'MED24', 'RNF146', 'ATG3', 'NUB1', 'LZTR1', 'MED20', 'PSMB4', 'HDAC8', 'HERPUD1', 'TRAF7', 'PCNA', 'HDAC3', 'RNF181', 'UBB', 'TRAF6', 'UBE2V2', 'RNF220', 'PSME1', 'WDR61', 'FBXW5', 'STUB1', 'BFAR', 'PSMD13', 'RRAGA', 'RNF113A', 'PSMD14', 'OS9', 'UBR2', 'DAXX', 'UBA1', 'PSMF1', 'PSMC5', 'USP5', 'CHP1', 'TRPC4AP', 'PAF1', 'PSMD12', 'SENP2', 'FB…	160	-2.003
Death of embryo	['SMARCA4', 'AP2M1', 'PFN1', 'PPM1B', 'TXNRD1', 'TMED10', 'HTT', 'HNRNPL', 'SRSF3', 'DDX3X', 'CAPNS1', 'METAP2', 'SF3B1', 'TFDP1', 'AP1G1', 'COPS3', 'PNN']	17	3.761	['FBXL5', 'GPX4', 'PRPF19', 'UBA3', 'PSMC4', 'PDCD2', 'PIK3CB', 'VCP', 'ERCC2', 'DMAP1', 'MAPK9', 'PES1', 'HSBP1', 'TADA3', 'RUVBL1', 'ZBTB17', 'POLG', 'EIF6', 'ZNF830', 'INTS1', 'KAT5', 'PSMC3', 'FADD', 'TOP1', 'PCNA', 'PCYT1A', 'ENDOG', 'SNAP23', 'BSG', 'PHB2', 'FEN1', 'PLRG1', 'UBTF', 'GNL3', 'LIAS', 'LRPPRC', 'PRKACA', 'UROS', 'MAPK8']	39	3.868
Abdominal cancer	['GORASP2', 'DCUN1D3', 'IPO7', 'DCAF12', 'EXTL3', 'GSPT1', 'NCL', 'PNKD', 'PDZD8', 'TRIP12', 'KLHL8', 'ANP32B', 'C6orf62', 'SMAD2', 'LARP1', 'MTA2', 'KLF3', 'ZMAT3', 'GTF2B', 'CC2D1B', 'PURA', 'XIAP', 'NRBP1', 'KDM2A', 'FAM120A', 'MAZ', 'PPM1B', 'TMED10', 'NIPA2', 'PPP1R11', 'SPECC1L', 'TOLLIP', 'CPSF7', 'SIGMAR1', 'PFN1', 'C16orf72', 'GDE1', 'PPIF', 'FBXO45', 'NAA15', 'RAB9A', 'ST3GAL2', 'PDZD11…	611	1.087	['RAPGEF1', 'SRD5A3', 'NKAP', 'LETM1', 'ATF4', 'HCFC1', 'NARF', 'RBM10', 'TMX2', 'SPG11', 'ALKBH3', 'RIOK2', 'DDX27', 'FRA10AC1', 'HNRNPAB', 'ASPSCR1', 'NAPA', 'GLT8D1', 'TMEM62', 'HDAC3', 'SLC35E1', 'SENP3', 'HGS', 'RALY', 'PDE6D', 'FNTA', 'IRF2BPL', 'GPATCH4', 'OS9', 'POLE3', 'AIP', 'USP5', 'VPS4A', 'MAPK8', 'SLC25A38', 'GART', 'NEDD8', 'SGSM3', 'MED16', 'PTGES2', 'NOL6', 'TMEM184C', 'GMPR2', '…	1951	1.204
Repression of RNA	['KLF9', 'SMARCA4', 'GTF2B', 'NAMPT', 'NRIP1', 'CNOT2', 'HTT', 'ETV6', 'SMARCA2', 'REST', 'RELA', 'SPEN', 'KLF3', 'LCOR', 'SUB1', 'HNRNPK', 'MBD2']	17	-0.932	['EED', 'MXI1', 'USF2', 'PUF60', 'ERCC2', 'PHB', 'SPOP', 'MBD1', 'APPL2', 'URI1', 'HMGB1', 'HDAC2', 'ING1', 'KAT5', 'TRIP4', 'MCRS1', 'GPN1', 'HDAC3', 'NCOR1', 'ATF1', 'CIR1', 'NIF3L1', 'L3MBTL2', 'SAP18', 'TRIM8', 'UBTF', 'SNW1', 'DAXX', 'MAX', 'ATF2', 'E4F1', 'MNAT1', 'ELK1', 'CTBP1', 'ERCC3', 'TFCP2']	36	-0.794
Transactivation of RNA	['API5', 'HBP1', 'PARP1', 'RAB5A', 'MED14', 'SMARCA2', 'PPARA', 'TFDP1', 'CHD4', 'MED4', 'PPARD', 'SF1', 'HTT', 'ACVR1B', 'LSM14B', 'SMAD2', 'SRSF2', 'JAK1', 'RAF1', 'NFYC', 'RELA', 'XRCC6', 'RHOB', 'ATF7', 'RHOA', 'TBK1', 'NRIP1', 'HNRNPC', 'STAMBP', 'TCF20', 'XIAP', 'SUB1', 'ETV6', 'POLR2H', 'PPP2R5C', 'MAP3K7', 'LMO4', 'MAZ', 'SIAH1', 'SMARCA4', 'CDC42', 'NKIRAS2', 'NEK9', 'RNF4', 'PTPN1', 'CT…	51	-1.244	['GNB2', 'HTATIP2', 'GLRX3', 'CHUK', 'ATOX1', 'HCFC1', 'MED24', 'KAT2B', 'ASCC1', 'HERPUD1', 'CIAO1', 'NCOA6', 'SUMO3', 'POLR2K', 'TRAF6', 'ATF1', 'XRCC5', 'ARNT', 'CCNH', 'STUB1', 'E2F4', 'UBTF', 'SMARCB1', 'DAXX', 'MNAT1', 'TRPC4AP', 'SUMO1', 'PRKACA', 'TFCP2', 'RBM14', 'MAD2L2', 'NOLC1', 'SND1', 'ERCC2', 'GTF2F1', 'SART1', 'USF1', 'PELP1', 'ZBTB17', 'RNF14', 'HDAC2', 'CUL1', 'POLR2L', 'IRAK1',…	112	-1.09
Cell death of fibroblast cell lines	['EIF2AK1', 'HSPA5', 'PARP1', 'GLO1', 'ADIPOR1', 'TFDP1', 'RTN4', 'ATG16L1', 'IVNS1ABP', 'ATG5', 'HTT', 'SMAD2', 'CASP3', 'SRSF2', 'MTCH2', 'RELA', 'RANBP2', 'PI4KB', 'RALBP1', 'RHOB', 'SGPL1', 'ITGB1', 'RHOA', 'CCNG1', 'SPATA2', 'PURA', 'ATG7', 'MAP3K7', 'ADIPOR2', 'SUN2', 'CDK4', 'PTPN11', 'CRK', 'PTPN1', 'CTNNB1', 'DDX3X', 'CAPNS1', 'NFE2L2', 'PSEN1', 'EIF2A']	40	-1.911	['GNB2', 'ATF4', 'ATG3', 'SHARPIN', 'TRAF7', 'BAD', 'FH', 'ARNT', 'STUB1', 'FNTA', 'HTRA2', 'SMARCB1', 'DAXX', 'UBA1', 'CASP7', 'EIF3B', 'OAZ1', 'BCL2L1', 'EIF5B', 'SUMO1', 'SENP2', 'MAPK8', 'DNAJA3', 'CWC15', 'PIK3CB', 'MUS81', 'EIF2AK4', 'USE1', 'ZBTB17', 'TAX1BP1', 'VPS28', 'FADD', 'EIF2B5', 'CRADD', 'RIPK1', 'ATF2', 'NSMCE1', 'AXIN1', 'HINT1', 'FAF1', 'SMPD1', 'BECN1', 'TXNL4B', 'AKT1', 'IFNA…	87	-1.714
Clathrin mediated endocytosis	['PDZD8', 'CDC42', 'ATP6V0E1', 'HTT', 'CLTC', 'CDC5L', 'PICALM', 'SF3B3', 'CANX']	9	-2.248	['AP2A1', 'HAX1', 'NKAP', 'SART1', 'SHARPIN', 'AP2A2', 'PTRHD1', 'KAT5', 'SF3B4', 'DNM2', 'EPN1', 'ATP6AP1', 'AP2S1', 'ATP6V1E1', 'ATP6V1F', 'ASB1', 'ATP6V1D', 'ATP6V0D1', 'GPR107']	19	-2.043
Metabolism of DNA	['PARP1', 'PFN1', 'NACC1', 'TFDP1', 'RTN4', 'NCL', 'HUWE1', 'ATG5', 'SET', 'USP9X', 'TSPYL1', 'LIG4', 'HTT', 'CASP3', 'RELA', 'XRCC6', 'KPNB1', 'KPNA1', 'RHOA', 'SSRP1', 'GRSF1', 'PURA', 'RPA2', 'MTCH1', 'ORC4', 'PTPN11', 'PSEN1', 'PPP1CC', 'MAPKAPK2']	29	-1.344	['WRNIP1', 'MCM3AP', 'RNASEH1', 'PCNA', 'RFC2', 'ABCB7', 'ATF1', 'XRCC5', 'FEN1', 'SMARCB1', 'POLE3', 'E4F1', 'CASP7', 'GRWD1', 'HSD17B10', 'BCL2L1', 'MAPK8', 'DNAJA3', 'DUT', 'CST3', 'NAE1', 'PCM1', 'MGME1', 'LIG3', 'RAN', 'POLG', 'DNASE2', 'VPS28', 'CUL1', 'ACIN1', 'FADD', 'RMI1', 'GTPBP4', 'RPAIN', 'BSG', 'APEX1', 'RING1', 'DEDD', 'FAF1', 'BECN1', 'ERCC1', 'AKT1', 'DFFA', 'TSG101', 'UPF1', 'TF…	80	-1.131
Transcription	['CPNE1', 'RPL11', 'ELF2', 'MED14', 'TCF12', 'USP47', 'ZHX1', 'ZBTB33', 'NCL', 'RBMX', 'CRY2', 'PDZD8', 'CCNK', 'DEK', 'SMAD2', 'JAK1', 'MTA2', 'KLF3', 'MYNN', 'RALBP1', 'UBE2D3', 'RHOB', 'CUX1', 'TRIAP1', 'GTF2B', 'MID1IP1', 'CC2D1B', 'NRIP1', 'ULK1', 'PURA', 'TCF20', 'DHX36', 'NRBP1', 'KDM2A', 'SUB1', 'MBD4', 'MAP3K7', 'MAZ', 'SCAF8', 'SIAH1', 'CDK4', 'PTPN11', 'SREBF2', 'CNOT2', 'EAF1', 'CRK',…	186	0.343	['BLZF1', 'RAPGEF1', 'POLR3K', 'NKAP', 'ATF4', 'DDX41', 'HCFC1', 'CDK8', 'RBM10', 'HSBP1', 'MED20', 'ASCC1', 'HNRNPAB', 'HDAC8', 'TRAF7', 'FPGS', 'PCNA', 'POLR2K', 'HDAC3', 'HGS', 'GTF2F2', 'IKZF5', 'E2F4', 'L3MBTL2', 'IRF2BPL', 'RALA', 'UBTF', 'PSMD14', 'MXD4', 'ZNF639', 'CHD8', 'MAPK8', 'DNTTIP1', 'EAPP', 'RBM14', 'PPP4C', 'ZNF668', 'INPP5K', 'NOLC1', 'PIK3CB', 'KDM4A', 'NAE1', 'NEDD8', 'MED16'…	411	0.6
Abdominal carcinoma	['GORASP2', 'DCUN1D3', 'IPO7', 'DCAF12', 'EXTL3', 'GSPT1', 'NCL', 'PNKD', 'PDZD8', 'TRIP12', 'KLHL8', 'ANP32B', 'C6orf62', 'SMAD2', 'LARP1', 'MTA2', 'KLF3', 'ZMAT3', 'GTF2B', 'CC2D1B', 'PURA', 'XIAP', 'NRBP1', 'KDM2A', 'FAM120A', 'MAZ', 'PPM1B', 'TMED10', 'NIPA2', 'PPP1R11', 'SPECC1L', 'TOLLIP', 'PFN1', 'C16orf72', 'GDE1', 'PPIF', 'FBXO45', 'NAA15', 'RAB9A', 'ST3GAL2', 'PDZD11', 'SURF4', 'POLR2F'…	606	0.66	['RAPGEF1', 'NKAP', 'LETM1', 'ATF4', 'HCFC1', 'NARF', 'RBM10', 'TMX2', 'SPG11', 'ALKBH3', 'RIOK2', 'DDX27', 'FRA10AC1', 'HNRNPAB', 'ASPSCR1', 'NAPA', 'GLT8D1', 'TMEM62', 'HDAC3', 'SLC35E1', 'SENP3', 'HGS', 'RALY', 'PDE6D', 'FNTA', 'IRF2BPL', 'GPATCH4', 'OS9', 'POLE3', 'AIP', 'USP5', 'VPS4A', 'MAPK8', 'SLC25A38', 'GART', 'SGSM3', 'MED16', 'PTGES2', 'NOL6', 'TMEM184C', 'GMPR2', 'CUL1', 'RCAN1', 'RP…	1933	1.119
Adenocarcinoma	['GORASP2', 'DCUN1D3', 'IPO7', 'DCAF12', 'EXTL3', 'GSPT1', 'NCL', 'PNKD', 'PDZD8', 'TRIP12', 'KLHL8', 'ANP32B', 'C6orf62', 'SMAD2', 'LARP1', 'MTA2', 'KLF3', 'ZMAT3', 'GTF2B', 'CC2D1B', 'PURA', 'NRBP1', 'KDM2A', 'FAM120A', 'MAZ', 'PPM1B', 'TMED10', 'NIPA2', 'SPECC1L', 'TOLLIP', 'C16orf72', 'PPIF', 'FBXO45', 'NAA15', 'RAB9A', 'ST3GAL2', 'PDZD11', 'SURF4', 'ZRANB1', 'PNN', 'LAMP1', 'AP3M1', 'C11orf2…	578	0.816	['RAPGEF1', 'NKAP', 'LETM1', 'ATF4', 'HCFC1', 'CRIPT', 'RBM10', 'TMX2', 'SPG11', 'ALKBH3', 'RIOK2', 'DDX27', 'FRA10AC1', 'HNRNPAB', 'ASPSCR1', 'NAPA', 'GLT8D1', 'TMEM62', 'HDAC3', 'SLC35E1', 'SENP3', 'HGS', 'RALY', 'PDE6D', 'FNTA', 'IRF2BPL', 'GPATCH4', 'OS9', 'POLE3', 'AIP', 'USP5', 'VPS4A', 'MAPK8', 'SLC25A38', 'GART', 'SGSM3', 'MED16', 'PTGES2', 'NOL6', 'TMEM184C', 'GMPR2', 'CUL1', 'RCAN1', 'P…	1834	1.355
Carcinoma	['GORASP2', 'DCUN1D3', 'IPO7', 'DCAF12', 'EXTL3', 'AKIRIN1', 'GSPT1', 'NCL', 'PNKD', 'PDZD8', 'TRIP12', 'KLHL8', 'ANP32B', 'C6orf62', 'SMAD2', 'LARP1', 'MTA2', 'KLF3', 'ZMAT3', 'GTF2B', 'CC2D1B', 'PURA', 'XIAP', 'NRBP1', 'KDM2A', 'FAM120A', 'MAZ', 'PPM1B', 'TMED10', 'NIPA2', 'PPP1R11', 'SPECC1L', 'TOLLIP', 'CPSF7', 'ADO', 'SIGMAR1', 'PFN1', 'C16orf72', 'GDE1', 'PPIF', 'FBXO45', 'NAA15', 'RAB9A', …	663	0.395	['RAPGEF1', 'SRD5A3', 'POLR3K', 'NKAP', 'ATF4', 'LETM1', 'HCFC1', 'CRIPT', 'NARF', 'RBM10', 'TMX2', 'SPG11', 'ALKBH3', 'RIOK2', 'DDX27', 'FRA10AC1', 'HNRNPAB', 'ASPSCR1', 'NAPA', 'GLT8D1', 'TMEM62', 'HDAC3', 'SLC35E1', 'SENP3', 'HGS', 'RALY', 'PDE6D', 'FNTA', 'IRF2BPL', 'GPATCH4', 'OS9', 'POLE3', 'AIP', 'USP5', 'VPS4A', 'AKIP1', 'MAPK8', 'SLC25A38', 'NIT2', 'GART', 'COMMD3', 'NEDD8', 'SGSM3', 'ME…	2170	1.014
Transport of protein	['RAB11A', 'RAB1A', 'IPO7', 'RAP1A', 'RAB6A', 'DNAJA2', 'NDFIP1', 'ARF1', 'CRY2', 'SNX9', 'AP2M1', 'AP3B1', 'ARCN1', 'IPO9', 'AP3D1', 'HTT', 'NDEL1', 'GDI2', 'CSNK1D', 'KPNB1', 'RHOB', 'HSPA8', 'SNX3', 'TARDBP', 'NUTF2', 'MIA3', 'RAB7A', 'AP1G1', 'PTPN11', 'VAPA', 'SEC23IP', 'MAVS', 'TMED10', 'TNPO3', 'DYNLT1', 'CALR', 'PPP1R10', 'PICALM', 'CTTN', 'HSPA9', 'PSEN1', 'M6PR', 'AP3S1', 'SEC23A']	44	-1.066	['AP2A1', 'AP3S2', 'BLZF1', 'COG7', 'AKTIP', 'NXT1', 'SCYL2', 'RAB4A', 'ITGB1BP1', 'ASPSCR1', 'NAPA', 'FAM160A2', 'MBTPS1', 'DNM2', 'HDAC3', 'SNAP23', 'HGS', 'RABEP1', 'VPS16', 'SCAMP2', 'CHP1', 'NUP62', 'SUMO1', 'EIF5A', 'NBR1', 'RUFY1', 'NOLC1', 'SNAPIN', 'TIMM44', 'CTSA', 'PDCD6', 'AP1M1', 'APPL2', 'RAN', 'AP2A2', 'RPAIN', 'PEX6', 'RAB3GAP2', 'GABARAP', 'TMED2', 'CHMP5', 'SCAMP3', 'AKT1', 'SCF…	78	-0.444
Nonhematologic malignant neoplasm		0	0.877	['RAPGEF1', 'SRD5A3', 'POLR3K', 'NKAP', 'ATF4', 'LETM1', 'HCFC1', 'CRIPT', 'NARF', 'RBM10', 'TMX2', 'SPG11', 'ALKBH3', 'RIOK2', 'DDX27', 'FRA10AC1', 'HNRNPAB', 'ASPSCR1', 'NAPA', 'GLT8D1', 'TMEM62', 'HDAC3', 'SLC35E1', 'SENP3', 'HGS', 'RALY', 'PDE6D', 'FNTA', 'IRF2BPL', 'GPATCH4', 'OS9', 'POLE3', 'AIP', 'USP5', 'VPS4A', 'AKIP1', 'MAPK8', 'SLC25A38', 'NIT2', 'GART', 'COMMD3', 'NEDD8', 'SGSM3', 'ME…	2208	1.677
Catabolism of protein	['CPNE1', 'RNF34', 'RPL11', 'HSPA5', 'PFN1', 'DERL2', 'CDC23', 'FBXO45', 'NAA15', 'OGT', 'PPARA', 'RTN4', 'UBE4A', 'UBE3A', 'FBXO3', 'NDFIP1', 'RBMX', 'IDE', 'TRIM44', 'TRIP12', 'KLHL8', 'LAMP1', 'IPO9', 'USP8', 'PPARD', 'USP9X', 'FBXO7', 'HTT', 'CASP3', 'JAK1', 'FBXW7', 'CANX', 'RELA', 'RNF6', 'PSME3', 'SEC16A', 'SF3B3', 'UBE2D3', 'UBE2G2', 'HSPA8', 'ITGB1', 'BAG6', 'SNX3', 'TARDBP', 'APH1A', 'R…	67	-1.483	['PINX1', 'COG7', 'CHMP6', 'PSMC4', 'HCFC1', 'IST1', 'RNF185', 'UBXN4', 'TELO2', 'RHBDD1', 'RNF146', 'PITRM1', 'NUB1', 'NACA', 'UFSP2', 'STT3B', 'PCYOX1', 'DNAJB12', 'HDAC8', 'BAD', 'CAPN7', 'HERPUD1', 'MBTPS1', 'OAZ2', 'HDAC3', 'NF2', 'NTAN1', 'HGS', 'CCNH', 'BFAR', 'NCLN', 'RHBDD3', 'STUB1', 'PSMD14', 'OS9', 'HTRA2', 'UBR2', 'PSMF1', 'CASP7', 'OAZ1', 'CHP1', 'TRPC4AP', 'BCL2L1', 'SUMO1', 'VPS4A…	171	-0.511
Large intestine neoplasm	['GORASP2', 'DCUN1D3', 'IPO7', 'DCAF12', 'EXTL3', 'GSPT1', 'NCL', 'PNKD', 'PDZD8', 'TRIP12', 'SMAD2', 'LARP1', 'MTA2', 'KLF3', 'ZMAT3', 'GTF2B', 'CC2D1B', 'PURA', 'NRBP1', 'KDM2A', 'FAM120A', 'MAZ', 'PPM1B', 'TMED10', 'NIPA2', 'SPECC1L', 'C16orf72', 'FBXO45', 'NAA15', 'ST3GAL2', 'SURF4', 'ZRANB1', 'PNN', 'LAMP1', 'AP3M1', 'C11orf24', 'ZNF326', 'RRM1', 'ZNF507', 'SERBP1', 'RNF31', 'USP10', 'ADIPOR…	515	-0.429	['RAPGEF1', 'NKAP', 'LETM1', 'ATF4', 'HCFC1', 'RBM10', 'TMX2', 'SPG11', 'ALKBH3', 'RIOK2', 'DDX27', 'FRA10AC1', 'ASPSCR1', 'GLT8D1', 'TMEM62', 'HDAC3', 'SLC35E1', 'SENP3', 'HGS', 'RALY', 'FNTA', 'IRF2BPL', 'GPATCH4', 'OS9', 'POLE3', 'AIP', 'USP5', 'VPS4A', 'MAPK8', 'SLC25A38', 'GART', 'SGSM3', 'MED16', 'NOL6', 'TMEM184C', 'CUL1', 'POLR2C', 'IRAK1', 'PARP3', 'TMEM14C', 'FOPNL', 'TUFM', 'COG2', 'FA…	1595	0.651
Cell death of osteosarcoma cells	['RPL11', 'SNRPB', 'PSMB1', 'SNRPD1', 'MED14', 'EIF3L', 'RPA2', 'ISCU', 'HSPA9', 'PSMA4', 'SF3B1', 'SF3B3', 'SMC1A', 'POLR2H', 'KPNB1']	15	2.668	['SF3A1', 'SF3B2', 'RPS13', 'PSMC4', 'RPL35', 'PSMC6', 'PUF60', 'PRPF8', 'COPG1', 'VCP', 'RPL6', 'RPS5', 'EIF3E', 'RAN', 'PSMC2', 'CRNKL1', 'PSMD11', 'PSMA6', 'PSMA5', 'NAPA', 'GPN1', 'EIF3G', 'NUP54', 'RPL35A', 'PSMA3', 'RPL27', 'RPS24', 'SNRPD3', 'COPA', 'SLC39A7', 'CHMP4B', 'NXF1', 'RPL31', 'PSMB5', 'EBNA1BP2', 'PHF5A', 'PSMC5', 'EIF3B', 'RBM39', 'COPB2', 'PSMA7', 'NUP62', 'PSMD12', 'PNO1', 'N…	48	3.753
Development of carcinoma	['GORASP2', 'DCUN1D3', 'DCAF12', 'EXTL3', 'GSPT1', 'NCL', 'PNKD', 'PDZD8', 'TRIP12', 'KLHL8', 'ANP32B', 'C6orf62', 'SMAD2', 'LARP1', 'MTA2', 'KLF3', 'ZMAT3', 'GTF2B', 'PURA', 'KDM2A', 'FAM120A', 'MAZ', 'PPM1B', 'TMED10', 'NIPA2', 'PPP1R11', 'SPECC1L', 'NAA15', 'RAB9A', 'ZRANB1', 'PNN', 'LAMP1', 'C11orf24', 'RRM1', 'ZNF507', 'SERBP1', 'RNF31', 'USP10', 'FAF2', 'ADIPOR2', 'CAPRIN1', 'PTGES3', 'TNPO…	421	0.583	['RAPGEF1', 'LETM1', 'ATF4', 'HCFC1', 'CRIPT', 'RBM10', 'TMX2', 'SPG11', 'ALKBH3', 'RIOK2', 'DDX27', 'FRA10AC1', 'ASPSCR1', 'HDAC3', 'SENP3', 'HGS', 'RALY', 'PDE6D', 'IRF2BPL', 'GPATCH4', 'POLE3', 'USP5', 'VPS4A', 'MAPK8', 'SLC25A38', 'GART', 'MED16', 'PTGES2', 'NOL6', 'GMPR2', 'CUL1', 'POLR2C', 'IRAK1', 'PARP3', 'FOPNL', 'MCOLN1', 'COG2', 'FAF1', 'PEX19', 'SMPD4', 'UPF1', 'SNRPG', 'ZNF195', 'SCY…	1229	1.699
Gastrointestinal carcinoma	['GORASP2', 'DCUN1D3', 'IPO7', 'DCAF12', 'EXTL3', 'GSPT1', 'NCL', 'PNKD', 'PDZD8', 'TRIP12', 'SMAD2', 'LARP1', 'MTA2', 'KLF3', 'ZMAT3', 'GTF2B', 'CC2D1B', 'PURA', 'NRBP1', 'KDM2A', 'FAM120A', 'MAZ', 'PPM1B', 'TMED10', 'NIPA2', 'SPECC1L', 'C16orf72', 'FBXO45', 'NAA15', 'ST3GAL2', 'SURF4', 'SHOC2', 'ZRANB1', 'PNN', 'LAMP1', 'AP3M1', 'C11orf24', 'ZNF326', 'RRM1', 'ZNF507', 'SERBP1', 'RNF31', 'USP10'…	521	-0.128	['RAPGEF1', 'NKAP', 'LETM1', 'ATF4', 'HCFC1', 'RBM10', 'TMX2', 'SPG11', 'ALKBH3', 'RIOK2', 'DDX27', 'FRA10AC1', 'ASPSCR1', 'GLT8D1', 'TMEM62', 'HDAC3', 'SLC35E1', 'SENP3', 'HGS', 'RALY', 'FNTA', 'IRF2BPL', 'GPATCH4', 'OS9', 'POLE3', 'AIP', 'USP5', 'VPS4A', 'MAPK8', 'SLC25A38', 'GART', 'NEDD8', 'SGSM3', 'MED16', 'PTGES2', 'NOL6', 'TMEM184C', 'GMPR2', 'CUL1', 'POLR2C', 'IRAK1', 'PARP3', 'TMEM14C', …	1618	0.988
Development of malignant tumor	['GORASP2', 'DCUN1D3', 'DCAF12', 'EXTL3', 'GSPT1', 'NCL', 'PNKD', 'PDZD8', 'TRIP12', 'KLHL8', 'ANP32B', 'C6orf62', 'SMAD2', 'LARP1', 'MTA2', 'KLF3', 'ZMAT3', 'GTF2B', 'PURA', 'KDM2A', 'FAM120A', 'MAZ', 'PPM1B', 'TMED10', 'NIPA2', 'PPP1R11', 'SPECC1L', 'NAA15', 'RAB9A', 'ZRANB1', 'PNN', 'LAMP1', 'C11orf24', 'RRM1', 'ZNF507', 'SERBP1', 'RNF31', 'USP10', 'FAF2', 'ADIPOR2', 'CAPRIN1', 'PTGES3', 'TNPO…	423	0.598	['RAPGEF1', 'LETM1', 'ATF4', 'HCFC1', 'CRIPT', 'RBM10', 'TMX2', 'SPG11', 'ALKBH3', 'RIOK2', 'DDX27', 'FRA10AC1', 'ASPSCR1', 'HDAC3', 'SENP3', 'HGS', 'RALY', 'PDE6D', 'IRF2BPL', 'GPATCH4', 'POLE3', 'USP5', 'VPS4A', 'MAPK8', 'SLC25A38', 'GART', 'MED16', 'PTGES2', 'NOL6', 'GMPR2', 'CUL1', 'POLR2C', 'IRAK1', 'PARP3', 'FOPNL', 'MCOLN1', 'COG2', 'FAF1', 'PEX19', 'SMPD4', 'UPF1', 'SNRPG', 'ZNF195', 'SCY…	1232	1.757
Malignant solid tumor	['GORASP2', 'DCUN1D3', 'IPO7', 'DCAF12', 'EXTL3', 'AKIRIN1', 'GSPT1', 'NCL', 'PNKD', 'LNX2', 'PDZD8', 'TRIP12', 'KLHL8', 'ANP32B', 'C6orf62', 'SMAD2', 'LARP1', 'MTA2', 'KLF3', 'ZMAT3', 'GTF2B', 'CC2D1B', 'PURA', 'XIAP', 'NRBP1', 'KDM2A', 'FAM120A', 'MAZ', 'PPM1B', 'TMED10', 'NIPA2', 'PPP1R11', 'SPECC1L', 'TOLLIP', 'CPSF7', 'ADO', 'SIGMAR1', 'PFN1', 'C16orf72', 'GDE1', 'PPIF', 'FBXO45', 'NAA15', '…	671	0.827	['RAPGEF1', 'SRD5A3', 'POLR3K', 'NKAP', 'ATF4', 'LETM1', 'HCFC1', 'CRIPT', 'NARF', 'RBM10', 'TMX2', 'SPG11', 'ALKBH3', 'RIOK2', 'DDX27', 'FRA10AC1', 'HNRNPAB', 'ASPSCR1', 'NAPA', 'GLT8D1', 'TMEM62', 'HDAC3', 'SLC35E1', 'SENP3', 'HGS', 'RALY', 'PDE6D', 'FNTA', 'IRF2BPL', 'GPATCH4', 'OS9', 'POLE3', 'AIP', 'USP5', 'VPS4A', 'AKIP1', 'MAPK8', 'SLC25A38', 'NIT2', 'GART', 'COMMD3', 'NEDD8', 'SGSM3', 'ME…	2221	2.023
Digestive system cancer	['GORASP2', 'DCUN1D3', 'IPO7', 'DCAF12', 'EXTL3', 'GSPT1', 'NCL', 'PNKD', 'PDZD8', 'TRIP12', 'ANP32B', 'SMAD2', 'LARP1', 'MTA2', 'KLF3', 'ZMAT3', 'GTF2B', 'CC2D1B', 'PURA', 'NRBP1', 'KDM2A', 'FAM120A', 'MAZ', 'PPM1B', 'TMED10', 'NIPA2', 'SPECC1L', 'TOLLIP', 'SIGMAR1', 'PFN1', 'C16orf72', 'GDE1', 'FBXO45', 'NAA15', 'ST3GAL2', 'PDZD11', 'SURF4', 'POLR2F', 'SHOC2', 'ZRANB1', 'PNN', 'LAMP1', 'AP3M1',…	574	0.138	['RAPGEF1', 'NKAP', 'LETM1', 'ATF4', 'HCFC1', 'NARF', 'RBM10', 'TMX2', 'SPG11', 'ALKBH3', 'RIOK2', 'DDX27', 'FRA10AC1', 'HNRNPAB', 'ASPSCR1', 'GLT8D1', 'TMEM62', 'HDAC3', 'SLC35E1', 'SENP3', 'HGS', 'RALY', 'FNTA', 'IRF2BPL', 'GPATCH4', 'OS9', 'POLE3', 'AIP', 'USP5', 'VPS4A', 'MAPK8', 'SLC25A38', 'GART', 'NEDD8', 'SGSM3', 'MED16', 'PTGES2', 'NOL6', 'TMEM184C', 'GMPR2', 'CUL1', 'RPAIN', 'POLR2C', '…	1821	1.429
Macroautophagy of cells	['DYNLL2', 'VPS37A', 'TBK1', 'ULK1', 'PGAM5', 'MTMR3', 'RAB9A', 'LARP1', 'WAC', 'ATG7', 'PLAA', 'ATG5']	12	0	['AKT1', 'SNF8', 'VCP', 'CHMP6', 'SCOC', 'TSG101', 'AMBRA1', 'ATG3', 'VPS25', 'PRKAB1', 'SUPT5H', 'ATG12', 'ZFYVE1', 'MFN1', 'STAM', 'TSC2', 'PRKAG1', 'TOMM22', 'VPS28', 'NPC1', 'ATG4B', 'GABARAPL2', 'PINK1', 'HGS', 'OGG1', 'POLDIP2', 'CHMP4B', 'GABARAP', 'GAA', 'PIK3C3', 'UBXN6', 'CHMP2B', 'ATG13', 'QSOX1', 'PIK3R4', 'NBR1', 'BECN1', 'TOMM7', 'CHMP2A']	39	1.33
Macroautophagy	['DYNLL2', 'VPS37A', 'TBK1', 'ULK1', 'PGAM5', 'NFE2L2', 'MTMR3', 'RAB9A', 'LARP1', 'WAC', 'ATG7', 'PLAA', 'ATG5']	13	-0.378	['AKT1', 'SNF8', 'VCP', 'CHMP6', 'SCOC', 'TSG101', 'AMBRA1', 'ATG3', 'VPS25', 'PRKAB1', 'SUPT5H', 'ATG12', 'ZFYVE1', 'MFN1', 'STAM', 'TSC2', 'PRKAG1', 'TOMM22', 'VPS28', 'NPC1', 'ATG4B', 'GABARAPL2', 'PINK1', 'HGS', 'OGG1', 'POLDIP2', 'CHMP4B', 'GABARAP', 'GAA', 'PIK3C3', 'UBXN6', 'CHMP2B', 'ATG13', 'QSOX1', 'PIK3R4', 'NBR1', 'BECN1', 'TOMM7', 'MAPK8', 'CHMP2A']	40	1.023
Transcription of DNA	['ELF2', 'MED14', 'TCF12', 'ZHX1', 'USP47', 'ZBTB33', 'NCL', 'RBMX', 'CRY2', 'DEK', 'SMAD2', 'MTA2', 'KLF3', 'MYNN', 'CUX1', 'TRIAP1', 'GTF2B', 'CC2D1B', 'NRIP1', 'PURA', 'TCF20', 'DHX36', 'SUB1', 'MAZ', 'SCAF8', 'SREBF2', 'CNOT2', 'CRK', 'CTNNB1', 'CALR', 'CNBP', 'ZBTB5', 'PFN1', 'NAA15', 'IFRD1', 'CDC5L', 'PPARA', 'ZNF189', 'NONO', 'POLR3C', 'POLR2F', 'UBE3A', 'CHD4', 'NFYB', 'PPARD', 'GTF3C1',…	133	-0.395	['BLZF1', 'POLR3K', 'NKAP', 'ATF4', 'DDX41', 'HCFC1', 'RBM10', 'HSBP1', 'MED20', 'ASCC1', 'HNRNPAB', 'HDAC8', 'TRAF7', 'PCNA', 'POLR2K', 'HDAC3', 'GTF2F2', 'IKZF5', 'E2F4', 'IRF2BPL', 'UBTF', 'MXD4', 'ZNF639', 'CHD8', 'MAPK8', 'RBM14', 'ZNF668', 'INPP5K', 'NOLC1', 'KDM4A', 'NEDD8', 'MED16', 'METTL23', 'TFB2M', 'PTGES2', 'ZBTB17', 'HDAC2', 'ZNF131', 'POLR2C', 'IRAK1', 'CIR1', 'SRA1', 'RIPK1', 'BTF…	307	1.024
Processing of RNA	['CPSF7', 'HNRNPF', 'PAPOLA', 'RPL11', 'PRPF40A', 'SRSF1', 'TCERG1', 'TUT1', 'ELAVL1', 'WDR33', 'CDC5L', 'PPP1R8', 'ZBTB7A', 'SF3B1', 'POLR2A', 'POLR2F', 'SRSF7', 'IVNS1ABP', 'CCAR1', 'CDK13', 'HNRNPD', 'HNRNPR', 'PNN', 'RBMX', 'HNRNPU', 'SBDS', 'SF1', 'HTT', 'SRSF2', 'HNRNPUL1', 'REST', 'SF3B3', 'DDX17', 'LUC7L3', 'LSM3', 'SSU72', 'HNRNPH2', 'SMU1', 'MTPAP', 'HSPA8', 'PCBP1', 'SUPT6H', 'DNAJC8',…	66	-1.026	['SFSWAP', 'DUSP11', 'GTF2H1', 'DDX41', 'PCF11', 'HCFC1', 'PRPF8', 'FARS2', 'SYMPK', 'FASTK', 'CDK12', 'RBM10', 'EXOSC7', 'SUPT5H', 'RBM6', 'PRPF3', 'SNRNP40', 'POLR2B', 'DDX23', 'DDX27', 'EMG1', 'RRP7A', 'SF3B4', 'POLR2K', 'SNRNP200', 'TRA2A', 'SART3', 'SENP3', 'FCF1', 'DIS3', 'GTF2F2', 'SCAF4', 'CCNH', 'PHRF1', 'WDR46', 'WBP4', 'PRPF4B', 'WDR36', 'NOP14', 'MFAP1', 'MNAT1', 'PAF1', 'INTS12', 'HN…	200	0.433
Splicing of mRNA	['CPSF7', 'HNRNPF', 'TCERG1', 'PAPOLA', 'PRPF40A', 'SRSF1', 'WDR33', 'ELAVL1', 'CDC5L', 'PPP1R8', 'SF3B1', 'POLR2A', 'POLR2F', 'SRSF7', 'CDK13', 'HNRNPR', 'HNRNPD', 'PNN', 'CCAR1', 'RBMX', 'HNRNPU', 'SF1', 'SRSF2', 'HNRNPUL1', 'REST', 'SF3B3', 'DDX17', 'LSM3', 'HNRNPH2', 'SMU1', 'HSPA8', 'PCBP1', 'DNAJC8', 'SF3A3', 'NUDT21', 'SNRPD1', 'HNRNPC', 'HNRNPL', 'POLR2H', 'HNRNPK', 'TRA2B', 'SNRPB', 'PAB…	48	0.392	['SFSWAP', 'DDX41', 'PRPF8', 'PCF11', 'HCFC1', 'SYMPK', 'RBM10', 'PRPF3', 'SNRNP40', 'POLR2B', 'DDX23', 'SF3B4', 'POLR2K', 'SNRNP200', 'TRA2A', 'SART3', 'GTF2F2', 'WBP4', 'MFAP1', 'HNRNPH1', 'LSM6', 'CLP1', 'SNRNP70', 'SF3A1', 'SF3B2', 'PRPF19', 'CWC15', 'DHX16', 'LSM7', 'GTF2F1', 'SRRM1', 'PRCC', 'SART1', 'FIP1L1', 'POLR2G', 'GEMIN7', 'RBM17', 'CPSF2', 'WBP11', 'U2AF1L4', 'DDX46', 'POLR2D', 'POL…	114	1.897
Repair of DNA	['PARP1', 'BRD4', 'USP47', 'UNG', 'POLR2A', 'POLR2F', 'HUWE1', 'SETD2', 'HNRNPU', 'DEK', 'LIG4', 'RRM1', 'SMC1A', 'XRCC6', 'USP10', 'RPA2', 'KDM2A', 'ETV6', 'MBD4', 'POLR2H', 'SMARCA4', 'RAD23B', 'RNF4', 'COPS7B', 'EIF4G1', 'CTNNB1', 'RNF111', 'UBE2B', 'COPS3']	29	-1.541	['PARP9', 'GTF2H1', 'COPS7A', 'POLR2B', 'ALKBH3', 'ASCC1', 'COPS8', 'ZNF830', 'POLL', 'PCNA', 'POLR2K', 'RFC2', 'UBB', 'FTO', 'UBE2V2', 'XRCC5', 'COPS6', 'CCNH', 'FEN1', 'PSMD14', 'SMARCB1', 'CASP7', 'MNAT1', 'BCL2L1', 'SUMO1', 'ZMPSTE24', 'MAD2L2', 'PRPF19', 'MGMT', 'MUS81', 'NAE1', 'CIB1', 'ERCC2', 'POLR2G', 'LIG3', 'OTUB1', 'BABAM1', 'UBA52', 'POLG', 'COPS4', 'POLR2D', 'UBC', 'POLR2L', 'RPAIN'…	122	-0.006
Abdominal neoplasm	['GORASP2', 'DCUN1D3', 'IPO7', 'DCAF12', 'EXTL3', 'GSPT1', 'NCL', 'PNKD', 'PDZD8', 'TRIP12', 'KLHL8', 'ANP32B', 'C6orf62', 'SMAD2', 'LARP1', 'MTA2', 'KLF3', 'ZMAT3', 'GTF2B', 'CC2D1B', 'PURA', 'XIAP', 'NRBP1', 'KDM2A', 'FAM120A', 'MAZ', 'PPM1B', 'TMED10', 'NIPA2', 'PPP1R11', 'SPECC1L', 'TOLLIP', 'CPSF7', 'SIGMAR1', 'PFN1', 'C16orf72', 'GDE1', 'PPIF', 'FBXO45', 'NAA15', 'RAB9A', 'ST3GAL2', 'PDZD11…	623	-0.051	['RAPGEF1', 'SRD5A3', 'NKAP', 'LETM1', 'ATF4', 'HCFC1', 'NARF', 'RBM10', 'TMX2', 'SPG11', 'ALKBH3', 'RIOK2', 'DDX27', 'FRA10AC1', 'HNRNPAB', 'ASPSCR1', 'NAPA', 'GLT8D1', 'TMEM62', 'HDAC3', 'SLC35E1', 'SENP3', 'HGS', 'RALY', 'PDE6D', 'FNTA', 'IRF2BPL', 'GPATCH4', 'OS9', 'POLE3', 'AIP', 'USP5', 'VPS4A', 'MAPK8', 'SLC25A38', 'GART', 'NEDD8', 'SGSM3', 'MED16', 'PTGES2', 'NDUFA5', 'NOL6', 'TMEM184C', …	1986	1.871
Splicing of RNA	['CPSF7', 'HNRNPF', 'TCERG1', 'PAPOLA', 'PRPF40A', 'SRSF1', 'WDR33', 'ELAVL1', 'CDC5L', 'PPP1R8', 'ZBTB7A', 'SF3B1', 'POLR2A', 'POLR2F', 'SRSF7', 'IVNS1ABP', 'CCAR1', 'HNRNPR', 'HNRNPD', 'CDK13', 'PNN', 'RBMX', 'HNRNPU', 'SF1', 'SRSF2', 'HNRNPUL1', 'REST', 'SF3B3', 'DDX17', 'LUC7L3', 'LSM3', 'HNRNPH2', 'SMU1', 'HSPA8', 'PCBP1', 'DNAJC8', 'SF3A3', 'NUDT21', 'TARDBP', 'SNRPD1', 'HNRNPC', 'HNRNPL', …	54	-0.578	['SFSWAP', 'DDX41', 'PRPF8', 'PCF11', 'HCFC1', 'SYMPK', 'FASTK', 'CDK12', 'RBM10', 'PRPF3', 'SNRNP40', 'POLR2B', 'DDX23', 'SF3B4', 'POLR2K', 'SNRNP200', 'TRA2A', 'SART3', 'GTF2F2', 'WBP4', 'PRPF4B', 'MFAP1', 'HNRNPH1', 'LSM6', 'CLP1', 'SNRNP70', 'SF3A1', 'SF3B2', 'PRPF19', 'CWC15', 'USB1', 'DHX16', 'LSM7', 'GTF2F1', 'SRRM1', 'PRCC', 'SART1', 'FIP1L1', 'POLR2G', 'GEMIN7', 'RBM17', 'CPSF2', 'WBP11'…	123	1.508
Frequency of tumor	['GORASP2', 'DCUN1D3', 'DCAF12', 'EXTL3', 'GSPT1', 'NCL', 'PNKD', 'PDZD8', 'TRIP12', 'KLHL8', 'ANP32B', 'C6orf62', 'SMAD2', 'LARP1', 'MTA2', 'KLF3', 'ZMAT3', 'GTF2B', 'PURA', 'KDM2A', 'FAM120A', 'MAZ', 'PPM1B', 'TMED10', 'NIPA2', 'PPP1R11', 'SPECC1L', 'NAA15', 'RAB9A', 'ZRANB1', 'PNN', 'LAMP1', 'C11orf24', 'RRM1', 'ZNF507', 'SERBP1', 'RNF31', 'USP10', 'FAF2', 'ADIPOR2', 'CAPRIN1', 'PTGES3', 'TNPO…	433	0.337	['RAPGEF1', 'LETM1', 'ATF4', 'HCFC1', 'CRIPT', 'RBM10', 'TMX2', 'SPG11', 'ALKBH3', 'RIOK2', 'DDX27', 'FRA10AC1', 'ASPSCR1', 'HDAC3', 'SENP3', 'HGS', 'RALY', 'PDE6D', 'IRF2BPL', 'GPATCH4', 'POLE3', 'AIP', 'USP5', 'VPS4A', 'MAPK8', 'SLC25A38', 'GART', 'MED16', 'PTGES2', 'NOL6', 'GMPR2', 'CUL1', 'POLR2C', 'IRAK1', 'PARP3', 'FOPNL', 'MCOLN1', 'COG2', 'FAF1', 'PEX19', 'SMPD4', 'UPF1', 'SNRPG', 'ZNF195…	1257	2.489
Intestinal tumor	['GORASP2', 'DCUN1D3', 'IPO7', 'DCAF12', 'EXTL3', 'GSPT1', 'NCL', 'PNKD', 'PDZD8', 'TRIP12', 'SMAD2', 'LARP1', 'MTA2', 'KLF3', 'ZMAT3', 'GTF2B', 'CC2D1B', 'PURA', 'NRBP1', 'KDM2A', 'FAM120A', 'MAZ', 'PPM1B', 'TMED10', 'NIPA2', 'SPECC1L', 'SIGMAR1', 'C16orf72', 'FBXO45', 'NAA15', 'ST3GAL2', 'SURF4', 'ZRANB1', 'PNN', 'LAMP1', 'AP3M1', 'C11orf24', 'ZNF326', 'RRM1', 'ZNF507', 'SERBP1', 'RNF31', 'USP1…	516	-0.913	['RAPGEF1', 'NKAP', 'LETM1', 'ATF4', 'HCFC1', 'RBM10', 'TMX2', 'SPG11', 'ALKBH3', 'RIOK2', 'DDX27', 'FRA10AC1', 'ASPSCR1', 'GLT8D1', 'TMEM62', 'HDAC3', 'SLC35E1', 'SENP3', 'HGS', 'RALY', 'FNTA', 'IRF2BPL', 'GPATCH4', 'OS9', 'POLE3', 'AIP', 'USP5', 'VPS4A', 'MAPK8', 'SLC25A38', 'GART', 'SGSM3', 'MED16', 'NOL6', 'TMEM184C', 'CUL1', 'POLR2C', 'IRAK1', 'PARP3', 'TMEM14C', 'FOPNL', 'TUFM', 'COG2', 'FA…	1596	1.356
Incidence of tumor	['GORASP2', 'DCUN1D3', 'DCAF12', 'EXTL3', 'GSPT1', 'NCL', 'PNKD', 'PDZD8', 'TRIP12', 'KLHL8', 'ANP32B', 'C6orf62', 'SMAD2', 'LARP1', 'MTA2', 'KLF3', 'ZMAT3', 'GTF2B', 'PURA', 'KDM2A', 'FAM120A', 'MAZ', 'PPM1B', 'TMED10', 'NIPA2', 'PPP1R11', 'SPECC1L', 'PPIF', 'NAA15', 'RAB9A', 'ZRANB1', 'PNN', 'LAMP1', 'C11orf24', 'RRM1', 'ZNF507', 'SERBP1', 'RNF31', 'USP10', 'FAF2', 'ADIPOR2', 'CAPRIN1', 'PTGES3…	438	0.208	['RAPGEF1', 'LETM1', 'ATF4', 'HCFC1', 'CRIPT', 'RBM10', 'TMX2', 'SPG11', 'ALKBH3', 'RIOK2', 'DDX27', 'FRA10AC1', 'ASPSCR1', 'HDAC3', 'SENP3', 'HGS', 'RALY', 'PDE6D', 'IRF2BPL', 'GPATCH4', 'POLE3', 'AIP', 'USP5', 'VPS4A', 'MAPK8', 'SLC25A38', 'GART', 'MED16', 'PTGES2', 'NOL6', 'GMPR2', 'CUL1', 'POLR2C', 'IRAK1', 'PARP3', 'FOPNL', 'MCOLN1', 'COG2', 'FAF1', 'PEX19', 'SMPD4', 'UPF1', 'SNRPG', 'ZNF195…	1283	2.552
Extracranial solid tumor	['GORASP2', 'DCUN1D3', 'IPO7', 'DCAF12', 'EXTL3', 'AKIRIN1', 'GSPT1', 'NCL', 'PNKD', 'LNX2', 'PDZD8', 'TRIP12', 'KLHL8', 'ANP32B', 'C6orf62', 'SMAD2', 'LARP1', 'MTA2', 'KLF3', 'ZMAT3', 'GTF2B', 'CC2D1B', 'PURA', 'XIAP', 'NRBP1', 'KDM2A', 'FAM120A', 'MAZ', 'PPM1B', 'TMED10', 'NIPA2', 'PPP1R11', 'SPECC1L', 'TOLLIP', 'CPSF7', 'ADO', 'SIGMAR1', 'PFN1', 'C16orf72', 'GDE1', 'PPIF', 'FBXO45', 'NAA15', '…	674	-0.05	['RAPGEF1', 'SRD5A3', 'POLR3K', 'NKAP', 'ATF4', 'LETM1', 'HCFC1', 'CRIPT', 'NARF', 'RBM10', 'TMX2', 'SPG11', 'ALKBH3', 'RIOK2', 'DDX27', 'FRA10AC1', 'HNRNPAB', 'ASPSCR1', 'NAPA', 'GLT8D1', 'TMEM62', 'HDAC3', 'SLC35E1', 'SENP3', 'HGS', 'RALY', 'PDE6D', 'FNTA', 'IRF2BPL', 'GPATCH4', 'OS9', 'POLE3', 'AIP', 'USP5', 'VPS4A', 'AKIP1', 'MAPK8', 'SLC25A38', 'NIT2', 'GART', 'COMMD3', 'NEDD8', 'SGSM3', 'ME…	2219	2.379
Gastrointestinal tumor	['GORASP2', 'DCUN1D3', 'IPO7', 'DCAF12', 'EXTL3', 'GSPT1', 'NCL', 'PNKD', 'PDZD8', 'TRIP12', 'SMAD2', 'LARP1', 'MTA2', 'KLF3', 'ZMAT3', 'GTF2B', 'CC2D1B', 'PURA', 'NRBP1', 'KDM2A', 'FAM120A', 'MAZ', 'PPM1B', 'TMED10', 'NIPA2', 'SPECC1L', 'SIGMAR1', 'C16orf72', 'FBXO45', 'NAA15', 'ST3GAL2', 'SURF4', 'SHOC2', 'ZRANB1', 'PNN', 'LAMP1', 'AP3M1', 'C11orf24', 'ZNF326', 'RRM1', 'ZNF507', 'SERBP1', 'RNF3…	533	-0.378	['RAPGEF1', 'NKAP', 'LETM1', 'ATF4', 'HCFC1', 'RBM10', 'TMX2', 'SPG11', 'ALKBH3', 'RIOK2', 'DDX27', 'FRA10AC1', 'ASPSCR1', 'GLT8D1', 'TMEM62', 'HDAC3', 'SLC35E1', 'SENP3', 'HGS', 'RALY', 'FNTA', 'IRF2BPL', 'GPATCH4', 'OS9', 'POLE3', 'AIP', 'USP5', 'VPS4A', 'MAPK8', 'SLC25A38', 'GART', 'NEDD8', 'SGSM3', 'MED16', 'PTGES2', 'NOL6', 'TMEM184C', 'GMPR2', 'CUL1', 'POLR2C', 'IRAK1', 'PARP3', 'TMEM14C', …	1652	2.166
Tumorigenesis of epithelial neoplasm	['GORASP2', 'DCUN1D3', 'DCAF12', 'EXTL3', 'GSPT1', 'NCL', 'PNKD', 'PDZD8', 'TRIP12', 'KLHL8', 'ANP32B', 'C6orf62', 'SMAD2', 'LARP1', 'MTA2', 'KLF3', 'ZMAT3', 'GTF2B', 'PURA', 'KDM2A', 'FAM120A', 'MAZ', 'PPM1B', 'TMED10', 'NIPA2', 'PPP1R11', 'SPECC1L', 'NAA15', 'RAB9A', 'ZRANB1', 'PNN', 'LAMP1', 'C11orf24', 'RRM1', 'ZNF507', 'SERBP1', 'RNF31', 'USP10', 'FAF2', 'ADIPOR2', 'CAPRIN1', 'PTGES3', 'TNPO…	424	-0.303	['RAPGEF1', 'LETM1', 'ATF4', 'HCFC1', 'CRIPT', 'RBM10', 'TMX2', 'SPG11', 'ALKBH3', 'RIOK2', 'DDX27', 'FRA10AC1', 'ASPSCR1', 'HDAC3', 'SENP3', 'HGS', 'RALY', 'PDE6D', 'IRF2BPL', 'GPATCH4', 'POLE3', 'AIP', 'USP5', 'VPS4A', 'MAPK8', 'SLC25A38', 'GART', 'MED16', 'PTGES2', 'NOL6', 'GMPR2', 'CUL1', 'POLR2C', 'IRAK1', 'PARP3', 'FOPNL', 'MCOLN1', 'COG2', 'FAF1', 'PEX19', 'SMPD4', 'UPF1', 'SNRPG', 'ZNF195…	1247	2.281
Activation of DNA endogenous promoter	['ELF2', 'MED14', 'TCF12', 'ZHX1', 'NCL', 'RBMX', 'CRY2', 'DEK', 'SMAD2', 'MTA2', 'KLF3', 'CUX1', 'TRIAP1', 'GTF2B', 'CC2D1B', 'NRIP1', 'TCF20', 'DHX36', 'SUB1', 'MAZ', 'SCAF8', 'SREBF2', 'CNOT2', 'CRK', 'CTNNB1', 'CALR', 'CNBP', 'ZBTB5', 'PFN1', 'IFRD1', 'CDC5L', 'PPARA', 'ZNF189', 'POLR3C', 'POLR2F', 'UBE3A', 'CHD4', 'PPARD', 'PCBP1', 'USP16', 'CREG1', 'RPRD1B', 'LMO4', 'PPP2CA', 'PURB', 'SMARC…	103	-1.285	['HTATIP2', 'BLZF1', 'PARP9', 'CEBPZ', 'WDR77', 'POLR3K', 'CHUK', 'NKAP', 'GTF2H1', 'ATF4', 'DDX41', 'HCFC1', 'MXI1', 'USF2', 'LARP7', 'MED24', 'RBM10', 'HSBP1', 'KAT2B', 'SARNP', 'SUPT5H', 'POLR2B', 'MED20', 'POLR3GL', 'NFIL3', 'HNRNPAB', 'DDRGK1', 'ITGB1BP1', 'HDAC8', 'CIAO1', 'NCOA6', 'TEF', 'TRAF7', 'PCNA', 'POLR2K', 'ARMCX3', 'HDAC3', 'ATF1', 'GZF1', 'TRAF6', 'ARNT', 'WDR61', 'GTF3C2', 'GTF2…	228	1.317
Processing of mRNA	['CPSF7', 'HNRNPF', 'TCERG1', 'PAPOLA', 'PRPF40A', 'SRSF1', 'TUT1', 'WDR33', 'ELAVL1', 'CDC5L', 'PPP1R8', 'SF3B1', 'POLR2A', 'POLR2F', 'SRSF7', 'CDK13', 'HNRNPR', 'HNRNPD', 'CCAR1', 'PNN', 'RBMX', 'HNRNPU', 'SF1', 'HTT', 'SRSF2', 'HNRNPUL1', 'REST', 'SF3B3', 'DDX17', 'LSM3', 'SSU72', 'HNRNPH2', 'SMU1', 'MTPAP', 'HSPA8', 'PCBP1', 'SUPT6H', 'DNAJC8', 'SF3A3', 'NUDT21', 'SNRPD1', 'HNRNPC', 'HNRNPL',…	57	-0.141	['SFSWAP', 'GTF2H1', 'DDX41', 'PCF11', 'HCFC1', 'PRPF8', 'SYMPK', 'RBM10', 'SUPT5H', 'PRPF3', 'SNRNP40', 'POLR2B', 'DDX23', 'SF3B4', 'POLR2K', 'SNRNP200', 'TRA2A', 'SART3', 'SCAF4', 'GTF2F2', 'CCNH', 'PHRF1', 'WBP4', 'MFAP1', 'MNAT1', 'PAF1', 'HNRNPH1', 'LSM6', 'PRKACA', 'CLP1', 'SNRNP70', 'SF3A1', 'SF3B2', 'PRPF19', 'CWC15', 'DHX16', 'LSM7', 'ERCC2', 'GTF2F1', 'SRRM1', 'PRCC', 'SART1', 'FIP1L1',…	129	2.704
Cancer	['GORASP2', 'DCUN1D3', 'IPO7', 'DCAF12', 'EXTL3', 'AKIRIN1', 'GSPT1', 'NCL', 'PNKD', 'LNX2', 'PDZD8', 'TRIP12', 'KLHL8', 'ANP32B', 'C6orf62', 'SMAD2', 'LARP1', 'MTA2', 'KLF3', 'ZMAT3', 'GTF2B', 'CC2D1B', 'PURA', 'XIAP', 'NRBP1', 'KDM2A', 'FAM120A', 'MAZ', 'PPM1B', 'TMED10', 'NIPA2', 'PPP1R11', 'SPECC1L', 'TOLLIP', 'CPSF7', 'ADO', 'SIGMAR1', 'PFN1', 'C16orf72', 'GDE1', 'PPIF', 'FBXO45', 'NAA15', '…	675	0.477	['RAPGEF1', 'SRD5A3', 'POLR3K', 'NKAP', 'ATF4', 'LETM1', 'HCFC1', 'CRIPT', 'NARF', 'RBM10', 'TMX2', 'SPG11', 'ALKBH3', 'RIOK2', 'DDX27', 'FRA10AC1', 'HNRNPAB', 'ASPSCR1', 'NAPA', 'GLT8D1', 'TMEM62', 'HDAC3', 'SLC35E1', 'SENP3', 'HGS', 'RALY', 'PDE6D', 'FNTA', 'IRF2BPL', 'GPATCH4', 'OS9', 'POLE3', 'AIP', 'USP5', 'VPS4A', 'AKIP1', 'MAPK8', 'SLC25A38', 'NIT2', 'GART', 'COMMD3', 'NEDD8', 'SGSM3', 'ME…	2230	3.33
Cell viability of cervical cancer cell lines		0	-7.521	['AURKAIP1', 'PRPF19', 'INPP5K', 'SLC48A1', 'MPG', 'XPC', 'CDK8', 'SYMPK', 'VBP1', 'LIG3', 'TCP1', 'PFDN2', 'PTPN23', 'EIF2AK4', 'ADK', 'EIF3E', 'EWSR1', 'POLH', 'PPP2R1A', 'RFK', 'MTMR6', 'KAT5', 'ATF6', 'LAMTOR3', 'PFDN4', 'PI4K2A', 'PPP2R5A', 'PFDN5', 'OGG1', 'RIPK1', 'DAXX', 'BAG1', 'MCOLN1', 'PPP4R1', 'BCKDK', 'MTMR1', 'CLK3', 'DUSP22', 'BCL2L1', 'CTBP1', 'PPP1CA', 'INPP5A', 'PFDN6', 'PNKP']	44	-3.934
Organismal death	['RAB11A', 'SRSF1', 'SEC63', 'TCF12', 'EXTL3', 'UNG', 'RTN4', 'HUWE1', 'TRIP12', 'CCNK', 'SMAD2', 'ZMYM2', 'ICMT', 'JAK1', 'MTA2', 'CSNK1D', 'KLF3', 'PPP6C', 'ITGB1', 'BAG6', 'CUX1', 'VTA1', 'KPNA1', 'ULK1', 'PURA', 'ANKH', 'XIAP', 'DHX36', 'CTNND1', 'NRBP1', 'KDM2A', 'SUB1', 'MAP3K7', 'TOP2B', 'SIAH1', 'RAD23B', 'CDK4', 'PTPN11', 'PPM1B', 'SREBF2', 'CRK', 'TMED10', 'CTNNB1', 'MAPK6', 'CALR', 'ME…	195	5.1	['DPAGT1', 'RAPGEF1', 'ATOX1', 'STXBP3', 'ATF4', 'CDK12', 'HSBP1', 'RPL4', 'ALKBH3', 'HNRNPAB', 'MIF4GD', 'ZNF830', 'HDAC8', 'NPC1', 'PCNA', 'HDAC3', 'HGS', 'E2F4', 'L3MBTL2', 'UBTF', 'RALA', 'AIP', 'VTI1B', 'NOA1', 'VPS4A', 'PGP', 'CAPZB', 'CHD8', 'MAPK8', 'PPP4C', 'LAMTOR2', 'INPP5K', 'PIK3CB', 'KDM4A', 'GBA', 'NEDD8', 'ACLY', 'LIG3', 'POMT1', 'AP1M1', 'USE1', 'ZBTB17', 'HDAC2', 'CUL1', 'PICK1'…	444	8.743
Digestive organ tumor	['GORASP2', 'DCUN1D3', 'IPO7', 'DCAF12', 'EXTL3', 'GSPT1', 'NCL', 'PNKD', 'PDZD8', 'TRIP12', 'ANP32B', 'SMAD2', 'LARP1', 'MTA2', 'KLF3', 'ZMAT3', 'GTF2B', 'CC2D1B', 'PURA', 'NRBP1', 'KDM2A', 'FAM120A', 'MAZ', 'PPM1B', 'TMED10', 'NIPA2', 'SPECC1L', 'TOLLIP', 'SIGMAR1', 'PFN1', 'C16orf72', 'GDE1', 'FBXO45', 'NAA15', 'ST3GAL2', 'PDZD11', 'SURF4', 'POLR2F', 'SHOC2', 'ZRANB1', 'PNN', 'LAMP1', 'AP3M1',…	588	-0.992	['RAPGEF1', 'NKAP', 'LETM1', 'ATF4', 'HCFC1', 'NARF', 'RBM10', 'TMX2', 'SPG11', 'ALKBH3', 'RIOK2', 'DDX27', 'FRA10AC1', 'HNRNPAB', 'ASPSCR1', 'GLT8D1', 'TMEM62', 'HDAC3', 'SLC35E1', 'SENP3', 'HGS', 'RALY', 'FNTA', 'IRF2BPL', 'GPATCH4', 'OS9', 'POLE3', 'AIP', 'USP5', 'VPS4A', 'MAPK8', 'SLC25A38', 'GART', 'NEDD8', 'SGSM3', 'MED16', 'PTGES2', 'NDUFA5', 'NOL6', 'TMEM184C', 'GMPR2', 'CUL1', 'RPAIN', '…	1868	2.654
Cell viability of colorectal cancer cell lines		0	-7.521	['AKT1', 'RPF1', 'SF3A1', 'PRPF19', 'SNRPG', 'PIN1', 'PES1', 'USP39', 'ATG3', 'MLH1', 'RRS1', 'POLR1D', 'DHX38', 'HMGB1', 'HDAC2', 'BAD', 'FADD', 'ATG4B', 'TOP1', 'GTPBP4', 'HDAC3', 'RPL35A', 'NSA2', 'SNRNP200', 'EIF2AK3', 'DHX8', 'OGG1', 'DIS3', 'UTP15', 'EBNA1BP2', 'SMARCB1', 'RBM39', 'TXNL4A', 'MSH3', 'BCL2L1', 'NUP62', 'STX8', 'NOP2', 'BECN1', 'EIF4A3', 'LSM6', 'U2AF2', 'STRAP']	43	-3.269
Homologous recombination		0	-7.521	['AKT1', 'SF3B2', 'PRPF19', 'PRPF8', 'DDA1', 'MEPCE', 'LRRC40', 'TIMM13', 'SIRT6', 'GPS1', 'SART1', 'COPS7A', 'MLH1', 'SUPT5H', 'RUVBL1', 'DDB1', 'KAT5', 'SF3B4', 'MCM3AP', 'SNRPD2', 'SNRNP200', 'RFC2', 'ENY2', 'SF3B5', 'PRPF6', 'FBXW5', 'NSMCE2', 'RAD51C', 'LSM2', 'SNRNP27', 'MCPH1', 'RAD50', 'CHCHD3']	33	-3.224
Recombination of cells		0	-7.521	['SF3B2', 'PRPF19', 'PRPF8', 'DDA1', 'MUS81', 'MEPCE', 'LRRC40', 'TIMM13', 'GPS1', 'SART1', 'COPS7A', 'MLH1', 'SUPT5H', 'RUVBL1', 'DDB1', 'KAT5', 'SF3B4', 'SNRPD2', 'SNRNP200', 'RFC2', 'SF3B5', 'PRPF6', 'FBXW5', 'LSM2', 'SNRNP27', 'MCPH1', 'RAD50', 'ERCC1', 'CHCHD3']	29	-2.854
Endocytosis by cervical cancer cell lines		0	-7.521	['ATP6V1F', 'ASB1', 'HAX1', 'ATP6V1D', 'NKAP', 'SCARB2', 'ATP6AP1', 'PTRHD1', 'ATP6V1E1', 'KAT5', 'SF3B4', 'DNM2', 'ATP6V0D1', 'SART1', 'ABI1', 'SMARCB1', 'SHARPIN']	17	-2.798
Autophagy of leukemia cell lines		0	-7.521	['MAP2K1', 'MAP2K2', 'BCL2L1', 'DRAM2', 'SMPD1', 'BECN1']	6	-2.433
Recombination		0	-7.521	['AKT1', 'SF3B2', 'SUPV3L1', 'PRPF19', 'DDA1', 'MUS81', 'PRPF8', 'ERCC2', 'MEPCE', 'LRRC40', 'TIMM13', 'SIRT6', 'GPS1', 'SART1', 'PIN1', 'LIG3', 'COPS7A', 'MLH1', 'SUPT5H', 'RUVBL1', 'HMGB1', 'DDB1', 'ALYREF', 'KAT5', 'POLL', 'SF3B4', 'MCM3AP', 'RMI1', 'MSH6', 'RPAIN', 'RFC2', 'SNRNP200', 'ENDOG', 'SNRPD2', 'ENY2', 'SF3B5', 'TERF2', 'BANF1', 'PRPF6', 'FBXW5', 'NSMCE2', 'RAD51C', 'LSM2', 'SNRNP27'…	52	-2.346
Modification of rRNA		0	-7.521	['UTP14A', 'WDR12', 'DKC1', 'DIMT1', 'NOLC1', 'NOL11', 'EXOSC4', 'UTP6', 'PES1', 'UTP3', 'EXOSC7', 'PELP1', 'NOL6', 'WDR55', 'WDR75', 'GTF2H5', 'EXOSC1', 'DDX27', 'WDR3', 'RRP36', 'EMG1', 'RRP7A', 'TSR3', 'BMS1', 'IMP4', 'DCAF13', 'NAT10', 'RPL35A', 'RPS6', 'KRR1', 'RPL27', 'SENP3', 'NOP58', 'FCF1', 'EXOSC8', 'IMP3', 'NOB1', 'NOL8', 'DIS3', 'RPS24', 'TFB1M', 'EXOSC10', 'POP5', 'RPL14', 'WDR46', '…	53	-2.195
Processing of rRNA		0	-7.521	['UTP14A', 'WDR12', 'DKC1', 'DIMT1', 'NOLC1', 'NOL11', 'EXOSC4', 'UTP6', 'PES1', 'UTP3', 'EXOSC7', 'PELP1', 'NOL6', 'WDR55', 'WDR75', 'GTF2H5', 'EXOSC1', 'DDX27', 'WDR3', 'RRP36', 'EMG1', 'RRP7A', 'BMS1', 'IMP4', 'DCAF13', 'RPL35A', 'RPS6', 'KRR1', 'RPL27', 'SENP3', 'NOP58', 'FCF1', 'EXOSC8', 'IMP3', 'NOB1', 'NOL8', 'DIS3', 'RPS24', 'EXOSC10', 'POP5', 'RPL14', 'WDR46', 'DDX49', 'UTP15', 'TRMT112'…	50	-2.195
Repair of nucleotide		0	-7.521	['XPC', 'POLH', 'DDB2', 'XPA', 'ERCC3', 'ERCC1', 'PCNA']	7	-2
Excision repair of nucleotide		0	-7.521	['XPC', 'XPA', 'ERCC3', 'ERCC1', 'PCNA']	5	-2
Differentiation of ectodermal cells		0	-7.521	['VPS52', 'MAPK8', 'LAMTOR3', 'CHCHD2', 'MAPK9']	5	-1.982
Formation of peroxisomes		0	-7.521	['PEX16', 'PEX1', 'PEX11A', 'PEX26', 'PEX19', 'ABCD3', 'PEX6']	7	-1.961
Nuclear export		0	-7.521	['CHCHD4', 'UPF1', 'UPF3B', 'SYMPK', 'SRRM1', 'MAPK9', 'FIP1L1', 'NUP85', 'CPSF2', 'NXT1', 'LSG1', 'SARNP', 'RAN', 'U2AF1L4', 'DHX38', 'DDX19B', 'SMG5', 'ALYREF', 'SEH1L', 'NUP54', 'AAAS', 'MAGOH', 'THOC5', 'NXF1', 'UPF2', 'XPOT', 'NUP133', 'SEC13', 'POLDIP3', 'CHP1', 'KHDRBS1', 'NUP62', 'CPSF4', 'ALKBH5', 'SRSF4', 'NUP107', 'EIF5A', 'EIF4A3', 'U2AF2', 'THOC7']	40	-1.961
Release of virus		0	-7.521	['ATG12', 'DDX56', 'SSB', 'CHMP2B', 'HGS', 'CHMP5', 'CHMP6', 'FDPS', 'BCL2L1', 'TSG101', 'VPS4A', 'CHMP1A', 'CHMP4B', 'MBTPS1', 'DNM2', 'COPS5', 'ANXA6', 'CHMP2A']	18	-1.929
Cleavage of DNA fragment		0	-7.521	['APEX1', 'OGG1', 'FEN1', 'TOP1', 'PCNA', 'ENDOG']	6	-1.865
Cleavage of DNA		0	-7.521	['MPG', 'APEX1', 'OGG1', 'HMGB1', 'FEN1', 'ERCC2', 'ERCC3', 'TOP1', 'PCNA', 'MAPK8', 'ENDOG']	11	-1.845
Export of RNA		0	-7.521	['UPF1', 'UPF3B', 'SYMPK', 'SRRM1', 'FIP1L1', 'NUP85', 'CPSF2', 'NXT1', 'SARNP', 'RAN', 'U2AF1L4', 'DHX38', 'DDX19B', 'SMG5', 'ALYREF', 'SEH1L', 'NUP54', 'AAAS', 'MAGOH', 'THOC5', 'NXF1', 'UPF2', 'XPOT', 'NUP133', 'SEC13', 'POLDIP3', 'KHDRBS1', 'NUP62', 'CPSF4', 'ALKBH5', 'SRSF4', 'NUP107', 'EIF5A', 'EIF4A3', 'U2AF2', 'THOC7']	36	-1.826
Transcription of mRNA		0	-7.521	['NELFE', 'RXRA', 'GTF2F1', 'DHX9', 'NELFCD', 'POLR2G', 'PIN1', 'MLH1', 'SUPT5H', 'POLR2B', 'HMGB1', 'POLR2D', 'POLR2L', 'EIF2B5', 'POLR2K', 'POLR2C', 'POLR2E', 'ATF1', 'BRF1', 'GTF2F2', 'NELFB', 'POLR2J', 'ATF2', 'CDK9', 'ELK1', 'POLR2I', 'MAPK8']	27	-1.605
Development of mitochondria		0	-7.521	['SUPV3L1', 'CHUK', 'LETM1', 'PNPT1', 'PARK7', 'TFAM', 'MFN1', 'HDAC2', 'SLIRP', 'POLDIP2', 'FIS1', 'NDUFS6', 'OPA3', 'MTM1', 'SSBP1', 'BCL2L1', 'STOML2', 'BECN1', 'PANK2']	19	-1.561
Cycling of centrosome		0	-7.521	['BBS4', 'PCM1', 'RANBP1', 'PIN1', 'CEP57', 'DYNC1LI1', 'CHMP1A', 'CUL1', 'UXT', 'TOP1', 'FBXW5', 'NUBP1', 'HAUS4', 'CHMP4B', 'CHMP2B', 'CHMP5', 'NUP62', 'NSFL1C', 'GOLGA2', 'VDAC3', 'CHMP2A', 'HAUS3']	22	-1.437
Mismatch repair		0	-7.521	['MLH1', 'POLD2', 'XRCC5', 'MCM7', 'MSH3', 'HMGB1', 'PMS1', 'RPA3', 'PCNA', 'MSH6']	10	-1.411
Synthesis of heme		0	-7.521	['COX15', 'HMBS', 'UROD', 'ALAD', 'CPOX', 'BCL2L1', 'FXN', 'HEBP1', 'C10orf88', 'UROS', 'SLC25A38']	11	-1.408
Export of mRNA		0	-7.521	['UPF1', 'UPF3B', 'SYMPK', 'SRRM1', 'FIP1L1', 'NUP85', 'CPSF2', 'NXT1', 'SARNP', 'U2AF1L4', 'DHX38', 'DDX19B', 'SMG5', 'ALYREF', 'SEH1L', 'NUP54', 'AAAS', 'MAGOH', 'THOC5', 'NXF1', 'UPF2', 'NUP133', 'SEC13', 'POLDIP3', 'KHDRBS1', 'NUP62', 'CPSF4', 'ALKBH5', 'SRSF4', 'NUP107', 'EIF5A', 'EIF4A3', 'U2AF2', 'THOC7']	34	-1.287
DNA replication		0	-7.521	['AKT1', 'DNAJA3', 'DUT', 'CST3', 'NAE1', 'TSG101', 'UCHL5', 'UPF1', 'TFAM', 'DHX9', 'PCM1', 'MAPK9', 'MGME1', 'LIG3', 'RPAIN', 'RAD17', 'DNAJC2', 'MCM7', 'POLH', 'TMEM9', 'WRNIP1', 'HMGB1', 'POLG', 'DDB1', 'ING1', 'UBA5', 'CUL1', 'KAT5', 'POLE4', 'MCM3AP', 'TOP1', 'RNASEH1', 'PCNA', 'GTPBP4', 'RAD1', 'RFC2', 'ABCB7', 'ENDOG', 'ATF1', 'POLD2', 'RMI1', 'RFC5', 'XRCC5', 'AAGAB', 'CUL4B', 'RING1', '…	61	-1.269
Cleavage of RNA		0	-7.521	['DROSHA', 'RPP14', 'EXOSC8', 'APEX1', 'CPSF4', 'SENP2', 'UBE2I']	7	-1.254
Release of lentivirus		0	-7.521	['SSB', 'CHMP2B', 'HGS', 'CHMP5', 'CHMP6', 'TSG101', 'VPS4A', 'CHMP1A', 'CHMP4B', 'DNM2', 'COPS5', 'CHMP2A']	12	-1.119
Mismatch repair of DNA		0	-7.521	['MLH1', 'XRCC5', 'MCM7', 'HMGB1', 'MSH3', 'PCNA', 'MSH6']	7	-1.117
Budding of virus		0	-7.521	['AP1M1', 'LRSAM1', 'CHMP5', 'WWP2', 'TSG101', 'VPS4A', 'VPS28', 'WWP1', 'CHMP4B', 'ANXA6', 'CHMP2A']	11	-1.114
Respiration of mitochondria		0	-7.521	['MFN1', 'PINK1', 'DLST', 'PNPLA8', 'MAPK8', 'BCL2L1', 'TFAM', 'SCO2', 'MAPK9', 'TAZ']	10	-1.105
Quantity of peroxisomes		0	-7.521	['ACOX1', 'ACOT8', 'PEX11B', 'PEX2']	4	-1.072
Budding of HIV-1		0	-7.521	['AP1M1', 'CHMP2A', 'VPS28', 'TSG101']	4	-1.067
Budding of lentivirus		0	-7.521	['AP1M1', 'TSG101', 'VPS4A', 'VPS28', 'CHMP2A']	5	-1.067
Metabolism of porphyrin		0	-7.521	['COX15', 'HMBS', 'UROD', 'ALAD', 'CPOX', 'BCL2L1', 'FXN', 'HEBP1', 'HMOX2', 'PRDX2', 'C10orf88', 'UROS', 'SLC25A38']	13	-1.026
Accumulation of autophagolysosome		0	-7.521	['ATG4B', 'ATG12', 'ATG3', 'BECN1']	4	-1
Deacetylation of protein		0	-7.521	['HDAC2', 'SIRT5', 'HDAC6', 'SIRT6', 'SIRT2', 'HDAC3', 'SIRT3']	7	-1
Function of mitochondria		0	-7.521	['SURF1', 'GPX4', 'PNPLA8', 'PNPT1', 'TYK2', 'PLIN3', 'MGME1', 'RHOT1', 'COX8A', 'MFN1', 'POLG', 'PINK1', 'POLDIP2', 'PARL', 'CDK5RAP1', 'GFER', 'FXN', 'HSD17B10', 'NOA1', 'HINT2', 'NDUFS2']	21	-0.922
Release of HIV		0	-7.521	['SSB', 'CHMP2B', 'HGS', 'CHMP5', 'CHMP6', 'VPS4A', 'CHMP1A', 'CHMP4B', 'DNM2', 'COPS5', 'CHMP2A']	11	-0.896
Fusion of lysosome		0	-7.521	['VPS16', 'MCOLN1', 'VPS33A', 'GABARAPL2', 'SCARB2', 'VCP', 'SNAP29', 'TSG101', 'STX17', 'SMPD1', 'NPC1', 'HDAC6', 'BECN1', 'GABARAP', 'SNAPIN']	15	-0.873
Transport of heavy metal		0	-7.521	['COMMD1', 'ATOX1', 'USF2', 'NEDD8', 'MON1A', 'COX19', 'ABCB10', 'PRKAG1', 'SLC30A1', 'CUL1', 'TMEM199', 'SLC30A5', 'CCDC22', 'SLC30A9', 'ABCB7', 'SIRT3', 'ATP6V0A2', 'OGG1', 'UROD', 'ATP6AP1', 'ATP6V1G1', 'SLC39A3', 'NUBP1', 'SLC39A7', 'CISD1', 'JUND', 'FXN', 'HMOX2', 'ATP6V0D1', 'FBXL5', 'SCO1']	31	-0.861
Cancer of secretory structure	['GORASP2', 'IPO7', 'DCAF12', 'EXTL3', 'AKIRIN1', 'GSPT1', 'NCL', 'PNKD', 'PDZD8', 'TRIP12', 'KLHL8', 'ANP32B', 'SMAD2', 'LARP1', 'MTA2', 'KLF3', 'ZMAT3', 'CC2D1B', 'PURA', 'XIAP', 'NRBP1', 'KDM2A', 'FAM120A', 'MAZ', 'NIPA2', 'SPECC1L', 'TOLLIP', 'CPSF7', 'ADO', 'SIGMAR1', 'PFN1', 'C16orf72', 'PPIF', 'FBXO45', 'NAA15', 'ST3GAL2', 'PDZD11', 'SURF4', 'SHOC2', 'ZRANB1', 'PNN', 'LAMP1', 'AP3M1', 'ZNF…	565	-7.521	['RAPGEF1', 'SRD5A3', 'POLR3K', 'NKAP', 'ATF4', 'LETM1', 'HCFC1', 'NARF', 'RBM10', 'SPG11', 'ALKBH3', 'RIOK2', 'DDX27', 'FRA10AC1', 'HNRNPAB', 'ASPSCR1', 'NAPA', 'GLT8D1', 'TMEM62', 'HDAC3', 'SLC35E1', 'SENP3', 'HGS', 'RALY', 'FNTA', 'IRF2BPL', 'GPATCH4', 'OS9', 'POLE3', 'AIP', 'USP5', 'VPS4A', 'AKIP1', 'MAPK8', 'SLC25A38', 'NIT2', 'GART', 'COMMD3', 'SGSM3', 'MED16', 'PTGES2', 'NDUFA5', 'NOL6', '…	1809	-0.842
Viral life cycle		0	-7.521	['EED', 'CHMP6', 'TSG101', 'RANBP1', 'PIN1', 'NUP85', 'UBA52', 'RAN', 'VPS28', 'UBC', 'SEH1L', 'NUP54', 'UBB', 'AAAS', 'BANF1', 'CHMP4B', 'TNIP1', 'NUP133', 'SEC13', 'CHMP2B', 'CHMP5', 'NUP62', 'SUMO1', 'VPS4A', 'NUP107', 'PI4KA', 'UBE2I', 'CHMP2A']	28	-0.816
Budding of Retroviridae		0	-7.521	['AP1M1', 'WWP2', 'TSG101', 'VPS4A', 'VPS28', 'WWP1', 'CHMP2A']	7	-0.816
Cell viability of mesothelioma cell lines		0	-7.521	['CC2D1A', 'MAP2K5', 'CASP9', 'MAPK8', 'BCL2L1', 'MAPK9']	6	-0.777
Conformational modification of DNA		0	-7.521	['XPC', 'RUVBL1', 'DDB2', 'MCM7', 'ERCC5', 'HMGB1', 'GTF3A', 'ERCC2', 'UBTF', 'ERCC3', 'XPA', 'TOP1']	12	-0.723
Release of HIV-1		0	-7.521	['SSB', 'CHMP2B', 'HGS', 'CHMP5', 'CHMP6', 'CHMP1A', 'CHMP4B', 'DNM2', 'COPS5', 'CHMP2A']	10	-0.657
Formation of lipid droplets		0	-7.521	['UCHL3', 'ARFRP1', 'PRPF19', 'ATF6', 'ACLY', 'PLIN3', 'ACOT8']	7	-0.64
Re-replication of DNA		0	-7.521	['AKT1', 'CUL4B', 'NAE1', 'DDB1', 'CUL1', 'MAPK9']	6	-0.64
Cell death of melanoma cell lines		0	-7.521	['SF3A1', 'MED6', 'CUL2', 'UBA3', 'PIK3CB', 'ATF4', 'DDX41', 'BIRC2', 'MDC1', 'TBCCD1', 'PRCC', 'CSNK1A1', 'PEBP1', 'TMEM69', 'PSMD7', 'EIF2B4', 'CNOT11', 'PSMD2', 'ILF2', 'SSB', 'MAP2K1', 'MCM7', 'POLH', 'CASP9', 'GBA2', 'CLCN7', 'CUL1', 'EMG1', 'RNF5', 'TOP1', 'PCNA', 'EIF3G', 'GPN1', 'HDAC3', 'ATF1', 'EIF2AK3', 'NOB1', 'FEN1', 'NIF3L1', 'AKT1S1', 'PRDX1', 'PSMD14', 'TUFM', 'UBE2L3', 'ATF2', 'H…	51	-0.608
Joining of DNA		0	-7.521	['APEX1', 'PARP3', 'MGMT', 'APTX', 'RAD50', 'ERCC2', 'POLM', 'TOP1', 'LIG3']	9	-0.605
Checkpoint control		0	-7.521	['BUB3', 'INTS3', 'ERCC2', 'MDC1', 'NABP2', 'PRCC', 'PIN1', 'RAD17', 'MCM7', 'POLH', 'GTF2H5', 'MEN1', 'RAD1', 'RPS6', 'RAD51C', 'TTI1', 'MAD2L1BP', 'ZW10', 'HUS1', 'MCPH1', 'BCL2L1', 'ERCC3']	22	-0.594
Proliferation of peroxisomes		0	-7.521	['FIS1', 'PEX11A', 'ACOT8', 'RXRA', 'PEX19', 'ACOX1', 'SCP2', 'PEX11B']	8	-0.544
Hydrolysis of protein fragment		0	-7.521	['AKT1', 'AURKAIP1', 'CST3', 'PSEN2', 'PSMC4', 'UBA3', 'NEDD8', 'CSTB', 'IST1', 'HDAC6', 'CTSA', 'PITRM1', 'SPPL2B', 'CAPN1', 'USP25', 'DPP7', 'XPNPEP1', 'UFSP2', 'THOP1', 'CASP9', 'HDAC2', 'TPP2', 'FBXL6', 'BAD', 'CAPN7', 'MBTPS1', 'FADD', 'ATG4B', 'LONP1', 'PREP', 'RNPEP', 'APEH', 'CTSD', 'PGPEP1', 'SPCS1', 'PARL', 'NCSTN', 'PSMB5', 'HTRA2', 'PMPCA', 'CASP7', 'FBXO6', 'LACTB', 'PSENEN', 'ZMPSTE…	45	-0.426
Excision repair	['RAD23B', 'PARP1', 'HNRNPU', 'COPS7B', 'RPA2', 'RNF111', 'POLR2A', 'UNG', 'POLR2H', 'POLR2F', 'HUWE1']	11	-7.521	['PRPF19', 'XPC', 'MPG', 'GTF2H1', 'CHD1L', 'ERCC2', 'SIRT6', 'GPS1', 'POLR2G', 'LIG3', 'ISY1', 'COPS7A', 'POLR2B', 'UBA52', 'GTF2H5', 'HMGB1', 'POLG', 'DDB1', 'COPS4', 'COPS8', 'ZNF830', 'POLL', 'POLR2D', 'UBC', 'XPA', 'POLR2L', 'PCNA', 'POLR2K', 'POLR2C', 'POLR2E', 'RFC2', 'SLC30A9', 'UBB', 'POLD2', 'PPIE', 'RFC5', 'COPS6', 'MMS19', 'APEX1', 'CUL4B', 'OGG1', 'CCNH', 'APTX', 'FEN1', 'COPS5', 'PO…	57	-0.38
Sumoylation of protein		0	-7.521	['AKT1', 'TRIM28', 'NUP85', 'AAAS', 'TOPORS', 'KIAA1586', 'NUP62', 'PIAS1', 'SUMO1', 'NUP107', 'SUMO3', 'RANGAP1', 'SENP2', 'SEH1L', 'UBE2I', 'NUP54', 'NUP133', 'SAE1']	18	-0.301
Quantity of cervical cancer cell lines		0	-7.521	['PIK3C3', 'BSG', 'CHUK', 'CUL4B', 'PHB2', 'TTC19', 'BECN1', 'INO80B', 'PDCD6', 'NAT10']	10	-0.3
Antiviral response of embryonic cell lines		0	-7.521	['CC2D1A', 'IFNAR1', 'MFN1', 'OTUB1', 'MLST8', 'BIRC2', 'USP25']	7	-0.239
Cell viability of fibroblast cell lines		0	-7.521	['AKT1', 'XPC', 'CHUK', 'MPG', 'PIK3CB', 'VCP', 'MGMT', 'MUS81', 'ERCC2', 'MDC1', 'MLH1', 'APPL2', 'POLH', 'PSMB4', 'CASP9', 'HMGB1', 'POLL', 'XPA', 'MSH6', 'FH', 'EIF2AK3', 'NOP58', 'XRCC5', 'OGG1', 'POLDIP2', 'SMARCB1', 'EIF3A', 'BCL2L1', 'SUMO1', 'SMPD1', 'SMUG1']	31	-0.145
Modification of palmitoyl-coenzyme A		0	-7.521	['ACOX1', 'ACOX3', 'BLOC1S1', 'TECR']	4	0
Accumulation of glucosylceramide		0	-7.521	['GBA2', 'GBA', 'SMPD1', 'NPC1', 'NPC2']	5	0.038
Decay of mRNA		0	-7.521	['RPS13', 'RPL35', 'RPL30', 'UPF1', 'UPF3B', 'SMG8', 'RPL4', 'RPL6', 'RPS5', 'EIF3E', 'UBA52', 'PPP2R1A', 'SMG5', 'RPL8', 'RPS23', 'RPL35A', 'RPS6', 'MAGOH', 'RPL27', 'BRF1', 'RPS24', 'RPL10A', 'RPL32', 'RPL31', 'RPL14', 'UPF2', 'RPL34', 'EIF4A3']	28	0.152
Autophagy of mitochondria		0	-7.521	['MFN1', 'PINK1', 'ADH5', 'ATG13', 'FIS1', 'BCL2L1', 'TFE3', 'AMBRA1', 'BECN1', 'GFER', 'UBB']	11	0.186
Conformational modification of DNA fragment		0	-7.521	['RUVBL1', 'DDB2', 'ERCC2', 'XPA', 'ERCC3']	5	0.232
S phase checkpoint control		0	-7.521	['MCPH1', 'RAD17', 'MCM7', 'POLH', 'MDC1', 'MEN1', 'RAD51C', 'TTI1']	8	0.239
PKB signaling		0	-7.521	['AKT1', 'RAPGEF1', 'INPP5K', 'TSC2', 'MTM1', 'LMBRD1', 'MUL1', 'CIB1', 'FLCN', 'LEMD2', 'DLG1', 'PDCD6', 'PPP2R5B']	13	0.262
DNA damage response of cells	['PARP1', 'FBXO45', 'USP47', 'WAC', 'TRIP12', 'USP9X', 'CCNK', 'CASP3', 'XRCC6', 'USP16', 'SETD7', 'TRIAP1', 'USP10', 'RPA2', 'MBD4', 'RAD23B', 'NIPBL', 'PPP1R10', 'TAOK2', 'PSEN1', 'UBE2B', 'MAPKAPK2']	22	-7.521	['AKT1', 'TANK', 'FZR1', 'TOPORS', 'XPC', 'VCP', 'CHD1L', 'MGMT', 'MUS81', 'PNKP', 'CIB1', 'INTS3', 'SMC5', 'BCCIP', 'NABP2', 'KAT8', 'ZBTB1', 'MLH1', 'MORC2', 'RAD17', 'CDIP1', 'MCM7', 'OTUB1', 'POLH', 'CASP9', 'DDB1', 'ALYREF', 'BRAT1', 'KAT5', 'MEN1', 'NCOA6', 'HINFP', 'TOP1', 'PCNA', 'RAD1', 'METTL3', 'XRCC5', 'RPS27L', 'MMS19', 'OGG1', 'APTX', 'PLRG1', 'ASH2L', 'SIRT2', 'SMARCAL1', 'UBA1', '…	54	0.309
Repair of DNA fragment		0	-7.521	['XPC', 'APEX1', 'ERCC5', 'APTX', 'FEN1', 'XPA', 'PNKP', 'LIG3']	8	0.339
Double-stranded DNA break repair		0	-7.521	['ACTR5', 'MAD2L2', 'PARP9', 'PRPF19', 'VCP', 'CHD1L', 'NAE1', 'MUS81', 'CIB1', 'MDC1', 'LIG3', 'KAT8', 'MLH1', 'OTUB1', 'BABAM1', 'TDP2', 'KAT5', 'POLL', 'XPA', 'PCNA', 'DDX1', 'TRIM28', 'TERF2', 'UBE2V2', 'XRCC5', 'PARP3', 'EXD2', 'FEN1', 'PIAS1', 'PSMD14', 'SMARCB1', 'SUMO1', 'RAD50', 'POLM', 'ERCC1', 'UBE2I', 'PNKP']	37	0.354
G2 phase of cervical cancer cell lines		0	-7.521	['SF3B2', 'PRPF19', 'EIF3E', 'XPC', 'MUS81', 'SF3B4', 'PDCD6', 'NABP2', 'PIN1', 'TCP1']	10	0.447
Accumulation of glycosphingolipid		0	-7.521	['GRINA', 'GBA2', 'GBA', 'SMPD1', 'HEXA', 'NPC1', 'NPC2']	7	0.462
Lysosomal storage disease		0	-7.521	['GNPTG', 'GBA', 'HEXA', 'NPC2', 'CTSA', 'NEU1', 'DNAJC5', 'ALDH3A2', 'SNAP29', 'GBA2', 'CLCN7', 'NPC1', 'MSH6', 'CTSD', 'FLOT2', 'FLAD1', 'MCOLN1', 'VPS33A', 'GALNS', 'SMPD1', 'GNE']	21	0.48
Mutation of DNA		0	-7.521	['MLH1', 'SUPV3L1', 'DDB2', 'OGG1', 'MPG', 'POLG', 'MGMT', 'POLM', 'XPA']	9	0.6
Cell death of spiral ganglion cells		0	-7.521	['PRKACA', 'BAD', 'BCL2L1', 'TFB1M']	4	0.689
Cleavage of protein fragment		0	-7.521	['AKT1', 'AURKAIP1', 'CST3', 'PSEN2', 'PSMC4', 'UBA3', 'NEDD8', 'CSTB', 'IST1', 'HDAC6', 'CTSA', 'PITRM1', 'SPPL2B', 'CAPN1', 'USP25', 'DPP7', 'XPNPEP1', 'UFSP2', 'THOP1', 'CASP9', 'HDAC2', 'TPP2', 'FBXL6', 'BAD', 'CAPN7', 'MBTPS1', 'FADD', 'ATG4B', 'LONP1', 'PREP', 'RNPEP', 'APEH', 'CTSD', 'PGPEP1', 'SPCS1', 'PARL', 'NCSTN', 'PCSK7', 'PSMB5', 'HTRA2', 'PMPCA', 'SENP6', 'CASP7', 'FBXO6', 'BCL2L1'…	49	0.78
Radiosensitivity of breast cancer cell lines		0	-7.521	['ATG4B', 'ATG12', 'UCHL3', 'ATG3']	4	1
Developmental delay of intestine		0	-7.521	['MAPK9', 'MAPK8', 'PEX5', 'ERCC5']	4	1
Endocrine gland tumor	['GORASP2', 'IPO7', 'DCAF12', 'AKIRIN1', 'GSPT1', 'NCL', 'PNKD', 'PDZD8', 'TRIP12', 'KLHL8', 'ANP32B', 'SMAD2', 'LARP1', 'MTA2', 'KLF3', 'ZMAT3', 'CC2D1B', 'PURA', 'NRBP1', 'KDM2A', 'FAM120A', 'MAZ', 'NIPA2', 'SPECC1L', 'CPSF7', 'ADO', 'SIGMAR1', 'PFN1', 'C16orf72', 'PPIF', 'FBXO45', 'NAA15', 'ST3GAL2', 'PDZD11', 'SURF4', 'SHOC2', 'ZRANB1', 'PNN', 'LAMP1', 'AP3M1', 'ZNF326', 'RRM1', 'ZNF507', 'SE…	523	-7.521	['RAPGEF1', 'POLR3K', 'NKAP', 'LETM1', 'ATF4', 'HCFC1', 'NARF', 'RBM10', 'SPG11', 'ALKBH3', 'RIOK2', 'DDX27', 'FRA10AC1', 'HNRNPAB', 'ASPSCR1', 'NAPA', 'TMEM62', 'HDAC3', 'SLC35E1', 'SENP3', 'HGS', 'RALY', 'FNTA', 'IRF2BPL', 'OS9', 'POLE3', 'AIP', 'USP5', 'VPS4A', 'AKIP1', 'MAPK8', 'SLC25A38', 'NIT2', 'GART', 'COMMD3', 'SGSM3', 'MED16', 'PTGES2', 'NDUFA5', 'NOL6', 'TMEM184C', 'CUL1', 'RCAN1', 'IR…	1697	1.062
Degradation of mitochondria		0	-7.521	['MFN1', 'GABARAPL2', 'PINK1', 'ADH5', 'BCAP31', 'FIS1', 'PHB2', 'BCL2L1', 'SUMO1', 'SMPD1', 'DAP3', 'RCAN1', 'ANXA6', 'ATG3', 'GFER']	15	1.073
Hereditary myopathy	['HSPA5', 'SIGMAR1', 'SHOC2', 'USP8', 'RRM1', 'REST', 'ISCU', 'CANX', 'RAF1', 'SLC25A46', 'RANBP2', 'ITGB1', 'MIB1', 'PRPS1', 'FECH', 'KDM5C', 'RAB7A', 'PSMA4', 'DCTN2', 'SDCBP', 'VPS37A', 'DAG1', 'VAPB', 'SUN2', 'NEK9', 'PTPN11', 'PABPN1', 'TNPO3', 'CALR', 'CNBP', 'EMD', 'DLD', 'GOLPH3', 'PSEN1', 'TFG', 'HNRNPA2B1']	36	-7.521	['DPAGT1', 'COX15', 'FARS2', 'SPG11', 'MORC2', 'HADHA', 'NDUFV1', 'TBCD', 'ASCC1', 'DNM2', 'RNASEH1', 'ECHS1', 'MICU1', 'UBA1', 'ZFYVE27', 'BCL2L1', 'DNAJC19', 'NBR1', 'ZMPSTE24', 'TANGO2', 'RBCK1', 'SCO1', 'ATPAF2', 'INPP5K', 'MRPS34', 'ALS2', 'PNPLA8', 'ACLY', 'STIM1', 'NDUFAF2', 'POMT1', 'SUCLG1', 'FBXL4', 'POLG', 'YARS2', 'NDUFA2', 'PPCS', 'SUCLA2', 'GOSR2', 'IBA57', 'GFER', 'PSMB5', 'MRPL3',…	100	1.109
Nonpituitary endocrine tumor	['GORASP2', 'IPO7', 'DCAF12', 'AKIRIN1', 'GSPT1', 'NCL', 'PNKD', 'PDZD8', 'TRIP12', 'KLHL8', 'ANP32B', 'SMAD2', 'LARP1', 'MTA2', 'KLF3', 'ZMAT3', 'CC2D1B', 'PURA', 'NRBP1', 'KDM2A', 'FAM120A', 'MAZ', 'NIPA2', 'SPECC1L', 'CPSF7', 'ADO', 'SIGMAR1', 'PFN1', 'C16orf72', 'PPIF', 'FBXO45', 'NAA15', 'ST3GAL2', 'PDZD11', 'SURF4', 'SHOC2', 'ZRANB1', 'PNN', 'LAMP1', 'AP3M1', 'ZNF326', 'RRM1', 'ZNF507', 'SE…	521	-7.521	['RAPGEF1', 'POLR3K', 'NKAP', 'LETM1', 'ATF4', 'HCFC1', 'NARF', 'RBM10', 'SPG11', 'ALKBH3', 'RIOK2', 'DDX27', 'FRA10AC1', 'HNRNPAB', 'ASPSCR1', 'NAPA', 'TMEM62', 'HDAC3', 'SLC35E1', 'SENP3', 'HGS', 'RALY', 'FNTA', 'IRF2BPL', 'OS9', 'POLE3', 'AIP', 'USP5', 'VPS4A', 'AKIP1', 'MAPK8', 'SLC25A38', 'NIT2', 'GART', 'COMMD3', 'SGSM3', 'MED16', 'PTGES2', 'NDUFA5', 'NOL6', 'TMEM184C', 'CUL1', 'RCAN1', 'IR…	1694	1.131
Translation of RNA		0	-7.521	['AKT1', 'FARSB', 'MRPS7', 'EIF4E2', 'NOLC1', 'RPL30', 'MRPL12', 'MRPL23', 'UPF1', 'EIF2B4', 'EIF3H', 'PUS7', 'EIF2AK4', 'RPS5', 'EIF3E', 'MRPL19', 'RPS6KB2', 'MRPL15', 'MRPL51', 'EIF2B2', 'RPS23', 'EIF2B5', 'EIF3G', 'EIF3D', 'DHPS', 'EIF3M', 'MRPL41', 'EIF2AK3', 'RPS24', 'RPL10A', 'MKNK1', 'EIF4H', 'KLHL25', 'TNIP1', 'EIF3K', 'ABCF1', 'COPS5', 'ALKBH1', 'EIF4G3', 'MRPL3', 'EIF3I', 'OGFOD1', 'EIF…	50	1.226
Segregation of chromosomes		0	-7.521	['PIK3CB', 'BUB3', 'MUS81', 'HCFC1', 'ERCC2', 'SMC5', 'MLH1', 'EIF3E', 'MAP2K1', 'PPP2R1A', 'RAN', 'CUL1', 'KAT5', 'PPP2R5A', 'NCAPH2', 'BRD2', 'MMS19', 'NTMT1', 'MIS12', 'CENPT', 'RIOK3', 'ZW10', 'SMARCB1', 'CHMP2A', 'PPP1R7']	25	1.238
Infection by Human parainfluenza virus 3		0	-7.521	['COPA', 'COPB2', 'COPG1', 'COPB1', 'COPZ1']	5	1.342
Polyadenylation of RNA		0	-7.521	['CSTF1', 'PAF1', 'PNPT1', 'CPSF4', 'CSTF2T', 'SYMPK', 'SENP2', 'SNRPA', 'UBE2I', 'ZC3H3']	10	1.342
Fragmentation of mitochondria		0	-7.521	['MFN1', 'GABARAPL2', 'PINK1', 'ADH5', 'BCAP31', 'FIS1', 'PHB2', 'BCL2L1', 'SUMO1', 'SMPD1', 'DAP3', 'ANXA6', 'ATG3', 'GFER']	14	1.343
Pulmonary adenoma		0	-7.521	['MLH1', 'HTATIP2', 'XPC', 'TSC2', 'DPH1', 'OGG1', 'MGMT', 'MEN1', 'BECN1', 'XPA']	10	1.424
Formation of nuclear foci		0	-7.521	['MAD2L2', 'SF3B2', 'TRIM65', 'MGMT', 'MDC1', 'APEX2', 'RAD17', 'DDB1', 'SF3B4', 'TOP1', 'RMI1', 'MSH6', 'TERF2', 'XRCC5', 'MMS19', 'APEX1', 'POLDIP2', 'RNF40', 'POLE3', 'UCHL3', 'SUMO1', 'RAD50']	22	1.542
Generation of tumor		0	-7.521	['RAPGEF1', 'LETM1', 'ATF4', 'HCFC1', 'CRIPT', 'RBM10', 'TMX2', 'SPG11', 'ALKBH3', 'RIOK2', 'DDX27', 'FRA10AC1', 'ASPSCR1', 'HDAC3', 'SENP3', 'HGS', 'RALY', 'PDE6D', 'IRF2BPL', 'GPATCH4', 'POLE3', 'USP5', 'VPS4A', 'MAPK8', 'SLC25A38', 'GART', 'MED16', 'PTGES2', 'NOL6', 'GMPR2', 'CUL1', 'POLR2C', 'IRAK1', 'PARP3', 'FOPNL', 'MCOLN1', 'COG2', 'FAF1', 'PEX19', 'SMPD4', 'UPF1', 'SNRPG', 'ZNF195', 'SCY…	1233	1.695
Epithelial neoplasm		0	-7.521	['RAPGEF1', 'SRD5A3', 'POLR3K', 'NKAP', 'ATF4', 'LETM1', 'HCFC1', 'CRIPT', 'NARF', 'RBM10', 'TMX2', 'SPG11', 'ALKBH3', 'RIOK2', 'DDX27', 'FRA10AC1', 'HNRNPAB', 'ASPSCR1', 'NAPA', 'GLT8D1', 'TMEM62', 'HDAC3', 'SLC35E1', 'SENP3', 'HGS', 'RALY', 'PDE6D', 'FNTA', 'IRF2BPL', 'GPATCH4', 'OS9', 'POLE3', 'AIP', 'USP5', 'VPS4A', 'AKIP1', 'MAPK8', 'SLC25A38', 'NIT2', 'GART', 'COMMD3', 'NEDD8', 'SGSM3', 'ME…	2174	1.734
Tumorigenesis of tissue		0	-7.521	['RAPGEF1', 'SRD5A3', 'POLR3K', 'NKAP', 'ATF4', 'LETM1', 'HCFC1', 'CRIPT', 'NARF', 'RBM10', 'TMX2', 'SPG11', 'ALKBH3', 'RIOK2', 'DDX27', 'FRA10AC1', 'HNRNPAB', 'ASPSCR1', 'NAPA', 'GLT8D1', 'TMEM62', 'HDAC3', 'SLC35E1', 'SENP3', 'HGS', 'RALY', 'PDE6D', 'FNTA', 'IRF2BPL', 'GPATCH4', 'OS9', 'POLE3', 'AIP', 'USP5', 'VPS4A', 'AKIP1', 'MAPK8', 'SLC25A38', 'NIT2', 'GART', 'COMMD3', 'NEDD8', 'SGSM3', 'ME…	2182	1.752
Non-melanoma solid tumor		0	-7.521	['RAPGEF1', 'SRD5A3', 'POLR3K', 'NKAP', 'ATF4', 'LETM1', 'HCFC1', 'CRIPT', 'NARF', 'RBM10', 'TMX2', 'SPG11', 'ALKBH3', 'RIOK2', 'DDX27', 'FRA10AC1', 'HNRNPAB', 'ASPSCR1', 'NAPA', 'GLT8D1', 'TMEM62', 'HDAC3', 'SLC35E1', 'SENP3', 'HGS', 'RALY', 'PDE6D', 'FNTA', 'IRF2BPL', 'GPATCH4', 'OS9', 'POLE3', 'AIP', 'USP5', 'VPS4A', 'AKIP1', 'MAPK8', 'SLC25A38', 'NIT2', 'GART', 'COMMD3', 'NEDD8', 'SGSM3', 'ME…	2181	1.853
Differentiation of acute promyelocytic leukemia cells		0	-7.521	['KAT2B', 'RXRA', 'RXRB', 'HDAC3']	4	1.98
Apoptosis of embryonic tissue		0	-7.521	['CTNNBIP1', 'PRPF19', 'UBA3', 'DAD1', 'CUL1', 'TAF10', 'DHX9', 'COPS5', 'CHD8', 'UBE2I', 'KAT8']	11	1.982
Accumulation of cervical cancer cell lines		0	-7.521	['MPG', 'CCDC124', 'ILF2', 'RNF7']	4	1.982
Entry into S phase of cervical cancer cell lines		0	-7.521	['FZR1', 'VPS18', 'PAF1', 'MCM7']	4	2
Sensitivity of cells		0	-7.521	['AKT1', 'XPC', 'MPG', 'MGMT', 'IP6K2', 'STIM1', 'SIRT6', 'CC2D1A', 'APEX2', 'EWSR1', 'POLH', 'CASP9', 'ING1', 'BAD', 'XPA', 'TOP1', 'PRDX2', 'PCNA', 'TERF2', 'XRCC5', 'APEX1', 'CRADD', 'FEN1', 'GSTM4', 'PRDX1', 'UCHL3', 'HUS1', 'MCPH1', 'RCHY1', 'DDB2', 'BCL2L1', 'HINT1', 'RAD50', 'ERCC1', 'GCLM']	35	2.211
Solid tumor		0	-7.521	['RAPGEF1', 'SRD5A3', 'POLR3K', 'NKAP', 'ATF4', 'LETM1', 'HCFC1', 'CRIPT', 'NARF', 'RBM10', 'TMX2', 'SPG11', 'ALKBH3', 'RIOK2', 'DDX27', 'FRA10AC1', 'HNRNPAB', 'ASPSCR1', 'NAPA', 'GLT8D1', 'TMEM62', 'HDAC3', 'SLC35E1', 'SENP3', 'HGS', 'RALY', 'PDE6D', 'FNTA', 'IRF2BPL', 'GPATCH4', 'OS9', 'POLE3', 'AIP', 'USP5', 'VPS4A', 'AKIP1', 'MAPK8', 'SLC25A38', 'NIT2', 'GART', 'COMMD3', 'NEDD8', 'SGSM3', 'ME…	2231	2.324
Non-hematological solid tumor		0	-7.521	['RAPGEF1', 'SRD5A3', 'POLR3K', 'NKAP', 'ATF4', 'LETM1', 'HCFC1', 'CRIPT', 'NARF', 'RBM10', 'TMX2', 'SPG11', 'ALKBH3', 'RIOK2', 'DDX27', 'FRA10AC1', 'HNRNPAB', 'ASPSCR1', 'NAPA', 'GLT8D1', 'TMEM62', 'HDAC3', 'SLC35E1', 'SENP3', 'HGS', 'RALY', 'PDE6D', 'FNTA', 'IRF2BPL', 'GPATCH4', 'OS9', 'POLE3', 'AIP', 'USP5', 'VPS4A', 'AKIP1', 'MAPK8', 'SLC25A38', 'NIT2', 'GART', 'COMMD3', 'NEDD8', 'SGSM3', 'ME…	2214	2.424
Atrophy of thymus gland		0	-7.521	['DNAJA3', 'APEX2', 'PSEN2', 'MGMT', 'PARL', 'STUB1', 'FEN1', 'TDP2', 'RIPK1', 'TPP2', 'MSH6', 'HTRA2', 'TRAF6']	13	2.554

## Sheet: STable5
Gene	Std_expr	Avg_expr	Lost_in_tumor	num_of_connections_to_3US
GSK3B	0.463994	10.3856	FALSE	103
XIAP	0.421061	10.6158	FALSE	100
SOCS4	0.566216	9.22725	FALSE	95
SKIL	1.14396	8.94774	FALSE	93
SUZ12	0.517624	9.86257	FALSE	89
PRKAA1	0.574936	10.8798	FALSE	88
ZMYND11	0.349645	11.5228	FALSE	86
MED14	0.488093	10.0569	FALSE	84
CBX5	0.481976	11.6586	FALSE	83
SAMD8	0.902452	7.32767	FALSE	81
NCOA1	0.417316	11.1474	FALSE	80
SEL1L	0.491064	11.8056	FALSE	80
IPO8	0.292161	10.5889	FALSE	79
AP3M1	0.333246	10.5223	FALSE	78
AGFG1	0.405653	10.8396	FALSE	76
UBE4A	0.415946	10.9004	FALSE	75
MIER1	0.529432	10.1449	FALSE	74
UBL3	0.565716	10.7089	FALSE	74
PUM2	0.378239	11.8851	FALSE	71
BPTF	0.563608	11.2022	FALSE	69
CLTC	0.414955	13.153	FALSE	68
SERINC3	0.45989	11.4916	FALSE	67
ABCE1	0.395032	10.5905	FALSE	64
GOSR1	0.306127	10.3018	FALSE	64
CDC23	0.203068	9.68026	FALSE	64
CASC4	0.435191	11.4731	FALSE	64
ZBTB10	0.812424	9.15485	FALSE	63
TMED7	0.597312	11.0213	FALSE	63
ZNF507	0.544247	9.61121	FALSE	60
GTPBP10	0.386236	8.40941	FALSE	59
TMCC1	0.213143	9.76395	FALSE	58
IMPAD1	0.67701	11.5386	TRUE	57
CD46	0.434569	12.4738	FALSE	57
CANX	0.32977	13.8782	FALSE	57
TRIM44	0.785108	10.3498	FALSE	56
ZRANB1	0.307419	10.4363	FALSE	55
BAG4	0.618859	7.81761	FALSE	55
FAM120A	0.216182	11.9578	FALSE	55
ANKRD17	0.586787	11.4991	FALSE	54
RBM12B	0.591611	8.63142	FALSE	54
TMED5	0.505335	10.6252	FALSE	53
KPNA1	0.313464	10.6109	FALSE	51
PHAX	0.26492	9.15275	FALSE	50
ATRN	0.391483	11.1062	FALSE	50
HBS1L	0.290043	10.1424	FALSE	49
CCDC47	0.409731	11.4698	FALSE	49
SH3GLB1	0.501085	11.9384	FALSE	45
EIF5	0.358603	12.1861	FALSE	45
PPP6C	0.346083	11.0925	FALSE	44
CNOT4	0.230796	9.17038	FALSE	44
TMPO	0.537187	10.0894	FALSE	43
GSPT1	0.32265	11.6723	FALSE	41
RAB14	0.262375	11.6654	FALSE	40
RDX	0.668675	10.6296	TRUE	39
KIAA0232	0.470632	10.9078	FALSE	37
PDLIM5	0.483758	11.8662	FALSE	34
FECH	0.226513	9.37552	FALSE	33
CTNND1	0.416158	13.1041	FALSE	33
PTEN	0.350477	11.4192	FALSE	32
OSBP	0.320856	11.1309	FALSE	32
HUWE1	0.441332	12.6886	FALSE	30
CCAR1	0.301115	10.2422	FALSE	30
ZNF134	0.472519	8.44896	FALSE	29
CALU	0.493974	11.6662	FALSE	29
DCAF10	0.52282	10.2233	FALSE	29
CRK	0.306193	10.2518	FALSE	28
VAMP3	0.45889	11.532	FALSE	28
MAP3K7	0.35443	9.62883	FALSE	28
OSTM1	0.635584	9.65943	FALSE	27
CMPK1	0.34658	11.9697	FALSE	27
H2AFV	0.255289	11.6728	FALSE	26
RAB11A	0.277458	11.7312	FALSE	23
JAK1	0.325009	12.5431	FALSE	22
RCN2	0.379355	9.97569	FALSE	18
ZNF146	0.372265	11.1794	FALSE	18
ZNF623	0.596597	8.71637	FALSE	18
C5orf24	0.6006	10.3204	FALSE	17
PRKAR1A	0.41211	12.8053	FALSE	16
TNPO1	0.567041	11.315	FALSE	16
SMAD2	0.270067	11.1212	FALSE	15
PPM1A	0.416358	10.944	TRUE	15
EIF4G2	0.305704	14.094	TRUE	15
UBAP2L	0.224759	11.387	FALSE	15
CCNY	0.233952	10.8904	FALSE	15
RAF1	0.129784	11.0174	FALSE	15
UBE2W	0.480876	9.28218	FALSE	14
CLCC1	0.203666	9.84441	FALSE	14
DDX3X	0.511585	13.303	FALSE	14
SHOC2	0.521415	10.4193	FALSE	14
SNX13	0.625135	10.1085	FALSE	14
PHF12	0.310148	10.2675	FALSE	14
ITCH	0.543612	10.5034	FALSE	13
NUCKS1	0.368873	13.0745	FALSE	13
USP9X	0.438045	11.9869	FALSE	13
PAK2	0.48907	11.3396	FALSE	13
CUL5	0.453986	10.0723	FALSE	13
PAFAH1B1	0.333779	11.973	FALSE	13
FBXW11	0.318532	10.4052	FALSE	13
PURA	0.416655	8.55728	FALSE	13
REEP3	0.595148	9.33879	FALSE	13
YTHDF3	0.437865	10.8716	FALSE	13
MEF2A	0.427642	10.874	FALSE	13
ZFP91	0.446896	11.1177	FALSE	13
DCUN1D4	0.451378	9.85209	FALSE	13
UBQLN1	0.285895	11.6769	FALSE	13
FEM1C	0.465861	9.93948	FALSE	12
ZHX1	0.589876	10.3951	FALSE	12
ELK4	1.04195	7.19996	FALSE	12
UBE2H	0.443488	10.5983	FALSE	12
EDEM3	0.646558	10.3739	FALSE	12
FBXW7	0.331987	9.57058	FALSE	12
TOR1AIP2	0.700337	8.59533	FALSE	12
SSR3	0.349695	11.8602	FALSE	12
HNRNPU	0.156134	13.19	FALSE	12
USP8	0.411622	10.4147	FALSE	12
FAM199X	0.643568	8.83913	FALSE	12
SMAD5	0.530449	10.8918	FALSE	12
MAN1A2	0.843857	9.81647	FALSE	12
MBNL2	0.500089	11.4075	FALSE	11
YIPF6	0.800747	8.16019	FALSE	11
TM9SF3	0.383177	12.5263	TRUE	11
CGGBP1	0.372082	11.2514	TRUE	11
AGPS	0.594328	10.0607	FALSE	11
LYSMD3	0.641097	9.23762	FALSE	11
IPO7	0.462188	11.7436	TRUE	11
KBTBD2	0.401661	10.4278	FALSE	11
YME1L1	0.284402	11.6912	FALSE	11
COPS2	0.328401	10.9593	TRUE	11
ATP6V1C1	0.311901	10.6568	TRUE	11
FBXO28	0.432616	10.2212	FALSE	11
CLOCK	1.19836	8.46518	FALSE	11
CD164	0.573592	13.334	FALSE	11
RPS6KB1	0.41824	9.85428	FALSE	11
EFR3A	0.528525	10.7925	FALSE	11
MTDH	0.400981	11.576	FALSE	11
STRN3	0.56447	9.4527	FALSE	11
RAD23B	0.316672	11.9993	FALSE	11
LUZP6	0.376994	11.851	FALSE	11
C16orf72	0.370039	10.2534	FALSE	10
AKIRIN1	0.394706	10.3991	TRUE	10
NUFIP2	0.574774	11.2744	FALSE	10
GAPVD1	0.388538	10.3209	FALSE	10
C2orf69	0.554279	8.77337	TRUE	10
GOLT1B	0.451049	9.56116	TRUE	10
RPS6KA3	0.766163	10.6482	FALSE	10
MIB1	0.678569	10.8024	FALSE	10
NAA15	0.435305	9.99324	FALSE	10
AFF4	0.712262	11.7232	FALSE	10
RB1CC1	0.504949	10.7853	FALSE	10
RANBP2	0.5322	11.92	FALSE	10
SLC35F5	0.489992	9.52247	FALSE	10
DDX17	0.47595	13.6701	FALSE	10
HELZ	0.582284	10.5873	FALSE	10
FYTTD1	0.425426	10.837	TRUE	10
MKLN1	0.508066	10.9761	FALSE	10
SON	0.458984	12.8227	FALSE	10
KLF3	0.487818	10.7269	FALSE	10
PPP2R5E	0.41979	9.49493	FALSE	10
FAM8A1	0.369361	10.603	TRUE	10
RNF11	0.464503	11.5197	FALSE	9
PTPN11	0.672728	11.9031	TRUE	9
FAM160B1	0.621188	9.80809	FALSE	9
IL6ST	1.95689	11.2265	FALSE	9
LARP4	0.550159	10.0517	FALSE	9
ATMIN	0.271493	10.953	FALSE	9
HS2ST1	0.405072	9.95624	FALSE	9
SYNCRIP	0.353228	12.0723	FALSE	9
ZNF664	0.45713	11.7817	FALSE	9
RAB10	0.257669	11.4658	TRUE	9
IREB2	0.479328	10.5718	FALSE	9
VPS26A	0.290504	10.6662	FALSE	9
AP3B1	0.247359	10.4098	TRUE	9
RAPGEF2	0.623817	10.1719	FALSE	9
LCOR	1.40103	6.75601	FALSE	9
UBE2A	0.305061	10.1845	FALSE	9
BMI1	0.442921	10.5771	TRUE	9
CAPRIN1	0.310068	12.5179	FALSE	9
USP33	0.417312	10.8564	FALSE	9
MTRR	0.459283	9.31078	TRUE	9
PURB	0.430991	11.1111	TRUE	9
SOCS6	0.546901	10.007	FALSE	9
BCLAF1	0.473655	12.0498	FALSE	9
FBXL3	0.456895	10.9086	TRUE	9
VPS37A	0.350936	9.5064	TRUE	9
NUP153	0.638234	10.5847	FALSE	9
TNPO3	0.368743	9.96617	FALSE	9
WTAP	0.28338	10.9484	FALSE	9
SEC23A	0.807769	10.3878	FALSE	9
PSEN1	0.188625	10.8067	FALSE	9
SPTY2D1	0.407283	10.0053	FALSE	9
ARMC8	0.283619	9.57675	FALSE	9
XPO1	0.304948	11.7258	FALSE	9
ZMYM2	0.514313	10.8384	FALSE	9
FNDC3A	0.511588	10.9127	FALSE	9
SMAD4	0.289344	11.0378	TRUE	9
ITPRIPL2	0.614233	10.7011	FALSE	9
STAM2	0.451585	9.98988	FALSE	9
SPAG9	0.524285	11.1474	FALSE	9
WAC	0.284412	11.7592	FALSE	9
RNF111	0.46605	9.6193	FALSE	8
SAR1A	0.464316	11.5601	FALSE	8
TSNAX	0.430072	9.98974	FALSE	8
YY1	0.297996	10.2201	FALSE	8
CCDC50	0.614498	11.4809	FALSE	8
MON2	0.577104	10.4944	FALSE	8
PCGF5	0.59471	10.6436	TRUE	8
CPD	0.578217	11.7271	FALSE	8
ARHGAP5	0.716045	11.2773	FALSE	8
DR1	0.423801	9.99113	FALSE	8
TGOLN2	0.247391	12.8997	FALSE	8
TLK1	0.379692	10.6113	FALSE	8
SLC38A2	0.434325	12.2217	FALSE	8
USP14	0.491328	10.3846	TRUE	8
ZNF24	0.518926	11.4675	FALSE	8
MFAP3	0.454495	10.1381	FALSE	8
C6orf120	0.385781	10.0652	TRUE	8
ARFGEF2	0.738932	11.0732	TRUE	8
NAA50	0.353483	11.4133	TRUE	8
FBXO11	0.335392	10.7939	FALSE	8
ARL8B	0.280834	11.0836	FALSE	8
UBE2K	0.368823	10.8472	FALSE	8
SMARCA4	0.557764	10.9465	FALSE	8
PICALM	0.413693	12.2514	TRUE	8
DCTN4	0.361844	10.9643	FALSE	8
USP38	0.486788	9.52824	FALSE	8
PPP2R2A	0.293613	10.1983	TRUE	8
WDR26	0.385092	11.5259	FALSE	8
SERINC1	0.477144	13.0567	FALSE	8
ZFR	0.408506	11.195	FALSE	8
MED13	0.657856	10.995	FALSE	8
REST	1.20204	8.40471	FALSE	8
SETD7	0.568046	11.8984	FALSE	8
RAB22A	0.279226	10.2566	FALSE	8
UBE3A	0.342598	11.0384	TRUE	8
ICK	0.490937	9.99093	FALSE	8
PDS5A	0.380994	11.4841	FALSE	8
GPBP1	0.294215	11.227	TRUE	8
YPEL2	0.548405	9.75593	FALSE	8
C5orf15	0.388504	10.7004	FALSE	8
SURF4	0.343422	12.2214	FALSE	8
ZNF281	1.06144	8.5865	FALSE	8
ADNP	0.400841	11.3911	FALSE	7
API5	0.306877	11.3314	TRUE	7
CALM1	0.539898	12.8493	TRUE	7
CLCN3	0.63111	10.5259	FALSE	7
TXLNG	0.830765	8.02619	TRUE	7
SEC63	0.265571	11.5705	TRUE	7
TNRC6A	0.387879	10.5462	FALSE	7
ACBD3	0.458347	10.3844	FALSE	7
ACBD5	0.413115	9.60004	TRUE	7
NDFIP1	0.350659	11.7694	FALSE	7
NEK9	0.254762	11.3383	FALSE	7
RAB6A	0.29558	11.6076	TRUE	7
ZNF644	0.633064	10.2263	TRUE	7
CCNG1	0.342181	11.459	TRUE	7
SENP5	0.319357	9.58083	TRUE	7
DPH3	0.405813	9.43494	TRUE	7
ATXN1L	0.454787	10.7764	FALSE	7
MBTPS2	0.455468	9.21194	FALSE	7
PPP2CB	0.386049	11.0316	TRUE	7
PDE12	0.536096	9.202	TRUE	7
GNS	0.527178	12.6328	TRUE	7
TMEM168	0.406474	9.80931	FALSE	7
NIPBL	0.515102	11.2503	FALSE	7
C11orf58	0.227998	11.6883	FALSE	7
C18orf25	0.423872	9.45341	FALSE	7
CNOT1	0.409796	12.0873	FALSE	7
CDS2	0.276429	9.72489	TRUE	7
DNM1L	0.356579	10.5621	TRUE	7
GATAD2B	0.296064	10.2018	FALSE	7
METAP1	0.343055	10.1588	FALSE	7
RMND5A	0.438147	10.935	TRUE	7
ARHGDIA	0.489522	11.9032	FALSE	7
SAP30L	0.278156	10.5702	TRUE	7
NRIP1	0.741993	11.2321	FALSE	7
TMF1	0.545155	10.4091	FALSE	7
THAP5	0.471787	9.26228	FALSE	7
FAF2	0.243769	10.5742	FALSE	7
MAPK1	0.27952	11.7197	TRUE	7
MAPK6	0.538485	10.0035	FALSE	7
RAB5A	0.402565	10.4499	TRUE	7
CDC27	0.497858	10.5937	FALSE	7
SSR1	0.283089	11.8558	FALSE	7
SNX9	0.310762	11.1826	FALSE	7
IBTK	0.440544	10.5655	FALSE	7
PAPOLA	0.298579	11.7837	TRUE	7
ZBTB11	0.508906	9.50508	FALSE	7
LMAN1	0.49094	11.6392	TRUE	7
COQ10B	0.450417	9.4168	TRUE	7
DHX15	0.411784	11.3295	FALSE	7
SEC62	0.347235	12.0741	FALSE	7
PANK3	0.953984	9.37429	FALSE	7
NFE2L2	0.295697	11.6861	FALSE	7
ZC3H11A	0.321271	11.9966	FALSE	7
OPA1	0.539563	10.7768	TRUE	6
DENND4A	0.633497	9.28529	FALSE	6
CDC5L	0.286713	10.1474	TRUE	6
ZFAND1	0.267828	9.46987	TRUE	6
CDK13	0.3158	10.1335	TRUE	6
TMEM167B	0.249614	10.6184	FALSE	6
SEC24A	0.772698	9.74444	FALSE	6
NSD1	0.441828	11.152	FALSE	6
TMEM106B	0.595879	10.5735	FALSE	6
N4BP1	0.210985	10.566	TRUE	6
VMA21	0.318214	9.96574	FALSE	6
ARCN1	0.264443	12.0316	FALSE	6
SERTAD2	0.422048	10.3892	FALSE	6
AK3	0.486995	11.0208	FALSE	6
SCRIB	0.818651	9.92497	FALSE	6
PDP2	1.03979	7.7877	FALSE	6
SEC23IP	0.41927	10.2361	FALSE	6
USP16	0.440851	10.2474	TRUE	6
ZNF770	0.67489	10.2079	TRUE	6
RANBP6	0.422569	9.65676	TRUE	6
FBXO3	0.41107	9.77801	FALSE	6
ZNF654	0.607929	8.8414	FALSE	6
HNRNPR	0.235204	11.3644	FALSE	6
RPRD1B	0.242602	9.71589	TRUE	6
PLEKHA1	0.477164	9.66333	TRUE	6
FUBP1	0.353312	10.4086	FALSE	6
ABHD13	0.434933	9.17388	TRUE	6
HIVEP1	0.639367	9.69275	FALSE	6
PGRMC2	0.454959	11.1256	TRUE	6
SETD5	0.396292	11.233	FALSE	6
RNF141	0.398386	10.639	FALSE	6
PDCD6IP	0.272288	11.9916	TRUE	6
VTI1A	0.25529	8.71972	FALSE	6
GLCE	0.447531	9.92042	TRUE	6
ZBTB44	0.548302	10.913	TRUE	6
G3BP1	0.360934	11.0158	FALSE	6
KLHL20	0.59633	8.9373	TRUE	6
FAM175B	0.240389	9.05382	FALSE	6
AP1G1	0.347519	11.3343	TRUE	6
HNRNPC	0.344053	12.9444	FALSE	6
XPO7	0.250538	10.877	TRUE	6
MTPAP	0.31595	8.99595	TRUE	6
USP47	0.295619	11.2667	FALSE	6
ANKRD28	0.456544	10.3558	FALSE	6
TMEM64	0.386583	9.44809	TRUE	6
PPARA	0.555829	9.52052	TRUE	6
LEPROT	0.890402	9.96073	FALSE	6
EXOC8	0.407256	9.10519	FALSE	6
PIP5K1A	0.273906	10.2738	FALSE	6
BAHD1	0.359698	9.56323	TRUE	6
SGMS1	0.480497	9.48219	FALSE	6
IARS	0.332155	11.1886	FALSE	5
DSCR3	0.262904	9.93717	TRUE	5
SYPL1	0.311567	11.6291	FALSE	5
PAPD4	0.374161	10.1929	FALSE	5
ZHX3	0.359623	10.2896	TRUE	5
TAB2	0.380616	11.4209	FALSE	5
ARIH1	0.310794	10.9763	TRUE	5
EAF1	0.32344	9.52345	FALSE	5
ALG9	0.291712	9.31873	TRUE	5
EDC3	0.22432	9.52681	FALSE	5
TNKS2	0.623655	10.9547	FALSE	5
PUM1	0.329329	11.4153	FALSE	5
ITGB1	0.514164	13.9554	TRUE	5
LIN7C	0.389609	9.59843	FALSE	5
TATDN2	0.235295	10.4068	FALSE	5
GOLPH3	0.335089	11.2981	TRUE	5
IDE	0.762001	8.97251	FALSE	5
HP1BP3	0.286337	12.081	TRUE	5
CDC40	0.336847	9.55088	FALSE	5
PPP1CC	0.276676	11.5382	FALSE	5
TMEM30A	0.504729	12.0685	TRUE	5
LRRC57	0.206974	8.5315	TRUE	5
DDX18	0.302654	10.8595	FALSE	5
RBM12	0.404767	10.9325	FALSE	5
TCF12	0.408789	10.8744	FALSE	5
LIN54	0.526384	8.3079	FALSE	5
NUDT21	0.402589	11.2927	FALSE	5
SMG7	0.229312	10.8671	FALSE	5
SNX18	0.412584	10.1924	FALSE	5
UCK2	0.590683	8.19339	FALSE	5
KHSRP	0.339144	10.7252	FALSE	5
NBN	0.426973	10.6864	FALSE	5
ASB7	0.283351	8.88101	FALSE	5
DBT	0.412687	9.75772	TRUE	5
UBE2D3	0.228573	12.3998	FALSE	5
WDR44	0.365552	8.9391	FALSE	5
PPP1R15B	0.575689	11.2235	FALSE	5
SETD2	0.360294	11.2675	FALSE	5
SRP72	0.342824	11.271	FALSE	5
ATP5G3	0.414314	11.2404	FALSE	5
CDV3	0.360668	12.1726	FALSE	5
RBBP4	0.364705	11.8821	TRUE	5
TRAPPC10	0.373313	10.2154	TRUE	5
USP7	0.187594	11.5275	TRUE	5
GOLGA7	0.233671	10.2583	TRUE	5
PLAA	0.25123	9.79115	FALSE	5
HMG20A	0.277382	9.75482	FALSE	4
SF3B1	0.378856	12.8475	TRUE	4
ATG2B	0.542516	10.2489	TRUE	4
WDR1	0.311341	12.3878	FALSE	4
RAP1A	0.3692	10.4364	FALSE	4
ICMT	0.279162	11.0477	TRUE	4
SPEN	0.464932	11.4491	FALSE	4
ZRANB2	0.395249	10.7266	TRUE	4
ZXDB	0.443123	8.95805	FALSE	4
LARP1	0.361845	11.8925	FALSE	4
UBE2D2	0.24009	10.5485	FALSE	4
SEC24C	0.177922	11.4651	FALSE	4
ZZZ3	0.478248	10.1439	FALSE	4
CPSF6	0.505729	10.6544	FALSE	4
CIC	0.449131	10.6833	FALSE	4
FAM122A	0.378472	9.62786	FALSE	4
PPP2R5C	0.262061	11.2295	FALSE	4
SMNDC1	0.338046	9.27834	TRUE	4
PNRC2	0.271894	11.3958	FALSE	4
PTP4A2	0.449884	11.4438	FALSE	4
IPO9	0.252562	10.7503	FALSE	4
CRKL	0.232746	10.9756	FALSE	4
RBM27	0.525304	9.91898	FALSE	4
TMX1	0.363083	9.88855	FALSE	4
CNOT7	0.316351	10.7002	TRUE	4
UBE3C	0.432762	10.9873	FALSE	4
ZNF518A	0.678624	9.60192	FALSE	4
DCUN1D3	0.732256	8.31113	FALSE	4
RAB2A	0.440228	9.99368	TRUE	4
DNAJB9	0.44805	9.76289	TRUE	4
RAB21	0.450782	10.1633	TRUE	4
ATF7IP	0.776214	10.119	TRUE	4
SLC25A44	0.254311	9.60608	TRUE	4
SLC25A46	0.649336	9.30033	FALSE	4
UBE2E1	0.261869	10.2682	FALSE	4
FBXW2	0.339412	11.0013	FALSE	4
VEZT	0.272555	10.3485	FALSE	4
PDZD8	0.786729	9.04845	FALSE	4
RFC1	0.28953	10.7061	FALSE	4
LNX2	0.584232	8.95582	FALSE	4
YAF2	0.342095	8.16301	FALSE	4
ATG5	0.173585	9.73725	TRUE	4
UBFD1	0.227416	10.3544	FALSE	4
ELL2	0.4908	10.4405	TRUE	4
EIF2S1	0.243444	10.6058	FALSE	4
TBRG1	0.274768	9.93759	TRUE	4
ZFAND6	0.3084	10.5008	TRUE	4
BNIP2	0.515938	10.1357	FALSE	4
EXOC7	0.322202	11.5656	FALSE	4
DHX33	0.897706	8.4024	FALSE	4
DHX36	0.434244	9.94727	FALSE	4
TBC1D20	0.21503	10.4964	TRUE	4
HMGXB4	0.38374	9.3513	FALSE	4
MYNN	0.444217	8.97236	TRUE	4
PITPNB	0.223612	10.5781	TRUE	4
GOLGA1	0.18824	9.53087	FALSE	4
ZKSCAN1	0.981327	10.4199	FALSE	4
ELF2	0.380154	9.88955	FALSE	4
AFTPH	0.423342	10.5852	TRUE	3
DNAJC3	0.352422	11.2113	TRUE	3
TBK1	0.337518	9.40877	FALSE	3
GHITM	0.259882	11.9143	FALSE	3
RNF6	0.459948	9.82975	TRUE	3
GDE1	0.33642	10.8947	FALSE	3
FAM168B	0.246675	11.8064	TRUE	3
DGCR2	0.475133	11.4377	FALSE	3
ZDHHC2	0.562693	9.119	FALSE	3
C10orf12	0.732511	6.74111	FALSE	3
AZIN1	0.368562	11.8756	TRUE	3
ADIPOR2	0.539102	11.401	TRUE	3
ARF6	0.319763	11.57	TRUE	3
RAB2B	0.346272	9.13864	TRUE	3
ANKHD1	0.501848	11.1891	FALSE	3
ATF7	0.467505	11.0985	FALSE	3
MIA3	0.408955	11.1468	FALSE	3
PABPN1	0.315297	11.0294	FALSE	3
PPM1B	0.272359	10.2072	FALSE	3
UBE2Z	0.213211	11.2402	FALSE	3
TMEM33	0.385058	10.3754	FALSE	3
ZNF805	0.293607	8.51506	TRUE	3
CTDSP2	0.302647	12.819	TRUE	3
MAP4K4	0.428137	11.3477	TRUE	3
TCERG1	0.355899	9.86587	FALSE	3
TAPT1	0.299863	9.75549	FALSE	3
CORO1C	0.550891	11.3642	FALSE	3
HNRNPL	0.168775	11.9963	FALSE	3
NONO	0.273749	12.5503	FALSE	3
AASDHPPT	0.32671	9.63423	FALSE	3
DLD	0.45386	10.9473	TRUE	3
FBXO45	0.411184	8.80058	TRUE	3
PEX13	0.395661	9.66797	TRUE	3
WBP2	0.329652	11.4975	TRUE	3
POM121	0.217092	11.0821	FALSE	3
TSPYL1	0.26173	11.5856	FALSE	3
ARFIP1	0.315402	10.0754	FALSE	3
TRIP12	0.374807	11.86	FALSE	3
PROSC	0.266015	10.0968	FALSE	3
YTHDC1	0.254707	10.9589	FALSE	3
RBAK	0.450841	9.22264	FALSE	3
ERAP1	0.730731	11.0836	FALSE	3
RTN4	0.599268	13.1162	TRUE	3
RAB18	0.345877	11.0146	FALSE	3
GPBP1L1	0.190795	11.4825	FALSE	3
VPS36	0.346484	10.5803	TRUE	3
TOMM20	0.338896	12.6	FALSE	3
PRPF40A	0.347747	11.1036	TRUE	3
ATP2C1	0.306117	11.3748	TRUE	3
PPARD	0.253612	9.70009	FALSE	3
CTTN	0.282017	11.8132	FALSE	3
RAB5B	0.168953	12.183	TRUE	3
TBC1D14	0.269434	11.0371	FALSE	3
TXNRD1	0.371128	10.5476	FALSE	3
CELF1	0.248431	10.9218	FALSE	3
TIA1	0.450398	10.5968	FALSE	3
CUL4A	0.190528	10.8402	TRUE	3
UBQLN2	0.192164	10.4323	TRUE	3
GCLC	0.584503	10.049	TRUE	3
PRRC1	0.443921	10.7675	FALSE	3
MCFD2	0.353117	11.6344	FALSE	3
PRDM4	0.228569	9.71703	TRUE	3
BRPF3	0.496001	10.2473	FALSE	3
ANKFY1	0.278812	11.0861	FALSE	2
BCAT2	0.566498	8.89499	TRUE	2
MECP2	0.314845	10.8823	FALSE	2
ZNF207	0.284332	11.3892	TRUE	2
H2AFX	0.689771	7.91899	TRUE	2
CPNE1	0.460705	10.7163	TRUE	2
UBE2Q1	0.149507	10.5911	FALSE	2
HBP1	0.308039	11.5497	FALSE	2
CSNK1G3	0.413707	9.62767	FALSE	2
DEK	0.388466	11.2657	FALSE	2
MTFR1	0.417392	8.65419	TRUE	2
EHMT1	0.364607	10.2937	FALSE	2
ETF1	0.307023	11.7214	TRUE	2
RAB1A	0.261459	11.636	TRUE	2
CALCOCO2	0.33226	11.5099	TRUE	2
WDR43	0.402611	9.94928	FALSE	2
SLC25A32	0.517273	9.00837	TRUE	2
POLR2A	0.263466	12.4312	FALSE	2
CAB39	0.320463	11.1099	FALSE	2
NR3C2	0.517268	9.31209	FALSE	2
PPIL4	0.292008	9.55251	TRUE	2
UBA2	0.456428	11.2383	FALSE	2
SDCBP	0.620677	12.1006	FALSE	2
PYGO2	0.303193	10.2485	FALSE	2
DYNLT1	0.415475	9.89083	FALSE	2
TRA2B	0.178162	11.3471	FALSE	2
CREBZF	0.522353	10.3067	FALSE	2
CNOT2	0.431857	10.5507	FALSE	2
SNX3	0.389398	11.6312	TRUE	2
SNX2	0.284358	10.7497	TRUE	2
SNX4	0.227487	9.72642	TRUE	2
ZSCAN29	0.372546	8.98768	TRUE	2
AP3D1	0.329069	11.3613	TRUE	2
CDC42	0.284127	12.4091	FALSE	2
MRPL17	0.385149	9.34031	FALSE	2
MAPK1IP1L	0.388089	11.0136	TRUE	2
RBM23	0.296771	10.4598	FALSE	2
ANXA7	0.222366	11.5818	FALSE	2
ATXN7L3B	0.300819	11.6194	TRUE	2
RBM8A	0.26809	10.7623	TRUE	2
ZNF687	0.389761	9.58618	FALSE	2
CTCF	0.208736	10.6328	FALSE	2
CASP3	0.343814	9.17501	FALSE	2
ENTPD4	0.452577	8.64689	FALSE	2
FAM127B	0.366556	9.48822	FALSE	2
HNRNPUL2	0.321411	11.6786	FALSE	2
SGPL1	0.37436	10.582	FALSE	2
TAF15	0.521013	11.0954	FALSE	2
PSKH1	0.313613	9.95039	FALSE	2
GALNT1	0.437152	11.1601	TRUE	2
MRPS10	0.227156	9.76764	TRUE	2
NDEL1	0.173442	10.0926	TRUE	2
AGGF1	0.290134	9.79706	FALSE	2
ELAVL1	0.125104	10.484	FALSE	2
LSM14A	0.188126	11.5641	FALSE	2
MED21	0.369514	9.07301	TRUE	2
DCAF7	0.36271	11.1407	FALSE	2
LAMP2	0.364316	12.3088	TRUE	2
TUT1	0.512057	9.11629	TRUE	2
TMED9	0.549459	11.1633	FALSE	2
SET	0.288574	12.4161	TRUE	2
ASCC3	0.49118	10.0193	TRUE	2
BAZ1B	0.342133	11.0771	FALSE	2
PTGES3	0.205992	12.3894	FALSE	2
EPRS	0.249328	11.5963	TRUE	2
TOP2B	0.32831	12.0821	TRUE	2
UBE2E2	0.415988	8.81577	TRUE	2
SUPT6H	0.239723	11.5346	FALSE	2
GRAMD4	0.52847	9.39203	TRUE	2
WDR33	0.155766	10.4518	FALSE	2
PPP2R4	0.556422	11.3651	TRUE	2
PHKB	0.451274	11.1998	TRUE	2
YTHDF2	0.232714	11.0827	TRUE	2
EXTL3	0.267811	10.134	FALSE	2
KDM5C	0.329565	11.2379	TRUE	2
ETV6	0.738448	10.9813	FALSE	2
THUMPD3	0.238043	9.73861	FALSE	1
ATP6V0E1	0.4191	11.4443	TRUE	1
ZBED4	0.439542	9.04853	TRUE	1
KIAA1191	0.215445	11.1781	TRUE	1
SBDS	0.464184	11.4566	TRUE	1
DNAJA2	0.372207	10.8492	TRUE	1
SRM	0.655064	9.7419	TRUE	1
PSMB1	0.343499	11.243	FALSE	1
EIF2A	0.333734	11.1918	TRUE	1
PPP1R8	0.0892573	9.98336	FALSE	1
ZC3H13	0.4339	11.0291	TRUE	1
NCL	0.295088	13.4393	TRUE	1
ZDHHC3	0.252402	10.7546	FALSE	1
TAOK2	0.452944	10.2877	FALSE	1
POMP	0.39969	10.2654	TRUE	1
UBE2J1	0.454279	10.8791	TRUE	1
STAT3	0.331563	12.6633	FALSE	1
H2AFZ	0.342689	10.6731	TRUE	1
PSMA4	0.300386	10.7144	FALSE	1
AZI2	0.434305	10.2152	FALSE	1
PHACTR4	0.367396	10.1959	FALSE	1
NOP56	0.389062	10.5394	TRUE	1
LDHA	0.479268	13.1016	FALSE	1
MLLT1	0.332429	10.5304	FALSE	1
EIF4A1	0.410663	13.1632	FALSE	1
C6orf62	0.299429	11.7411	FALSE	1
ATP5B	0.371209	13.3267	FALSE	1
OGT	0.495829	11.8677	TRUE	1
ARIH2	0.133796	10.6716	TRUE	1
AGPAT3	0.355316	10.9263	FALSE	1
MBD4	0.24756	9.58041	TRUE	1
MEAF6	0.286954	10.4313	TRUE	1
SNRPD1	0.327759	9.14926	TRUE	1
SLTM	0.2065	11.0723	FALSE	1
LIG4	0.439255	8.43628	TRUE	1
SLC25A39	0.571316	10.502	TRUE	1
SREBF2	0.40776	11.4192	TRUE	1
MTA2	0.304576	10.779	FALSE	1
NIPA2	0.293903	9.71223	TRUE	1
MAZ	0.586299	11.0678	FALSE	1
FAM136A	0.374418	9.31236	TRUE	1
VAPB	0.190111	10.1679	TRUE	1
VAPA	0.313136	11.7502	TRUE	1
ATXN7L3	0.359394	10.1189	TRUE	1
SUN2	0.635246	12.2596	FALSE	1
SLC39A1	0.37916	11.1866	TRUE	1
EIF4G1	0.371178	12.7188	TRUE	1
SELT	0.309426	10.7585	TRUE	1
ERH	0.280041	10.3514	TRUE	1
NECAP1	0.224572	9.50292	TRUE	1
MTMR3	0.235189	10.8868	FALSE	1
NDUFC1	0.36111	9.26021	TRUE	1
POLR2F	0.671093	8.8221	TRUE	1
NACC1	0.507896	9.78303	TRUE	1
C9orf69	0.711351	9.31556	FALSE	1
PSME3	0.237809	10.9786	FALSE	1
HARS	0.447983	10.0492	FALSE	1
ZNF189	0.362834	9.49557	TRUE	1
YWHAB	0.319171	12.7337	TRUE	1
IRF2BP2	0.385929	12.3427	FALSE	1
FAM98A	0.25203	9.84108	TRUE	1
ATL2	0.466921	10.6738	FALSE	1
C14orf2	0.435373	9.64163	TRUE	1
HECTD3	0.444288	10.3726	TRUE	1
DCTN5	0.222568	10.164	FALSE	1
KCMF1	0.205784	10.2841	FALSE	1
CTNNB1	0.403708	13.4844	TRUE	1
GNPDA1	0.349202	9.64594	TRUE	1
HNRNPD	0.224751	11.8531	FALSE	1
SAV1	0.348936	10.7197	TRUE	1
PFN1	0.505224	12.6223	FALSE	1
PSMG2	0.261429	9.97186	TRUE	1
HDGF	0.338157	12.0005	FALSE	1
FOXP4	0.413679	10.5335	TRUE	1
DYNLL2	0.250806	10.5955	FALSE	1
PPP2CA	0.319342	11.3763	FALSE	1
ARPC2	0.382721	11.8866	TRUE	1
UBE2R2	0.16582	10.8049	FALSE	1
BAP1	0.385003	10.5305	TRUE	1
OSBPL9	0.305201	11.2324	TRUE	1
IFRD1	0.433706	9.76999	FALSE	1
TEX2	0.281565	11.0181	TRUE	1
AHSA1	0.364386	10.5061	TRUE	1
FAM73B	0.570181	8.64981	TRUE	1
DIDO1	0.229618	10.9297	TRUE	1
TMEM59	0.324402	12.6363	FALSE	1
LUC7L2	0.221724	11.1131	FALSE	1
ZBTB5	0.350676	9.1296	FALSE	1
ANP32E	0.496269	9.93449	FALSE	1
WDTC1	0.253531	11.255	FALSE	1
SYAP1	0.315216	10.0843	FALSE	1
GNB1	0.136524	12.9129	TRUE	1
NUTF2	0.390939	10.232	TRUE	1
HYOU1	0.482564	11.2445	TRUE	1
UBE2V1	0.274836	11.3948	FALSE	1
RBMX	0.306711	11.9249	TRUE	1
PHC2	0.388522	11.205	FALSE	1
AIMP1	0.274516	10.0933	FALSE	1
ULK1	0.460213	10.1069	TRUE	1
TMEM9B	0.377126	10.3235	TRUE	1
HNRNPUL1	0.199933	12.3257	FALSE	1
PAIP2	0.277098	11.0091	TRUE	1
PAIP1	0.261829	10.1591	FALSE	1
DCAF12	0.242739	10.38	FALSE	1
KDM2A	0.262174	11.763	TRUE	1
CAPNS1	0.415978	12.6829	TRUE	1
WDR20	0.175548	9.12542	FALSE	1
XRCC6	0.195893	12.5777	FALSE	1
PCMT1	0.190308	10.4369	TRUE	1
HNRNPK	0.161147	13.4937	FALSE	1
HNRNPF	0.296138	11.9134	FALSE	1
TRIM26	0.28804	10.5264	TRUE	1
GTF3C1	0.269922	10.7648	TRUE	1
GARS	0.228527	10.5739	FALSE	1
PI4KB	0.180881	10.9546	FALSE	1
PGAM5	0.36842	8.1396	FALSE	1
CAMTA1	0.424767	9.07739	FALSE	1
AP3S1	0.365286	9.85346	TRUE	1
SMAP1	0.209745	9.57029	TRUE	1
ADO	0.309306	9.37767	TRUE	1
METTL14	0.313844	8.8307	FALSE	1
SF3B3	0.227944	11.6594	FALSE	1
ASF1A	0.300257	8.9121	TRUE	1
TMED10	0.253522	12.8887	FALSE	1
GLYR1	0.230403	10.9481	FALSE	1
LSM3	0.381011	9.43951	TRUE	1
RAB9A	0.264222	9.18306	TRUE	1
C9orf78	0.32747	10.367	TRUE	1
POM121C	0.212613	9.81145	FALSE	1
MYPOP	0.434313	6.83851	TRUE	1
MAPRE2	0.485469	9.89865	FALSE	1
TSN	0.197943	10.9872	TRUE	1
HMGXB3	0.359984	10.342	TRUE	1
KLHL8	0.790299	8.80486	FALSE	1
RRN3	0.345313	10.4136	TRUE	1
DERL2	0.288708	9.14977	TRUE	1
NFYC	0.22977	10.0452	FALSE	1
WIZ	0.335168	10.0361	FALSE	1
GOLGA5	0.219442	10.4141	TRUE	1
NCBP2	0.244191	10.735	FALSE	0
PNN	0.369793	10.9756	TRUE	0
EPM2AIP1	0.411366	10.2821	FALSE	0
BRD4	0.255334	10.5588	TRUE	0
CISD2	0.321815	8.67585	FALSE	0
TUSC2	0.325597	9.09343	TRUE	0
AKIRIN2	0.34527	9.65677	FALSE	0
EIF2AK1	0.229621	11.612	TRUE	0
MID1IP1	0.573803	8.83947	FALSE	0
ATP5C1	0.321657	11.3515	TRUE	0
CHD4	0.274569	12.3676	FALSE	0
ZCCHC3	0.319224	9.15722	FALSE	0
CRY2	0.488501	11.0149	TRUE	0
GLTP	0.360802	10.1912	TRUE	0
NACC2	0.893544	5.6015	FALSE	0
SMC1A	0.411618	11.1583	FALSE	0
RALBP1	0.13947	10.9851	FALSE	0
ZNF410	0.169425	10.0986	TRUE	0
CDK16	0.280435	10.5874	TRUE	0
TFG	0.239882	10.7207	TRUE	0
MTCH2	0.318261	10.3815	TRUE	0
ATG16L1	0.338278	9.51186	FALSE	0
CCM2	0.585081	9.59168	FALSE	0
SLC15A4	0.230636	9.32428	TRUE	0
PLEKHM1	0.262831	9.82716	FALSE	0
UBE2G2	0.184033	10.7279	FALSE	0
RNF4	0.207149	10.4201	TRUE	0
SNRPB	0.418762	10.5034	TRUE	0
GPHN	0.394442	8.80936	TRUE	0
ZC3H7B	0.506473	11.4525	FALSE	0
EIF1	0.393756	13.6644	TRUE	0
TARS	0.248943	10.4794	FALSE	0
AP1B1	0.467065	11.2126	TRUE	0
PITPNA	0.161681	11.0229	TRUE	0
PAPD7	0.250764	9.54893	TRUE	0
MRPS21	0.436408	9.65032	FALSE	0
INSIG2	0.421183	9.47706	FALSE	0
IP6K1	0.245605	10.5302	TRUE	0
UBAP1	0.20117	10.7059	FALSE	0
ASXL1	0.259349	10.934	TRUE	0
ZBTB39	0.498667	8.19786	FALSE	0
PBX2	0.260042	10.304	TRUE	0
GDI2	0.244453	12.4556	TRUE	0
GLO1	0.227489	11.1848	TRUE	0
CPSF7	0.203647	11.0329	FALSE	0
HTT	0.346584	11.1955	FALSE	0
MBD2	0.405885	10.8569	TRUE	0
SMARCE1	0.182878	11.5022	FALSE	0
COX6B1	0.537874	11.0587	TRUE	0
MRFAP1	0.422805	12.6026	TRUE	0
MRPL20	0.38885	10.1334	TRUE	0
POLR2H	0.409722	9.01837	FALSE	0
UNG	0.235381	9.68586	FALSE	0
B4GALT5	0.273257	10.886	FALSE	0
SIGMAR1	0.305719	9.87989	FALSE	0
CSNK1D	0.266619	11.5344	FALSE	0
AP2M1	0.31185	12.2561	FALSE	0
HDLBP	0.341267	13.6001	TRUE	0
SSRP1	0.414348	11.6082	TRUE	0
KTI12	0.263469	7.31078	TRUE	0
TUBA1B	0.327908	13.3696	FALSE	0
ARF1	0.237188	12.82	TRUE	0
RAB7A	0.254635	12.3958	FALSE	0
ACTR10	0.252593	10.1855	TRUE	0
CALR	0.408053	13.3473	TRUE	0
WDR74	0.580118	8.80199	FALSE	0
TPCN1	0.326885	10.5877	TRUE	0
NFYB	0.262408	9.76938	TRUE	0
SMARCA2	0.241596	12.3171	FALSE	0
CCT6A	0.2227	11.5577	FALSE	0
RNF34	0.208505	9.12332	TRUE	0
VTA1	0.248635	9.94032	TRUE	0
ZFAND3	0.206999	10.577	TRUE	0
UBR7	0.207294	10.2254	FALSE	0
NKIRAS2	0.24401	9.64658	TRUE	0
SSU72	0.30797	11.1488	FALSE	0
MFSD5	0.33435	9.18906	TRUE	0
BCL2L13	0.294773	10.4677	TRUE	0
COX7A2L	0.338979	10.7446	FALSE	0
DAG1	0.379212	11.8924	FALSE	0
SPCS3	0.382965	11.3332	TRUE	0
HERPUD2	0.159264	9.68511	FALSE	0
TMEM55B	0.256988	9.11334	TRUE	0
HIGD2A	0.468405	9.53297	TRUE	0
SKP1	0.286262	12.5411	FALSE	0
CDK4	0.292021	10.7284	FALSE	0
AMD1	0.493054	10.8949	FALSE	0
SEC11A	0.316696	11.1924	TRUE	0
BZW1	0.323174	12.0527	TRUE	0
RPL11	0.592987	14.3099	FALSE	0
EMD	0.315756	9.7949	TRUE	0
LIPT1	0.230227	7.51736	FALSE	0
MORF4L2	0.271739	11.9297	TRUE	0
ADIPOR1	0.160194	11.1504	FALSE	0
NRBP1	0.216472	11.0077	TRUE	0
REPIN1	0.301212	10.653	TRUE	0
ACSL3	0.889332	11.7866	FALSE	0
ZADH2	0.228153	10.111	FALSE	0
GBF1	0.251858	11.0106	FALSE	0
IVNS1ABP	0.419472	11.2346	TRUE	0
SF3A3	0.149131	10.7999	TRUE	0
YWHAE	0.241613	13.3043	FALSE	0
CUX1	0.395674	10.1334	TRUE	0
C14orf1	0.372016	9.52136	TRUE	0
YARS	0.239279	10.3422	TRUE	0
HNRNPA2B1	0.249775	13.4282	FALSE	0
MIDN	0.476813	10.736	TRUE	0
PCBP2	0.258238	13.3966	TRUE	0
RRM1	0.179564	10.4808	TRUE	0
CCT3	0.469993	12.0942	TRUE	0
CCT4	0.292056	11.8843	TRUE	0
DCTN2	0.328911	11.1772	FALSE	0
TAF4	0.234739	8.57289	TRUE	0
TMEM41A	0.21253	9.11816	TRUE	0
PMPCB	0.254151	10.6657	FALSE	0
RAB1B	0.428192	12.0115	FALSE	0
LAMP1	0.319512	12.8491	FALSE	0
SUPT7L	0.149671	9.97754	TRUE	0
NUPL2	0.294169	8.48746	FALSE	0
STAU1	0.166659	11.4054	TRUE	0
NME1-NME2	1.07093	5.6493	TRUE	0
MTCH1	0.315426	11.6931	TRUE	0
SUPT4H1	0.267764	10.2247	FALSE	0
MAPKAPK2	0.272223	11.3293	FALSE	0
PIK3R1	0.466806	12.7071	FALSE	0
HCCS	0.181504	8.56462	FALSE	0
SPATA2	0.23378	8.67826	FALSE	0
HSPA8	0.327381	14.3241	TRUE	0
SERBP1	0.194926	12.5785	FALSE	0
CLPTM1	0.303095	11.127	TRUE	0
YTHDF1	0.19913	10.2516	TRUE	0
TCEB3	0.222009	10.6015	TRUE	0
TCEB1	0.331838	8.86415	FALSE	0
ST3GAL2	0.546924	8.80794	FALSE	0
SDHC	0.286645	10.7321	FALSE	0
MRPL10	0.315326	9.82848	TRUE	0
SIAH1	0.251433	9.26999	TRUE	0
SIAH2	0.59692	9.65887	FALSE	0
DENND1A	0.253106	9.27997	FALSE	0
SDHB	0.368313	10.2601	TRUE	0
SYS1	0.179639	10.0172	TRUE	0
PCBP1	0.248637	12.614	TRUE	0
EIF3J	0.242999	10.507	TRUE	0
UBP1	0.322128	10.9853	FALSE	0
GRSF1	0.190503	10.942	TRUE	0
DUSP16	0.717187	11.1488	FALSE	0
C20orf24	0.334917	9.68571	TRUE	0
RHOA	0.329342	13.4425	TRUE	0
PDZD11	0.308812	9.09851	TRUE	0
RNF167	0.344069	10.8706	TRUE	0
ANP32B	0.498073	11.3617	FALSE	0
ANP32A	0.267783	11.1905	TRUE	0
ALG11	0.510268	3.61886	TRUE	0
ARL8A	0.275505	10.0318	FALSE	0
WIPI2	0.265309	10.7201	FALSE	0
RAB5C	0.302188	11.3923	FALSE	0
GATC	0.749947	4.59648	TRUE	0
FBXO22	0.281213	8.69945	TRUE	0
NFATC2IP	0.23386	9.64182	FALSE	0
MFF	0.202377	10.1569	FALSE	0
SOD1	0.432919	11.6212	TRUE	0
TMBIM6	0.305447	14.245	FALSE	0
ANAPC11	0.653016	9.22725	TRUE	0
HNRNPH2	0.266795	11.4627	TRUE	0
FOXK2	0.242904	10.1495	FALSE	0
DEGS1	0.373524	10.8791	FALSE	0
ACVR1B	0.281498	10.0776	TRUE	0
MARS2	0.697144	7.45048	TRUE	0
EI24	0.221481	11.3314	TRUE	0
KPNB1	0.250621	12.0833	FALSE	0
PNKD	0.463004	9.41145	FALSE	0
CBX3	0.317284	11.3962	TRUE	0
USP10	0.23046	10.5292	FALSE	0
PGK1	0.260724	12.3309	TRUE	0
SNX17	0.370041	11.1839	TRUE	0
PARP1	0.340352	11.4371	TRUE	0
CKAP4	0.361079	10.7566	FALSE	0
TCF20	0.446361	10.1615	FALSE	0
NDST1	0.319343	12.382	TRUE	0
FAM177A1	0.35378	9.66208	TRUE	0
REEP5	0.377046	12.5605	FALSE	0
SLC25A3	0.312336	12.7343	FALSE	0
C8orf76	0.305803	8.18183	TRUE	0
TMEM185B	0.299584	9.11211	TRUE	0
ZBTB33	0.51956	10.1193	TRUE	0
LSM14B	0.349963	9.61185	TRUE	0
SEPHS1	0.207791	10.0581	FALSE	0
PRDX3	0.335977	11.7082	FALSE	0
DCAF8	0.170172	11.3306	TRUE	0
POLR3C	0.183545	9.17558	FALSE	0
ORMDL3	0.678055	11.5015	TRUE	0
TPRG1L	0.293513	10.873	TRUE	0
ATG7	0.350182	9.52484	TRUE	0
ITM2B	0.393363	13.843	TRUE	0
ACVR1	0.18275	10.1888	TRUE	0
PTPN1	0.280906	10.2997	FALSE	0
SEC16A	0.335128	11.7163	TRUE	0
UBE2N	0.259553	10.572	TRUE	0
CCNL1	0.524365	10.7894	TRUE	0
M6PR	0.237683	11.4452	TRUE	0
SLC25A5	0.361184	11.8692	TRUE	0
TOLLIP	0.354828	10.2442	TRUE	0
ZFAND5	0.553226	12.2188	TRUE	0
MRPL42	0.393245	9.10553	TRUE	0
SMU1	0.180468	10.7991	TRUE	0
PAICS	0.39224	10.9509	FALSE	0
LAPTM4A	0.310543	13.0599	TRUE	0
C18orf32	0.321786	9.99676	TRUE	0
FBRSL1	0.387749	8.96611	TRUE	0
MAT2B	0.232704	10.7516	FALSE	0
CASC3	0.225881	11.598	FALSE	0
PXMP4	0.690228	9.86393	FALSE	0
HN1L	0.442758	11.2021	TRUE	0
ANKRD46	0.421207	9.16595	TRUE	0
ZNF326	0.26164	8.86021	TRUE	0
CC2D1B	0.247856	9.49774	FALSE	0
TRIAP1	0.30937	8.88064	FALSE	0
GATAD2A	0.271987	10.3586	TRUE	0
ZMAT3	0.642803	7.71528	FALSE	0
TXLNA	0.175388	11.056	TRUE	0
BRIX1	0.284868	9.17376	TRUE	0
COPS7B	0.243776	9.29746	TRUE	0
ASNSD1	0.250591	10.1111	TRUE	0
TOB1	0.593569	11.1816	TRUE	0
RNF31	0.397232	9.76356	TRUE	0
TFDP1	0.217667	10.3446	FALSE	0
CTNNA1	0.140588	13.1537	TRUE	0
GORASP2	0.159149	11.0221	TRUE	0
APH1A	0.283817	11.8753	FALSE	0
STT3A	0.220388	11.5808	TRUE	0
PRPS1	0.30411	9.36244	TRUE	0

## Sheet: STable6
Gene	Std_expr	Avg_expr	Lost_in_tumor	num_of_connections_to_3US
RNF10	0.148088	11.7338	TRUE	0
RNF11	0.358151	11.5819	FALSE	2
NCBP2	0.163613	10.6618	TRUE	0
SPPL3	0.199197	10.47	TRUE	0
OPA1	0.304887	10.8519	TRUE	2
DENND4A	0.393429	9.35851	FALSE	1
AFTPH	0.422183	10.6244	TRUE	3
RNF111	0.33298	9.69521	FALSE	3
THUMPD3	0.200996	9.74141	TRUE	0
ANKFY1	0.230065	11.124	FALSE	1
PNN	0.44598	10.9505	TRUE	3
ATP6V0E1	0.408603	11.4063	TRUE	0
HMG20A	0.245486	9.77487	FALSE	0
ABCE1	0.354672	10.6109	FALSE	18
ADNP	0.351508	11.4292	FALSE	5
ZBED4	0.436784	9.08046	TRUE	5
OSTM1	0.600853	9.6662	FALSE	12
SF1	0.206982	12.188	TRUE	0
API5	0.260701	11.3475	TRUE	3
KIAA1191	0.216636	11.2501	FALSE	0
EPM2AIP1	0.467334	10.2788	TRUE	1
CDC5L	0.249336	10.2031	TRUE	1
SBDS	0.421245	11.4923	TRUE	1
CALM1	0.533871	12.8665	TRUE	2
MBNL2	0.373444	11.589	TRUE	1
CLCN3	0.441112	10.6725	FALSE	2
BRD4	0.298956	10.5353	TRUE	0
DNAJA2	0.173208	10.8116	TRUE	1
PTPN11	0.485293	12.0857	FALSE	2
C16orf72	0.247794	10.2088	TRUE	2
CISD2	0.308438	8.65115	TRUE	0
RELA	0.225765	10.9623	TRUE	0
FAM160B1	0.449476	9.91064	TRUE	2
SF3B1	0.362788	12.8842	FALSE	4
TUSC2	0.258622	9.01612	TRUE	0
SRM	0.473662	9.70869	FALSE	0
AKIRIN2	0.306524	9.59034	TRUE	0
AKIRIN1	0.326489	10.354	TRUE	0
EIF2AK1	0.227952	11.561	TRUE	0
MID1IP1	0.705699	8.89722	TRUE	0
SEC61A1	0.240636	12.6084	TRUE	1
ZFAND1	0.36053	9.56589	FALSE	0
SMAD2	0.193501	11.2012	TRUE	1
ATG2B	0.38454	10.3426	FALSE	2
FEM1C	0.385348	9.98375	FALSE	2
ATP5C1	0.271408	11.28	TRUE	0
CHD4	0.320766	12.3745	TRUE	0
PSMB1	0.350289	11.1901	TRUE	0
CRY2	0.472353	11.0322	TRUE	1
GLTP	0.292903	10.1538	TRUE	2
NACC2	0.784274	5.67612	FALSE	1
TXLNG	0.557204	8.30685	FALSE	2
WDR1	0.27814	12.3042	FALSE	0
PRKAR1A	0.265207	12.9048	FALSE	2
IL6ST	1.00783	11.7985	TRUE	1
SAR1A	0.437276	11.6319	TRUE	1
EIF2A	0.373908	11.3204	TRUE	0
SMC1A	0.302627	11.2211	FALSE	2
DNAJC8	0.229241	10.8509	TRUE	0
DNAJC3	0.259732	11.2136	TRUE	2
GOSR1	0.25459	10.2896	FALSE	39
RALBP1	0.189635	11.0946	TRUE	1
RAP1A	0.380216	10.3949	FALSE	8
PPP1R8	0.150148	9.9894	TRUE	0
ZNF410	0.179887	10.0453	TRUE	0
MECP2	0.285074	10.9086	TRUE	1
ITCH	0.308647	10.605	FALSE	3
ZNF207	0.221015	11.3891	TRUE	1
IARS	0.278566	11.1709	TRUE	5
CDK13	0.270331	10.1538	TRUE	3
CDK16	0.255855	10.6014	TRUE	0
ZC3H13	0.361399	11.1903	TRUE	1
TFG	0.204558	10.6742	TRUE	0
NCL	0.265941	13.4252	TRUE	1
SEC63	0.205531	11.607	FALSE	0
MTCH2	0.316422	10.3472	TRUE	0
C1orf52	0.291752	8.37159	TRUE	0
ICMT	0.318805	11.1072	TRUE	1
TBK1	0.244662	9.36937	TRUE	0
ZDHHC3	0.286119	10.825	TRUE	1
TAOK2	0.441697	10.252	TRUE	0
PRKAA1	0.363471	10.9185	FALSE	29
POMP	0.405786	10.174	TRUE	1
ATG16L1	0.361752	9.42392	TRUE	2
TSNAX	0.255715	9.97428	FALSE	2
UBE2J1	0.296888	10.8629	TRUE	0
GHITM	0.274591	11.9401	TRUE	1
SPEN	0.423057	11.5581	TRUE	2
CCM2	0.510759	9.50162	FALSE	1
DSCR3	0.228721	9.9355	TRUE	1
AGFG1	0.343645	10.9321	FALSE	15
SLC15A4	0.205438	9.39394	TRUE	0
TMCC1	0.232176	9.78667	FALSE	0
PLEKHM1	0.3043	9.86558	TRUE	1
ZRANB1	0.214134	10.5226	FALSE	12
ZRANB2	0.429208	10.7249	FALSE	1
UBE2G2	0.209507	10.747	FALSE	1
SYPL1	0.29921	11.7003	FALSE	0
STAT3	0.260569	12.7071	FALSE	0
H2AFV	0.181949	11.6668	FALSE	2
H2AFX	0.581613	7.77161	FALSE	1
H2AFZ	0.334494	10.5282	FALSE	0
RNF6	0.248486	9.86783	TRUE	1
RNF4	0.194229	10.371	TRUE	0
PSMA4	0.263314	10.5758	FALSE	0
CLTC	0.267648	13.1935	FALSE	2
YY1	0.237484	10.2724	FALSE	2
ZXDB	0.369678	9.00593	TRUE	3
GDE1	0.28138	10.8875	TRUE	4
SNRPB	0.431345	10.4536	TRUE	0
TMEM167B	0.203587	10.6167	TRUE	0
LARP1	0.284442	11.9917	TRUE	0
LARP4	0.381588	10.0461	FALSE	3
UBE2Q1	0.172202	10.5641	TRUE	0
PTEN	0.401568	11.5557	TRUE	10
ATMIN	0.214317	10.9774	FALSE	0
UBE2D2	0.244793	10.5059	FALSE	1
CCDC50	0.495641	11.5507	FALSE	1
GPHN	0.396824	8.91145	TRUE	0
NUFIP2	0.38823	11.329	FALSE	4
ZC3H7B	0.365431	11.5347	FALSE	0
EIF1	0.419468	13.6755	TRUE	0
TNRC6A	0.381766	10.5721	FALSE	3
ACBD3	0.284978	10.4257	TRUE	1
ACBD5	0.34614	9.62304	TRUE	2
MON2	0.413555	10.5541	FALSE	4
FAM168B	0.170492	11.8684	FALSE	0
RCN2	0.273807	9.92891	FALSE	4
SEC24A	0.435763	9.83368	FALSE	1
SEC24C	0.233746	11.4044	FALSE	3
ZZZ3	0.468869	10.1817	FALSE	4
NSD1	0.37144	11.2086	FALSE	3
NDFIP1	0.266011	11.8023	FALSE	0
AZI2	0.427232	10.3068	TRUE	0
TARS	0.203328	10.5019	FALSE	0
PHACTR4	0.460295	10.1518	TRUE	4
KIAA0232	0.296747	10.9048	FALSE	7
HBP1	0.252269	11.626	TRUE	0
NOP56	0.299725	10.4586	TRUE	1
LDHA	0.477201	13.1554	TRUE	2
NUCKS1	0.255163	13.144	TRUE	6
PDLIM5	0.462098	11.8615	FALSE	12
PITPNA	0.209992	10.9904	TRUE	1
GSPT1	0.201269	11.7056	FALSE	3
MIER1	0.360527	10.2063	FALSE	19
PAPD7	0.256991	9.53439	TRUE	1
PAPD4	0.300522	10.1976	FALSE	2
MRPS21	0.266678	9.60965	FALSE	0
INSIG2	0.378049	9.30969	TRUE	1
DGCR2	0.378611	11.4275	FALSE	2
NAMPT	0.517137	11.3024	TRUE	0
ZHX3	0.413912	10.3531	TRUE	0
ZHX1	0.398918	10.5418	FALSE	4
ZDHHC2	0.477104	9.17596	TRUE	1
MLLT1	0.234646	10.5244	FALSE	1
EIF4A1	0.293358	13.1395	FALSE	2
IP6K1	0.242868	10.5978	TRUE	0
NEK9	0.234574	11.4275	TRUE	2
CSNK1G3	0.300441	9.72115	FALSE	3
PCGF5	0.425371	10.7452	FALSE	3
C6orf62	0.280323	11.6654	TRUE	0
DEK	0.340995	11.3069	FALSE	0
UBAP1	0.167461	10.7325	FALSE	0
ASXL1	0.250039	10.991	TRUE	1
ZBTB39	0.401253	8.20015	TRUE	0
TAB2	0.272517	11.4807	FALSE	1
TRIM44	0.454433	10.5277	FALSE	13
ATP5B	0.380541	13.3486	FALSE	0
PBX2	0.24035	10.2634	TRUE	1
OGT	0.578021	11.8888	FALSE	2
CPD	0.335473	11.8221	TRUE	3
GAPVD1	0.257995	10.3476	FALSE	2
YIPF6	0.397049	8.37318	TRUE	3
RAB6A	0.188187	11.65	TRUE	0
GDI2	0.244785	12.5034	TRUE	0
TM9SF3	0.230556	12.5875	TRUE	4
HS2ST1	0.300634	10.0093	FALSE	2
C10orf12	0.611304	6.89864	TRUE	1
GLO1	0.264649	11.1875	TRUE	0
CPSF7	0.285641	11.0659	TRUE	5
CPSF6	0.381578	10.6213	TRUE	5
NMT1	0.214855	11.5076	TRUE	0
HTT	0.345607	11.2191	TRUE	0
ARIH2	0.174358	10.6573	FALSE	0
ARIH1	0.218158	11.0108	FALSE	2
AGPAT3	0.336732	10.8993	FALSE	4
MBD4	0.213157	9.51187	TRUE	1
MBD2	0.440057	10.7989	TRUE	2
EAF1	0.210831	9.51611	TRUE	1
SYNCRIP	0.271727	12.0913	FALSE	5
ALG9	0.281275	9.3561	FALSE	1
GTPBP10	0.362418	8.46926	FALSE	28
COX6B1	0.42881	11.0026	TRUE	0
GCC1	0.246505	9.60259	TRUE	0
MRFAP1	0.242133	12.521	TRUE	0
FECH	0.203697	9.42198	FALSE	0
MRPL20	0.326124	10.0224	TRUE	0
POLR2H	0.293887	8.87829	FALSE	0
ZBTB10	0.573076	9.43721	FALSE	21
ZNF664	0.303824	11.9637	FALSE	1
C2orf69	0.36225	8.77678	TRUE	1
RAB10	0.222734	11.5146	TRUE	1
RDX	0.480236	10.799	FALSE	14
PPM1A	0.296473	11.0248	FALSE	4
MEAF6	0.319483	10.3965	TRUE	1
AZIN1	0.260461	11.9819	FALSE	0
SNRPD1	0.317897	9.02918	TRUE	2
SLTM	0.246804	11.0299	TRUE	0
GOLT1B	0.365826	9.54033	TRUE	1
CRK	0.306226	10.356	FALSE	9
SIGMAR1	0.238129	9.94936	TRUE	0
EHMT1	0.283627	10.2835	FALSE	0
ADIPOR2	0.601877	11.4726	TRUE	4
USP9X	0.283648	12.0616	FALSE	2
ZMYND11	0.239913	11.5964	FALSE	30
ZNF644	0.522326	10.2746	FALSE	4
CGGBP1	0.277689	11.2882	FALSE	3
CMPK1	0.286982	11.9992	FALSE	5
LIG4	0.397519	8.4031	FALSE	0
CSNK1D	0.282554	11.4656	FALSE	0
IREB2	0.361421	10.598	FALSE	2
ISCU	0.355821	10.7635	TRUE	0
TMEM106B	0.413499	10.6776	TRUE	0
SLC25A39	0.3325	10.3879	TRUE	0
AGPS	0.424317	10.2358	TRUE	2
CCNG1	0.366035	11.4876	FALSE	1
AP2M1	0.234333	12.2643	TRUE	0
HDLBP	0.327996	13.6738	TRUE	0
N4BP1	0.18379	10.5892	TRUE	1
VPS26A	0.246743	10.7171	FALSE	1
SREBF2	0.470888	11.4499	TRUE	1
CIC	0.439669	10.6727	FALSE	1
SSRP1	0.336666	11.5829	TRUE	0
MTA2	0.277135	10.7095	TRUE	0
NIPA2	0.231762	9.68899	TRUE	0
RAB11A	0.22874	11.712	FALSE	1
MAZ	0.419432	10.9747	FALSE	0
KTI12	0.271936	7.20374	TRUE	0
TUBA1B	0.428526	13.3322	FALSE	0
EDC3	0.243157	9.57761	FALSE	5
FAM136A	0.298788	9.19564	TRUE	0
RPS6KA3	0.429899	10.7116	FALSE	1
SENP5	0.208582	9.49187	TRUE	0
VAPA	0.283831	11.7514	TRUE	0
ARF1	0.221887	12.7845	TRUE	0
ARF6	0.345465	11.5358	TRUE	3
RAB7A	0.237535	12.4311	TRUE	1
ACTR10	0.228407	10.1341	TRUE	0
RAB2B	0.314522	9.17687	TRUE	0
AP3B1	0.17957	10.4079	TRUE	0
VMA21	0.256126	9.9876	TRUE	0
CALR	0.353133	13.2588	TRUE	0
WDR74	0.432368	8.76955	TRUE	0
ELK4	0.742346	7.40114	FALSE	4
PAK2	0.26275	11.384	TRUE	2
FAM122A	0.346584	9.77722	TRUE	2
PPP2R5C	0.21355	11.2407	FALSE	3
ATXN7L3	0.283063	10.0611	TRUE	0
SUN2	0.523454	12.4064	FALSE	0
ETF1	0.233835	11.7488	FALSE	0
SMNDC1	0.297303	9.26087	TRUE	1
SH3GLB1	0.473037	12.0685	FALSE	17
LYSMD3	0.40677	9.30824	FALSE	3
NFYB	0.226053	9.75076	TRUE	0
SMARCA2	0.258752	12.3573	TRUE	1
RAB1A	0.23693	11.6175	TRUE	1
CCT6A	0.228787	11.5306	FALSE	1
SKIL	0.701426	9.14362	FALSE	21
DPH3	0.382485	9.46918	TRUE	1
CUL5	0.346926	10.125	FALSE	3
VTA1	0.258911	9.93745	TRUE	0
ARCN1	0.17489	12.0998	FALSE	0
ZFAND3	0.278243	10.6165	TRUE	0
PNRC2	0.253013	11.3353	TRUE	0
ARHGAP5	0.492397	11.484	FALSE	4
PPP6C	0.303492	11.1479	FALSE	10
BAG4	0.448285	8.02177	FALSE	10
SLC39A1	0.334366	11.1774	TRUE	0
EIF1AD	0.222102	8.893	TRUE	0
ATXN1L	0.315844	10.9228	TRUE	2
TMPO	0.523769	10.1163	FALSE	30
CALCOCO2	0.361659	11.565	TRUE	2
SERTAD2	0.300658	10.4235	TRUE	0
XIAP	0.309805	10.615	FALSE	36
UBR7	0.224588	10.2099	TRUE	1
PTP4A2	0.333922	11.4748	TRUE	2
SUZ12	0.338389	9.85802	FALSE	38
MBTPS2	0.31321	9.32825	TRUE	2
WDR43	0.40834	10.0255	FALSE	2
EIF4G2	0.217668	14.1445	FALSE	0
EIF4G1	0.396248	12.7014	TRUE	0
DR1	0.28212	10.0605	FALSE	3
PPP2CB	0.279443	11.0791	FALSE	2
TGOLN2	0.267336	12.9734	FALSE	0
SSU72	0.252366	11.1589	TRUE	0
SLC25A32	0.336908	9.04342	TRUE	0
MFSD5	0.311751	9.15696	TRUE	0
SELT	0.271973	10.734	TRUE	0
POLR2A	0.308918	12.4439	TRUE	2
TLK1	0.353671	10.6017	FALSE	5
FAM120A	0.200481	11.9955	TRUE	8
CAB39	0.236152	11.1009	FALSE	0
ANKHD1	0.445809	11.2379	TRUE	2
BCL2L13	0.334942	10.6076	TRUE	2
COX7A2L	0.322355	10.7608	TRUE	0
ATF7	0.355106	11.2642	FALSE	1
MIB1	0.463544	10.9275	FALSE	6
SLC38A2	0.372706	12.2489	TRUE	0
UBE4A	0.301695	10.9745	FALSE	29
RAPGEF2	0.39567	10.3095	FALSE	2
MIA3	0.252207	11.1749	TRUE	1
DAG1	0.391397	12.0279	TRUE	1
NCOA1	0.305676	11.2373	FALSE	25
SPCS3	0.275602	11.3227	FALSE	0
LCOR	1.10953	6.98623	FALSE	3
AK3	0.433693	11.0412	TRUE	2
PABPN1	0.222152	10.9434	TRUE	0
PPM1B	0.21986	10.2499	FALSE	1
ERH	0.303403	10.2868	TRUE	0
HERPUD2	0.228437	9.6914	TRUE	0
NECAP1	0.240799	9.50823	TRUE	0
MTMR3	0.216728	10.9506	FALSE	0
NR3C2	0.467922	9.40211	TRUE	0
NDUFC1	0.354777	9.15071	TRUE	0
KPNA1	0.229297	10.6659	FALSE	4
PDE12	0.380861	9.25001	FALSE	0
SKP1	0.248582	12.5215	FALSE	0
CDK4	0.267928	10.7567	TRUE	0
AMD1	0.448399	10.829	FALSE	1
SEC11A	0.33722	11.2557	TRUE	1
BZW1	0.282482	11.9941	TRUE	0
SCRIB	0.666603	9.85582	FALSE	1
NAA15	0.348305	10.0069	FALSE	4
PPIL4	0.274489	9.52727	FALSE	3
RPL11	0.478737	14.3288	TRUE	0
EMD	0.26813	9.78106	TRUE	0
AFF4	0.492143	11.8012	FALSE	4
PDP2	0.853838	8.10064	FALSE	3
UBA2	0.471878	11.3508	TRUE	1
UBE2H	0.326827	10.693	TRUE	0
UBE2A	0.265279	10.1553	FALSE	7
ZNF134	0.451727	8.48005	FALSE	23
UBE2Z	0.263427	11.1866	TRUE	3
UBE2W	0.366507	9.35262	FALSE	2
LIPT1	0.402741	7.32171	FALSE	0
MORF4L2	0.285455	11.9166	TRUE	0
NDUFA4	0.425366	11.2036	TRUE	0
GNS	0.559158	12.7532	TRUE	3
ANKRD17	0.481313	11.5931	FALSE	26
RB1CC1	0.356496	10.8543	FALSE	3
TMEM33	0.32791	10.3517	TRUE	3
PAFAH1B1	0.211507	12.0141	FALSE	0
POLR2F	0.439842	8.77197	TRUE	0
SEC23IP	0.289803	10.2088	TRUE	3
NACC1	0.523079	9.65194	FALSE	0
ZNF805	0.251766	8.51252	TRUE	0
ADIPOR1	0.184888	11.155	FALSE	0
TNFAIP1	0.276914	10.732	TRUE	1
IPO8	0.220346	10.6198	FALSE	30
IPO9	0.176665	10.7938	FALSE	0
IPO7	0.292213	11.8788	TRUE	3
NRBP1	0.181753	10.9765	TRUE	0
SDCBP	0.602878	12.1268	TRUE	1
REPIN1	0.256331	10.6504	TRUE	0
PYGO2	0.231855	10.1776	TRUE	0
CTDSP2	0.245983	12.963	TRUE	0
ACSL3	0.725033	11.6612	TRUE	0
SAMD8	0.701035	7.58009	FALSE	17
ZADH2	0.256041	10.1237	TRUE	1
C5orf24	0.385422	10.4414	FALSE	4
C9orf69	0.517659	9.25452	FALSE	0
USP16	0.297741	10.2434	FALSE	0
USP14	0.324497	10.3741	TRUE	2
PSME3	0.210622	10.9507	FALSE	1
CRKL	0.186774	11.0317	TRUE	3
TNKS2	0.373656	11.0141	TRUE	2
ZNF770	0.480518	10.294	FALSE	2
FBXW11	0.183537	10.4859	FALSE	0
MAP4K4	0.417359	11.4137	FALSE	0
HARS	0.291179	10.0342	TRUE	0
GBF1	0.238967	11.0089	TRUE	0
TMEM168	0.317465	9.8403	TRUE	4
IVNS1ABP	0.464928	11.2784	TRUE	1
BMI1	0.317304	10.6852	TRUE	2
DYNLT1	0.358305	9.73162	TRUE	1
NIPBL	0.408362	11.3207	FALSE	3
VAMP3	0.449593	11.6014	FALSE	15
SF3A3	0.183675	10.7993	TRUE	0
TRA2B	0.248964	11.3349	FALSE	0
ZNF189	0.326173	9.50644	TRUE	1
ZNF24	0.428129	11.4887	FALSE	5
TCERG1	0.407313	9.84774	FALSE	3
CNBP	0.245185	12.9608	TRUE	0
RANBP2	0.369694	11.9966	FALSE	3
RANBP6	0.290151	9.68628	TRUE	4
YWHAB	0.229093	12.7205	TRUE	0
YWHAE	0.185325	13.3403	TRUE	0
TAPT1	0.281244	9.716	FALSE	1
CAPRIN1	0.249817	12.656	FALSE	3
CREBZF	0.562119	10.223	FALSE	4
IRF2BP2	0.407729	12.3598	TRUE	3
USP33	0.288696	10.9643	FALSE	3
FAM98A	0.330732	9.8067	TRUE	0
C11orf58	0.223644	11.7034	FALSE	0
CUX1	0.352637	10.1128	TRUE	2
FBXO3	0.250309	9.86313	TRUE	0
CTNND1	0.366464	13.1692	FALSE	28
FBXO7	0.183796	11.2211	TRUE	0
C18orf25	0.357596	9.45916	TRUE	5
ATL2	0.619412	10.74	TRUE	3
C14orf2	0.389334	9.56581	TRUE	0
C14orf1	0.394645	9.47526	TRUE	0
YARS	0.237704	10.2861	TRUE	0
CORO1C	0.473154	11.5112	FALSE	2
HNRNPA2B1	0.243705	13.3128	TRUE	1
MIDN	0.708171	10.5925	TRUE	0
PURA	0.323529	8.66181	TRUE	4
HECTD3	0.371395	10.4356	TRUE	2
KBTBD2	0.260743	10.4251	TRUE	1
PCBP2	0.207892	13.4486	TRUE	0
PHAX	0.229965	9.17068	FALSE	16
RBM27	0.396708	10.0198	FALSE	2
TMX1	0.290743	9.96838	FALSE	0
MFAP3	0.279483	10.2124	FALSE	0
C6orf120	0.31964	10.0563	TRUE	3
HBS1L	0.191286	10.1848	FALSE	10
PUM2	0.342612	11.9301	FALSE	39
PUM1	0.301455	11.5354	FALSE	4
CCT3	0.355628	12.0134	FALSE	1
CCT4	0.297637	11.8776	TRUE	0
ZNF654	0.438599	8.88986	FALSE	3
SLC35F5	0.338931	9.60109	TRUE	1
DCTN2	0.239112	11.1952	TRUE	0
DCTN5	0.172057	10.2016	FALSE	0
KCMF1	0.187643	10.306	TRUE	2
TAF4	0.216443	8.59982	TRUE	0
CTNNB1	0.490907	13.602	TRUE	2
TMEM41A	0.207022	9.10548	TRUE	4
CNOT2	0.226947	10.5026	TRUE	1
CNOT1	0.344302	12.1513	FALSE	4
CNOT7	0.302117	10.7229	FALSE	1
CNOT4	0.254865	9.19239	FALSE	6
ITGB1	0.497148	14.1546	FALSE	1
PMPCB	0.257616	10.6419	FALSE	0
RBM12B	0.475358	8.69954	FALSE	39
OSBP	0.224192	11.2078	TRUE	23
SNX3	0.457178	11.6784	TRUE	2
SNX2	0.29828	10.7349	TRUE	1
RAB1B	0.317001	12.0057	TRUE	0
SNX4	0.245504	9.73243	FALSE	2
HNRNPR	0.280246	11.3766	FALSE	10
HNRNPL	0.168034	11.9164	FALSE	2
LAMP1	0.293356	12.8294	TRUE	0
HNRNPD	0.26941	11.819	FALSE	1
RPRD1B	0.206096	9.7199	FALSE	2
PLEKHA1	0.301675	9.74483	TRUE	5
UBAP2L	0.241737	11.405	FALSE	11
SUPT7L	0.15911	9.93867	TRUE	1
ARFGEF2	0.518375	11.1752	FALSE	3
MLEC	0.292744	12.3882	TRUE	0
LIN7C	0.363035	9.58137	TRUE	2
NUPL2	0.311599	8.43128	TRUE	3
ZSCAN29	0.335391	8.98678	TRUE	1
NONO	0.283159	12.5891	FALSE	6
STAU1	0.115444	11.46	FALSE	0
CLCC1	0.166816	9.90767	FALSE	3
NME1-NME2	1.09789	5.61494	TRUE	0
TATDN2	0.210006	10.3648	TRUE	12
MTCH1	0.284108	11.76	TRUE	0
SUPT4H1	0.278181	10.187	FALSE	0
MAPKAPK2	0.273241	11.2995	FALSE	0
GOLPH3	0.204349	11.3133	TRUE	0
PIK3R1	0.606491	12.9548	TRUE	3
AASDHPPT	0.286845	9.70218	FALSE	1
IDE	0.453579	9.06535	TRUE	4
REEP3	0.437294	9.45599	TRUE	2
FUBP1	0.367015	10.4342	TRUE	4
SAV1	0.318057	10.849	FALSE	1
HP1BP3	0.243296	12.1746	TRUE	4
YME1L1	0.178346	11.6966	FALSE	1
LONP2	0.560728	10.9502	TRUE	0
HCCS	0.205571	8.58457	TRUE	0
SPATA2	0.350612	8.6785	FALSE	1
DNM1L	0.218727	10.5216	TRUE	2
HSPA5	0.295772	13.2823	TRUE	0
HSPA8	0.333848	14.1893	TRUE	0
PFN1	0.380372	12.5046	FALSE	0
PSMG2	0.298854	9.95856	TRUE	0
GATAD2B	0.272494	10.2041	TRUE	3
SERBP1	0.23674	12.65	FALSE	2
AP3D1	0.283302	11.308	TRUE	0
CLPTM1	0.27954	11.1601	TRUE	0
CDC40	0.281757	9.60225	FALSE	3
CDC42	0.227863	12.402	FALSE	0
METAP1	0.48512	10.2162	TRUE	10
VPS53	0.187857	10.0076	TRUE	0
HDGF	0.337157	11.9547	FALSE	1
MTRR	0.25261	9.38722	TRUE	1
COPS2	0.320006	11.0722	FALSE	0
YTHDF3	0.286575	10.9675	FALSE	3
YTHDF1	0.23741	10.2034	TRUE	1
DLD	0.435166	10.955	FALSE	1
TMED5	0.439414	10.6438	FALSE	14
MEF2A	0.282161	10.9289	FALSE	1
NAA50	0.241307	11.4632	FALSE	0
TCEB3	0.287188	10.6212	TRUE	3
TCEB1	0.353528	8.76111	FALSE	0
PURB	0.371342	11.1217	FALSE	6
ST3GAL2	0.557841	8.8201	FALSE	0
DYNLL2	0.241339	10.6084	FALSE	0
ZFP91	0.246873	11.2516	FALSE	0
UBE3C	0.233924	11.0669	FALSE	0
FBXO45	0.27272	8.72132	TRUE	1
RMND5A	0.311899	11.0981	FALSE	3
SDHC	0.301202	10.7693	TRUE	1
PEX13	0.363128	9.61144	TRUE	2
CDC37L1	0.198345	8.9278	TRUE	0
ZNF518A	0.544217	9.68631	FALSE	4
PPP1CC	0.244897	11.6278	FALSE	0
C11orf24	0.4107	9.21995	TRUE	0
WBP2	0.333652	11.536	FALSE	0
POM121	0.233784	11.1151	TRUE	0
ARHGDIA	0.447027	11.8373	FALSE	1
SOCS4	0.342606	9.25937	FALSE	20
SOCS6	0.503358	10.0534	TRUE	7
PPP2CA	0.272031	11.3378	FALSE	0
CCNY	0.212998	10.9266	FALSE	4
GSK3B	0.315241	10.5001	FALSE	41
ABHD13	0.362399	9.17592	TRUE	1
MRPL17	0.296972	9.22458	TRUE	0
ARPC2	0.308665	11.8191	TRUE	0
DCUN1D3	0.746144	8.46926	TRUE	1
DCUN1D4	0.349123	9.90271	FALSE	1
TMEM30A	0.258024	12.1258	TRUE	2
UBE2R2	0.200726	10.8145	FALSE	3
SIAH2	0.415255	9.52669	TRUE	0
HIVEP1	0.424262	9.71742	TRUE	2
PGRMC2	0.450846	11.1585	TRUE	3
LRRC57	0.202768	8.48905	TRUE	3
DENND1A	0.216619	9.17877	TRUE	0
LRRC59	0.406674	10.9042	FALSE	1
BAP1	0.262711	10.5388	TRUE	0
SDHB	0.384696	10.2051	TRUE	0
FBXO11	0.239084	10.7927	TRUE	2
PCBP1	0.268551	12.6319	TRUE	0
OSBPL9	0.328323	11.2679	TRUE	0
IFRD1	0.421186	9.70572	FALSE	1
TEX2	0.282152	11.1044	TRUE	2
STARD7	0.239191	11.6861	TRUE	0
RPA2	0.285677	9.95102	TRUE	0
IMPAD1	0.504401	11.6697	FALSE	10
TSPYL1	0.28124	11.5833	TRUE	0
AHSA1	0.285568	10.439	TRUE	0
MAPK1IP1L	0.320773	11.0376	TRUE	0
BCLAF1	0.463954	12.0784	FALSE	3
RAB2A	0.281403	10.1262	FALSE	3
DDX17	0.537505	13.6414	FALSE	26
DDX18	0.270091	10.9095	FALSE	3
RBM23	0.374677	10.4798	FALSE	8
ARFIP1	0.27581	10.0726	FALSE	2
TRIP12	0.305391	11.9121	FALSE	0
EIF3J	0.2223	10.5081	TRUE	0
EIF3L	0.410494	13.5134	TRUE	0
SETD5	0.360922	11.2796	FALSE	3
EDEM3	0.418736	10.4356	TRUE	2
SAP30L	0.271143	10.6611	TRUE	0
FAM73B	0.486762	8.53717	TRUE	0
UBP1	0.397546	11.0018	TRUE	1
CD46	0.300552	12.5025	FALSE	12
DNAJB9	0.353452	9.72788	TRUE	0
DIDO1	0.271808	10.9177	TRUE	2
RAB21	0.206725	10.1286	FALSE	1
HELZ	0.40281	10.7098	FALSE	4
PROSC	0.30502	10.1875	FALSE	1
RNF141	0.324793	10.6685	FALSE	2
TMEM59	0.256254	12.6431	TRUE	1
GRSF1	0.173601	10.9502	TRUE	0
CALU	0.405368	11.7402	FALSE	3
PDCD6IP	0.222972	12.0439	TRUE	4
FBXL3	0.33951	10.9932	TRUE	3
NRIP1	0.572245	11.3273	TRUE	0
VTI1A	0.229084	8.72494	TRUE	0
ATP6V1C1	0.28272	10.6804	FALSE	0
ATF7IP	0.541549	10.2922	FALSE	2
LUC7L3	0.503437	11.1996	TRUE	3
LUC7L2	0.302274	11.0596	TRUE	3
YTHDC1	0.326049	10.9598	FALSE	19
RBAK	0.438858	9.15517	FALSE	2
VPS37A	0.249486	9.54096	TRUE	2
ZBTB5	0.461786	9.05396	TRUE	3
GLCE	0.372083	10.054	TRUE	3
ANXA7	0.229719	11.6172	TRUE	0
DUSP16	0.779415	11	TRUE	1
ZNF146	0.426859	11.1365	FALSE	28
C20orf24	0.357805	9.61431	FALSE	0
TMF1	0.448354	10.4963	FALSE	4
ATXN7L3B	0.365788	11.6607	TRUE	3
THAP5	0.375258	9.24572	FALSE	2
RHOA	0.379898	13.5035	TRUE	3
FAF2	0.176232	10.5757	FALSE	4
RBM8A	0.297316	10.7501	TRUE	3
SLC25A44	0.191979	9.55481	FALSE	0
SLC25A46	0.369762	9.42951	FALSE	1
CDC23	0.211973	9.6905	FALSE	20
NUP153	0.389398	10.6993	FALSE	2
FYTTD1	0.221493	10.8756	FALSE	0
TNPO3	0.258983	10.0468	FALSE	3
TNPO1	0.342542	11.4201	FALSE	3
MAPK1	0.210115	11.779	TRUE	3
MAPK6	0.371451	9.98951	FALSE	3
WTAP	0.281495	10.9091	FALSE	5
SERINC3	0.30698	11.6443	FALSE	18
PDZD11	0.290752	9.05256	TRUE	0
RNF167	0.215592	10.8129	TRUE	0
SEC23A	0.599436	10.6059	FALSE	2
ZBTB44	0.431885	11.0273	FALSE	6
ANP32E	0.352472	9.91146	TRUE	0
ANP32A	0.217007	11.1861	TRUE	0
ZNF687	0.390006	9.52306	TRUE	2
WDTC1	0.246148	11.3145	TRUE	0
CTCF	0.248126	10.5963	TRUE	2
PPP1R10	0.342154	10.4764	TRUE	1
ARL8B	0.213612	11.1303	TRUE	0
ARL8A	0.215381	10.0092	TRUE	0
WIPI2	0.209672	10.7071	TRUE	0
GNB1	0.14269	12.9648	TRUE	0
NUTF2	0.290812	10.1624	TRUE	0
HYOU1	0.501333	11.2109	TRUE	3
MKLN1	0.358868	11.104	FALSE	6
UBE2V1	0.218192	11.3586	FALSE	0
RAB5A	0.226574	10.4678	TRUE	0
RAB5C	0.307322	11.3735	FALSE	2
ERAP1	0.553153	11.2272	TRUE	1
GATC	0.678387	4.82429	TRUE	0
UBE2E1	0.252651	10.2599	FALSE	2
CCDC47	0.230929	11.5455	FALSE	10
FBXO22	0.24602	8.61299	FALSE	1
FBXO28	0.283081	10.2799	TRUE	4
FBXW2	0.23665	10.9797	TRUE	0
FBXW7	0.347944	9.61694	FALSE	5
RBMX	0.380547	11.9314	TRUE	2
NFATC2IP	0.269522	9.60567	TRUE	1
UBE2K	0.238805	10.8487	TRUE	5
TOR1AIP2	0.457497	8.70397	FALSE	1
MFF	0.207004	10.1454	FALSE	0
PHC2	0.273604	11.1803	TRUE	0
ATRN	0.300755	11.1807	FALSE	18
AIMP1	0.263304	10.0662	TRUE	0
DDX3X	0.31706	13.3717	FALSE	2
SMARCA4	0.547104	10.8746	FALSE	5
SOD1	0.396518	11.6207	TRUE	0
ULK1	0.339907	10.0557	TRUE	0
TMBIM6	0.237155	14.2798	TRUE	0
PICALM	0.334569	12.3436	FALSE	3
ANAPC11	0.533898	9.1542	TRUE	0
ENTPD4	0.437465	8.62976	FALSE	3
METAP2	0.221427	10.8244	FALSE	0
DCTN4	0.273044	11.0418	FALSE	0
TMEM9B	0.353627	10.2756	TRUE	0
VEZT	0.253129	10.369	TRUE	2
USP38	0.292352	9.60032	FALSE	3
HNRNPH2	0.247644	11.4309	TRUE	0
FOXK2	0.243057	10.1347	TRUE	2
RBM12	0.349127	10.9982	FALSE	7
FAM127B	0.281265	9.47728	FALSE	0
SEL1L	0.325009	11.8637	FALSE	16
HNRNPUL2	0.280757	11.6497	TRUE	1
HNRNPUL1	0.172999	12.3731	TRUE	0
PAIP2	0.298105	10.9917	TRUE	1
PAIP1	0.213057	10.1565	FALSE	0
DCAF12	0.233657	10.419	TRUE	6
DCAF10	0.334508	10.2472	TRUE	21
PPP2R2A	0.211335	10.1789	FALSE	0
G3BP1	0.257571	11.1	TRUE	0
SGPL1	0.319763	10.6716	TRUE	0
TCF12	0.283806	10.9834	FALSE	2
ACVR1B	0.284933	10.1226	TRUE	2
KDM2A	0.29412	11.7594	TRUE	3
MARS2	0.552269	7.5291	TRUE	1
CAPNS1	0.371863	12.6642	TRUE	0
KLHL20	0.399037	9.08381	FALSE	2
TAF15	0.481774	11.0682	TRUE	0
SSR3	0.245108	11.9345	TRUE	2
CDC27	0.275899	10.6148	TRUE	2
EI24	0.194065	11.3674	TRUE	0
UBE2B	0.359058	10.3665	FALSE	0
RTN4	0.596835	13.1748	TRUE	1
KPNB1	0.265471	12.1018	FALSE	0
LIN54	0.357414	8.36607	FALSE	3
PNKD	0.40943	9.29167	TRUE	0
PDZD8	0.47056	9.22209	TRUE	1
PSKH1	0.257296	9.99503	FALSE	0
HUWE1	0.360487	12.8154	FALSE	12
NUDT21	0.335376	11.3365	TRUE	3
TOMM5	0.326392	9.40577	TRUE	0
MAVS	0.330875	11.6119	TRUE	0
GALNT1	0.425635	11.1874	TRUE	2
CLOCK	0.736796	8.75835	FALSE	4
RFC1	0.267294	10.7628	TRUE	0
CBX5	0.405348	11.6702	FALSE	30
CBX3	0.298664	11.3243	TRUE	1
PSEN1	0.151077	10.8865	FALSE	0
RAB18	0.278409	11.0235	TRUE	0
WDR20	0.152231	9.17182	FALSE	0
RAB14	0.224568	11.6652	FALSE	14
XRCC6	0.183126	12.5569	FALSE	0
SHOC2	0.295065	10.5041	TRUE	2
MRPS10	0.199532	9.69627	TRUE	0
SMG7	0.207469	10.8696	TRUE	1
SSR1	0.225378	11.8704	TRUE	0
USP10	0.275311	10.5163	TRUE	1
SPTY2D1	0.36586	10.0519	FALSE	5
GPBP1L1	0.223846	11.4898	TRUE	4
VPS36	0.329148	10.6446	TRUE	4
PGK1	0.285794	12.2912	TRUE	0
TOMM20	0.431631	12.6664	FALSE	10
SNX17	0.309689	11.1743	TRUE	0
SNX13	0.427555	10.2586	FALSE	4
SNX18	0.340538	10.3362	FALSE	0
CREG1	0.364556	11.7698	TRUE	1
SON	0.377281	12.8932	FALSE	3
CKAP4	0.431052	10.6729	TRUE	0
TCF20	0.424671	10.2179	TRUE	3
NDST1	0.367174	12.465	FALSE	0
PCMT1	0.225899	10.4235	TRUE	0
FAM177A1	0.251217	9.65115	TRUE	0
FAM175B	0.209469	9.08847	TRUE	0
LNX2	0.52058	8.94399	FALSE	3
AP1G1	0.304493	11.3078	TRUE	5
REEP5	0.321369	12.496	FALSE	0
NDEL1	0.191935	10.1079	TRUE	0
TMED7	0.386475	11.1209	FALSE	17
TMED4	0.220127	9.86945	TRUE	0
HNRNPU	0.205518	13.181	FALSE	8
HNRNPK	0.161324	13.5148	TRUE	2
HNRNPC	0.284226	12.9374	FALSE	4
SNX9	0.340177	11.2382	TRUE	2
HNRNPF	0.29475	11.8801	TRUE	3
SLC25A3	0.280804	12.7794	FALSE	1
C8orf76	0.265402	8.05782	FALSE	0
TRIM26	0.34938	10.4086	TRUE	2
ARMC8	0.218481	9.63553	TRUE	2
UCK2	0.573301	8.14502	FALSE	11
CD164	0.41623	13.4297	TRUE	2
EIF5	0.329495	12.2424	FALSE	3
KHSRP	0.26807	10.7917	FALSE	0
TMEM185B	0.296835	9.19582	TRUE	1
GTF3C1	0.295869	10.7677	TRUE	0
XPO1	0.316262	11.754	FALSE	3
XPO7	0.181722	10.9457	TRUE	1
WDR26	0.231061	11.5668	TRUE	2
GARS	0.224852	10.4807	TRUE	0
IBTK	0.312965	10.5935	TRUE	3
YAF2	0.357607	8.08882	TRUE	0
AGGF1	0.216955	9.79017	FALSE	2
TUBB	0.312537	13.6028	TRUE	0
NBN	0.294613	10.7489	TRUE	1
YRDC	0.319032	8.37935	TRUE	0
PI4KB	0.18873	10.9131	TRUE	0
ASB7	0.256672	8.91733	TRUE	2
PGAM5	0.371988	8.15851	FALSE	0
DBT	0.411032	9.81864	TRUE	2
ZBTB33	0.530645	10.2071	FALSE	2
SERINC1	0.352767	13.1975	TRUE	2
MED4	0.209338	9.87764	TRUE	0
CAMTA1	0.391461	9.05347	TRUE	1
ELAVL1	0.190801	10.4789	TRUE	0
RPS6KB1	0.285584	9.94269	FALSE	1
PRPF40A	0.309375	11.1046	FALSE	4
LSM14B	0.342966	9.56991	TRUE	0
LSM14A	0.211457	11.5891	FALSE	1
SEPHS1	0.176211	10.0599	TRUE	2
UBE2D3	0.214327	12.3904	FALSE	0
PRDX3	0.317694	11.6862	TRUE	1
AP3S1	0.416567	9.86127	TRUE	1
MED21	0.353418	9.08748	TRUE	0
PAPOLA	0.262203	11.827	FALSE	3
DCAF7	0.349463	11.1505	FALSE	5
DCAF8	0.183596	11.3281	TRUE	1
LAMP2	0.313322	12.3486	TRUE	3
ZFR	0.281718	11.3342	FALSE	1
TUT1	0.392428	9.02995	TRUE	0
MTPAP	0.319936	8.96406	TRUE	1
ORMDL3	0.721908	11.5305	TRUE	2
USP47	0.249381	11.2754	TRUE	3
CANX	0.248973	13.9764	FALSE	23
SMAP1	0.251731	9.56195	FALSE	1
PPP1R11	0.215438	10.3694	TRUE	0
TPRG1L	0.293978	10.874	TRUE	0
USP8	0.28845	10.4992	FALSE	3
FAM199X	0.53789	8.99958	FALSE	3
ATG5	0.206251	9.70446	FALSE	0
TMED9	0.479638	11.0867	TRUE	0
MED13	0.401312	11.1137	FALSE	2
MED14	0.330064	10.0881	FALSE	32
RHOB	0.764404	13.2821	TRUE	0
ANKRD28	0.320631	10.4168	TRUE	3
TMEM64	0.461605	9.60712	TRUE	1
ITM2B	0.341031	13.888	FALSE	1
ZNF623	0.476152	8.84821	FALSE	5
ADO	0.297668	9.41073	TRUE	0
PTPN1	0.350875	10.2647	TRUE	0
METTL14	0.285597	8.85791	TRUE	1
ZMYM2	0.338563	10.8134	FALSE	4
SEC16A	0.352923	11.6252	TRUE	0
ATP2C1	0.207451	11.4712	TRUE	2
WDR44	0.26086	8.96474	TRUE	0
UBE2N	0.248281	10.5556	TRUE	0
GTF2B	0.293934	9.23048	TRUE	0
JAK1	0.321317	12.665	FALSE	5
ZNF507	0.419706	9.71365	FALSE	32
PPARD	0.216054	9.67459	FALSE	0
PPARA	0.554563	9.64585	FALSE	3
ELL2	0.462818	10.5251	TRUE	0
PPP1R15B	0.479328	11.2566	TRUE	0
CTTN	0.304709	11.8089	FALSE	0
SET	0.357261	12.4085	TRUE	3
EIF2S1	0.181857	10.6382	TRUE	1
KLF3	0.433688	10.8182	TRUE	2
EFR3A	0.311709	10.861	FALSE	2
KLF9	0.788105	11.6005	FALSE	0
REST	0.773627	8.68781	FALSE	3
ASCC3	0.4463	10.0535	TRUE	1
CCNL1	0.553961	10.792	FALSE	0
BAZ1B	0.239383	11.1651	TRUE	0
M6PR	0.209005	11.4563	TRUE	0
PTGES3	0.290321	12.3975	FALSE	0
SLC25A5	0.326089	11.8704	TRUE	0
CCAR1	0.372552	10.1792	TRUE	15
MTDH	0.273833	11.6398	FALSE	0
SF3B3	0.281705	11.7018	FALSE	2
ZBTB11	0.434424	9.50591	FALSE	3
EPRS	0.238303	11.5825	TRUE	0
ASF1A	0.308663	8.88607	FALSE	0
LMAN1	0.306985	11.7277	TRUE	3
TBRG1	0.215087	9.92086	TRUE	0
TMED10	0.23071	12.9652	TRUE	2
MAP3K7	0.293912	9.63189	FALSE	8
IER3IP1	0.322823	9.75281	TRUE	0
FNDC3A	0.40277	11.0201	FALSE	6
SETD2	0.355408	11.3209	FALSE	1
SETD7	0.507512	12.0493	FALSE	2
GLYR1	0.227514	10.9473	FALSE	0
TOLLIP	0.335387	10.2846	TRUE	0
LSM3	0.33025	9.35831	TRUE	0
RAB22A	0.197303	10.2678	FALSE	0
RAB9A	0.219421	9.18078	TRUE	0
ZBTB7A	0.223392	9.67548	TRUE	0
C9orf78	0.243345	10.2998	TRUE	0
RAB5B	0.171994	12.2091	TRUE	0
COQ10B	0.379384	9.34809	TRUE	0
DHX15	0.320975	11.3258	TRUE	6
LEPROT	0.392885	10.254	FALSE	2
ZFAND6	0.297577	10.4599	TRUE	1
ZFAND5	0.647252	12.3877	TRUE	1
MRPL42	0.352404	9.03421	TRUE	1
RAF1	0.114236	11.0256	FALSE	1
UBE3A	0.311106	11.0601	FALSE	4
TOP2B	0.30696	12.1051	TRUE	4
POM121C	0.237603	9.8221	FALSE	0
TBC1D14	0.248674	11.1002	FALSE	9
ICK	0.366755	10.0905	TRUE	3
SRP72	0.29299	11.3241	TRUE	2
SMU1	0.171172	10.7982	TRUE	0
TXNRD1	0.329389	10.6502	TRUE	0
PDS5A	0.30654	11.5438	TRUE	4
PAICS	0.492805	10.897	FALSE	1
UBE2E2	0.416233	8.84985	TRUE	1
BNIP2	0.338241	10.2352	TRUE	1
UBQLN1	0.191263	11.6891	TRUE	0
AP3M1	0.209408	10.5694	FALSE	11
LAPTM4A	0.301196	13.1363	TRUE	0
ANKH	0.358065	10.9145	FALSE	0
EXOC7	0.297367	11.5695	FALSE	1
EXOC8	0.335622	9.07426	TRUE	1
ATP5G3	0.433976	11.2413	FALSE	6
SEC62	0.313817	12.0945	TRUE	3
DHX33	0.576696	8.59327	FALSE	2
DHX36	0.295793	9.97486	TRUE	0
SUPT6H	0.296817	11.5446	FALSE	1
C18orf32	0.310494	9.90949	TRUE	0
SMAD4	0.273592	11.1159	TRUE	2
GPBP1	0.254776	11.2003	FALSE	4
SMAD5	0.33968	10.9787	FALSE	3
CELF1	0.227876	10.9425	FALSE	3
PIP5K1A	0.25094	10.2917	TRUE	2
PHF12	0.337239	10.1973	FALSE	23
FBRSL1	0.334255	8.83411	TRUE	0
TIA1	0.575371	10.5569	FALSE	4
MAT2B	0.288309	10.7827	TRUE	0
CASC3	0.216137	11.607	FALSE	0
CASC4	0.281615	11.5221	FALSE	9
PXMP4	0.594457	9.7675	TRUE	2
HN1L	0.395835	11.1352	TRUE	0
CUL4A	0.172899	10.8626	TRUE	0
TBC1D20	0.238868	10.541	FALSE	2
MAPRE2	0.28744	9.87578	FALSE	0
ANKRD46	0.445608	9.28936	TRUE	1
ZNF326	0.341692	8.76664	TRUE	2
CC2D1B	0.259172	9.44789	TRUE	0
YPEL2	0.516315	9.88942	TRUE	3
TRIAP1	0.275907	8.84634	TRUE	0
TSN	0.218681	10.9879	FALSE	0
ITPRIPL2	0.494485	10.8325	TRUE	1
C5orf15	0.307849	10.6679	FALSE	13
GATAD2A	0.233139	10.2955	FALSE	0
HMGXB3	0.411073	10.3234	TRUE	3
HMGXB4	0.317071	9.41159	FALSE	1
BAHD1	0.300891	9.53465	TRUE	0
STAM2	0.324586	10.0541	FALSE	3
SPAG9	0.380583	11.2716	TRUE	3
WAC	0.245035	11.8113	FALSE	3
KLHL8	0.445655	8.87076	TRUE	1
SGMS1	0.375301	9.51921	TRUE	1
ZMAT3	0.639244	7.62392	FALSE	1
CDV3	0.330974	12.1716	TRUE	3
GRAMD4	0.419639	9.41926	FALSE	0
TXLNA	0.227097	10.9696	TRUE	4
UBQLN2	0.235707	10.4476	TRUE	1
GCLC	0.486372	10.0618	TRUE	5
MYNN	0.336824	8.98679	TRUE	1
BPTF	0.482729	11.2827	FALSE	29
UBL3	0.336444	10.7958	FALSE	11
PRRC1	0.351343	10.8083	FALSE	4
PANK3	0.75577	9.40025	FALSE	3
BRIX1	0.351689	9.06239	FALSE	0
MCFD2	0.20809	11.7343	TRUE	0
COPS7B	0.233358	9.25463	TRUE	1
NFE2L2	0.255185	11.7126	TRUE	1
ASNSD1	0.215384	10.1266	TRUE	0
ZC3H11A	0.228443	11.9965	FALSE	3
RBBP4	0.337602	11.9051	TRUE	2
PPP2R4	0.510832	11.2739	TRUE	1
DERL2	0.259571	9.06901	TRUE	0
C11orf57	0.305576	9.7556	FALSE	1
TRAPPC10	0.215415	10.2516	TRUE	1
TOB1	0.620401	11.1721	FALSE	1
USP7	0.18403	11.5458	FALSE	2
RNF31	0.324936	9.68166	TRUE	0
PHKB	0.208236	11.1384	TRUE	0
TFDP1	0.230933	10.3554	FALSE	0
PITPNB	0.200423	10.5548	TRUE	0
YTHDF2	0.283087	11.0304	TRUE	4
NFYC	0.255227	10.0237	FALSE	1
EXTL3	0.206232	10.1666	FALSE	0
MAN1A2	0.579097	9.98354	FALSE	1
GORASP2	0.203104	11.0148	TRUE	0
SURF4	0.402226	12.2887	TRUE	9
WIZ	0.292378	10.0738	FALSE	0
APH1A	0.262417	11.8167	TRUE	1
PPP2R5E	0.280379	9.55399	FALSE	3
PRDM4	0.19006	9.75435	TRUE	2
GOLGA1	0.20868	9.48536	TRUE	0
GOLGA7	0.289747	10.3632	FALSE	2
KDM5C	0.32771	11.2082	TRUE	0
ZKSCAN1	0.761511	10.5528	FALSE	2
ZNF281	0.56625	8.67769	TRUE	2
STT3A	0.26146	11.5894	TRUE	2
STRN3	0.325758	9.61659	FALSE	1
ETV6	0.925583	10.9092	TRUE	2
FAM8A1	0.280386	10.6601	TRUE	3
RAD23B	0.275008	12.0821	TRUE	3
ELF2	0.266116	9.9519	TRUE	0
PRPS1	0.252138	9.3836	TRUE	0
BRPF3	0.485751	10.3127	TRUE	4
LUZP6	0.23633	11.924	FALSE	2
PLAA	0.180522	9.76681	TRUE	0

## Sheet: STable7
miRNA	Avg_expr_in_ER+ normal	Avg_expr_in_ER+ tumor	Avg_expr_in_ER- normal	Avg_expr_in_ER- tumor
miR-4759	0.198313	0.0611564	0.137007	0.00741765
miR-3919	0.148768	0.0885764	0.175788	0.0163941
miR-518ef	0.174998	0.0704349	0.279785	0.0287059
miR-4732-3p	0.891985	0.170216	0.803172	0.0873941
miR-4732-5p	0.180246	0	0.116815	0.0154353
miR-216b/216b-5p	0.154528	0.041244	0.212629	0.0355294
miR-383	2.03218	0.288845	2.31903	0.471737
miR-512-5p	0.0671467	0.03352	0.0989357	0.0228529
miR-4532	0.94847	0.323394	0.83524	0.206843
miR-4470	0.0528843	0.0287796	0.0299286	0.00741765
miR-485-5p/1698/1703/1962	0.67588	0.278213	0.704045	0.175482
miR-520gh	0.719018	0.261313	0.380381	0.101528
miR-204/204b/211	5.02295	1.73284	5.32183	1.49963
miR-202-3p	0.236453	0.03334	0.116007	0.0333941
miR-4757-5p	0.102047	0.0489861	0.252309	0.0743799
miR-1587/3083/4505	0.016749	0.0375745	0.0541429	0.0163941
miR-4678	0.104375	0.0297564	0.0846071	0.0259765
miR-4740-5p	0.199611	0.0203018	0.167971	0.0519412
miR-376abd/376b-3p	1.93257	1.203	2.24493	0.695153
miR-4695-3p	0.0264118	0.00704727	0.102783	0.0328882
miR-548l	0.0708447	0.0499345	0.0698357	0.0228529
miR-4649-5p	0.0184902	0.0694055	0.0494143	0.0163941
miR-1911	0.0998417	0.0545164	0.13143	0.0445235
miR-656	1.02085	0.65464	1.07551	0.364571
miR-1258	2.37473	0.898748	2.32566	0.789799
miR-489/1662	0.481238	0.358961	0.473685	0.168061
miR-488	0.317168	0.112712	0.359951	0.129765
miR-1179	0.271016	0.130198	0.322331	0.116306
miR-483-5p	2.38084	1.34541	2.18313	0.799236
miR-665	0.507929	0.273781	0.564963	0.210121
miR-4433	0.0355157	0.0282236	0.05645	0.0212882
miR-578	0.0946824	0.0525055	0.182807	0.0698765
miR-4529-3p	0.20273	0.11232	0.301115	0.115882
miR-4491/4657	0.688707	0.50085	0.891673	0.350881
miR-139-3p	5.93286	2.74459	5.93733	2.36043
miR-2329-3p/4679	0.0178961	0.0340491	0.0525143	0.0212882
miR-433	1.8163	0.814372	1.5105	0.621229
miR-4423-3p	0.0971774	0.0831085	0.05335	0.0222
miR-3152-5p	0.17369	0.156891	0.22685	0.0947811
miR-548q	0.364725	0.184891	0.556077	0.23304
miR-299/299-3p/3563-3p	0.869942	0.536492	0.634988	0.27748
miR-605	0.967228	0.565368	0.760478	0.337412
miR-133abc	3.94556	2.04927	3.61654	1.6216
miR-4800-3p	0.108625	0.103598	0.0777578	0.0355294
miR-4520ab-5p	0.0964727	0.0518836	0.0715286	0.0328882
miR-216a	0.34303	0.204923	0.489582	0.226137
miR-4515	0.033202	0.0654457	0.107721	0.0509059
miR-3154	0.134877	0.0709145	0.0950303	0.0449529
miR-483-3p	3.61038	2.4501	3.51381	1.67987
miR-517b	0.568883	0.290419	0.701544	0.337315
miR-517ac	0.643006	0.32923	0.774394	0.376168
miR-1900/4632	0.235039	0.138191	0.306043	0.149182
miR-4754	0.0899647	0.0753094	0.17995	0.0878706
miR-4536	0.0440674	0.0775855	0.0531143	0.0259765
miR-618	0.442987	0.550784	0.520878	0.258665
miR-654-5p/541	2.73734	1.73205	2.68841	1.39004
miR-3125/3539/3916	0.0293451	0.0621364	0.0441643	0.0228529
miR-346	0.32097	0.243789	0.295827	0.153735
miR-4454	0.108342	0.109656	0.214611	0.111571
miR-380/380-3p	0.211966	0.269675	0.347879	0.181412
miR-3129-3p	0.611006	0.523423	0.698861	0.365091
miR-1262/4701-3p	1.36182	0.569285	1.26179	0.663258
miR-944	1.95653	0.875832	1.98121	1.05231
miR-3939	0.00811176	0.0535687	0.0638071	0.0339529
miR-543	1.09265	0.579735	0.999142	0.532398
miR-4804-3p	0.0882342	0.0576829	0.0723643	0.0388529
miR-299-5p/3563-5p	2.706	1.70736	2.61984	1.40905
miR-374c/655	2.56343	2.12721	2.59191	1.39427
miR-1843-5p/4802-5p	0.0152706	0.0760891	0.0734143	0.0403059
miR-410/344de/344b-1-3p	3.48898	2.75235	3.63114	1.99623
miR-432	3.66726	2.67566	3.93604	2.18513
miR-411	3.34966	2.46831	3.27228	1.818
miR-4788	0.490355	0.159723	0.514484	0.286149
miR-1ab/206/613	4.2843	2.59444	4.16381	2.3251
miR-376c/741-5p	3.05183	2.04973	3.14138	1.75878
miR-494	2.02224	1.42114	1.84104	1.04969
miR-515-3p/519e	0.122368	0.0349866	0.189793	0.109035
miR-4703-3p	0.126167	0.0173255	0.0772935	0.0445235
miR-369-5p	3.14645	2.16997	3.23497	1.8675
miR-377	1.31366	1.02934	1.33319	0.777831
miR-3926	1.08887	0.862094	1.10159	0.650083
miR-4690-5p	0.0222216	0.0250164	0.0986742	0.0587623
miR-3613-3p	0.94197	0.587187	1.04596	0.629752
miR-891a	2.07591	1.04014	2.07199	1.25969
miR-4639-3p	0.0321725	0.105002	0.0891143	0.0542882
miR-486-5p/3107	8.65071	5.18346	8.11422	4.9722
miR-496	1.41193	1.22401	1.67244	1.02775
miR-758	4.13169	3.46055	4.30162	2.66539
miR-889	3.75661	3.2077	3.97923	2.47469
miR-335/335-5p	5.66009	3.63491	5.24103	3.32584
miR-1718/4521	0.90223	0.498614	0.884119	0.564005
miR-129-3p/129ab-3p/129-1-3p/129-2-3p	0.841582	0.223559	0.654846	0.419462
miR-139-5p	8.18817	5.40747	8.09324	5.20498
miR-3130-3p	0.145934	0.154069	0.230615	0.148859
miR-296-5p	3.27335	2.38296	3.43937	2.23168
miR-337-5p	0.257389	0.300822	0.228367	0.148188
miR-495/1192	4.17549	2.82855	4.07729	2.6532
miR-129-5p/129ab-5p	2.6882	1.31724	2.83309	1.86249
miR-3199	1.70423	0.780695	1.59179	1.04759
miR-1599/4419a/4510	0.406097	0.242579	0.212858	0.141091
miR-1247	3.98738	2.16251	3.98785	2.65831
miR-337-3p	7.02677	5.51893	7.0054	4.71047
miR-338-5p	1.72326	1.32597	1.76473	1.18785
miR-4511	0.0116686	0.0359982	0.0826786	0.0559235
miR-485-3p	2.9475	2.34137	2.92109	2.00163
miR-300/381/539-3p	5.95966	4.55993	5.77686	3.98918
miR-214/761/3619-5p	3.06348	2.78827	3.1382	2.20306
miR-654-3p	5.08086	4.13257	5.02689	3.5419
miR-451	9.46733	6.68353	8.93763	6.36241
miR-487a	0.483942	0.548225	0.511951	0.36496
miR-548ah/3609	0.180173	0.0999165	0.254377	0.181361
miR-1305	0.0500046	0.203868	0.148757	0.106118
miR-3622ab-3p	0.452671	0.142538	0.545658	0.389971
miR-3157-5p	0.0990563	0.156901	0.279163	0.199947
miR-4768-5p	0.0998354	0.0763745	0.141479	0.10328
miR-370	3.13636	2.84748	2.97327	2.19058
miR-3193	0.23906	0.236109	0.316883	0.235071
miR-34bc-3p	1.96083	2.02706	2.21327	1.66269
miR-511	4.60393	2.70755	4.75398	3.59301
miR-205/205ab	12.8229	10.9124	12.6299	9.73445
miR-323/323-3p	2.53197	2.1579	2.34298	1.81825
miR-1295	1.69819	0.782321	1.74124	1.3727
miR-516b	0.140682	0.110623	0.164562	0.129905
miR-508-3p	2.54721	2.32279	2.90815	2.29635
miR-34b	1.6653	1.32674	1.57811	1.25465
miR-539/539-5p	4.07431	3.55418	3.97644	3.16858
miR-1228	0.878098	0.668214	0.986722	0.786454
miR-217	4.25867	3.58693	4.58668	3.67275
miR-4646-3p	0.044449	0.0386782	0.0922143	0.0738706
miR-379/1193-5p/3529	10.5385	9.26051	10.4838	8.42238
miR-526b	1.45517	0.788876	1.25074	1.01086
miR-3684	0.133807	0.178936	0.188871	0.153627
miR-518bcf/518a-3p/518d-3p	1.07838	0.484572	0.741682	0.608992
miR-881/892a	0.0912628	0.0676389	0.0541429	0.0445235
miR-145	12.655	10.4975	12.4726	10.2715
miR-382	4.90461	4.64804	4.81919	3.98244
miR-575/4676-5p	0.280298	0.156468	0.342631	0.283235
miR-3126-3p	0.0762843	0.0634212	0.0902071	0.0745706
miR-127/127-3p	9.94984	8.99494	10.0845	8.3581
miR-33a-3p/365/365-3p	7.67301	6.69657	7.87958	6.54441
miR-1954/3158-5p	0.280726	0.259037	0.358532	0.301948
miR-149	6.31979	6.88369	6.34836	5.38996
miR-218/218a	6.19779	5.19037	6.25146	5.31099
miR-93/93a/105/106a/291a-3p/294/295/302abcde/372/373/428/519a/520be/520acd-3p/1378/1420ac	1.43311	0.950348	1.45587	1.24027
miR-409-3p	4.79097	4.75454	4.91821	4.2
miR-452/4676-3p	6.94682	4.53306	7.06373	6.04221
miR-154/872	3.34347	2.92068	2.9769	2.55178
miR-3124-3p	0.0154039	0.0627285	0.0447643	0.0388529
miR-3622a-5p	0.0144784	0.0265636	0.0793357	0.0689176
miR-219-1-3p	1.1839	1.20016	1.23634	1.07644
miR-1225-5p	0.0485745	0.0343818	0.0698357	0.0609
miR-10abc/10a-5p	33.2172	30.9869	33.159	28.9827
miR-343/4287/4685-3p	0.231383	0.207943	0.229178	0.200451
miR-140-3p	10.475	8.8734	10.4939	9.19664
miR-499-5p	0.223476	0.179332	0.181808	0.159537
miR-3920	0.187219	0.147662	0.174993	0.153624
miR-4710	0.0254804	0.0958473	0.105864	0.0931294
miR-1245	0.041278	0.0534319	0.114	0.100447
miR-378/422a/378bcdefhi	13.4571	9.14269	12.8532	11.3278
miR-199ab-5p	19.7201	18.8852	19.4362	17.2108
miR-134/3118	9.24772	8.69332	9.18036	8.16805
miR-193a-5p	9.6826	8.85296	9.78533	8.73347
miR-4636	0.452865	0.405803	0.627153	0.559982
miR-4749-3p	0.0182275	0.0452709	0.05645	0.0504706
miR-223	7.32693	6.24342	7.48633	6.69626
miR-143/1721/4770	16.5466	15.1259	16.4619	14.8008
miR-99ab/100	39.7719	36.309	39.7843	36.5102
miR-1468	3.81032	2.22354	3.84043	3.53087
miR-125a-5p/125b-5p/351/670/4319	21.9708	19.8885	21.5894	19.8854
miR-144	2.3968	1.30603	1.65613	1.52977
miR-935	1.58562	1.39797	1.68926	1.57138
miR-125a-3p/1554	2.51474	2.30058	2.51481	2.34261
miR-409-5p/409a	3.90969	3.94117	3.56742	3.32443
miR-146b-3p	6.9291	6.28311	7.0375	6.60553
miR-520a-5p/525-5p/2464-3p	0.551273	0.289065	0.335003	0.320847
miR-3084/4727-5p	0.10564	0.188703	0.187823	0.180159
miR-34ac/34bc-5p/449abc/449c-5p	10.3988	12.3907	10.4735	10.082
miR-338/338-3p	7.82831	7.7924	7.77514	7.4892
miR-28-3p	12.7331	11.8818	12.7526	12.3032
miR-22/22-3p	16.2875	16.1747	16.4538	16.0347
miR-2314/4641	0.0173137	0.0604618	0.0218357	0.0212882
miR-1294	0.250767	0.193038	0.107451	0.104809
miR-874	5.3431	5.30523	5.31277	5.1935
miR-4286	0.306312	0.139056	0.235208	0.230176
miR-4662a-5p	4.60653	4.27398	5.04258	4.94053
miR-329/329ab/362-3p	1.94046	1.44362	2.28796	2.24523
miR-584	6.59381	4.68066	6.38955	6.27609
miR-653	3.94081	4.03134	3.88757	3.82003
miR-101/101ab	13.4697	13.1221	13.3944	13.1623
miR-607	0.198	0.133409	0.0645714	0.0635706
miR-542-3p	7.50814	7.72936	7.69763	7.58685
miR-369-3p	2.5737	2.73373	2.39992	2.36633
miR-361-5p	7.69507	7.35838	7.6608	7.55902
let-7/98/4458/4500	96.6716	95.4455	95.127	94.3383
miR-26ab/1297/4465	20.9496	20.1012	20.4355	20.2806
miR-221/222/222ab/1928	12.5968	11.7767	12.4836	12.4282
miR-150/5127	9.82976	8.9816	10.0547	10.0117
miR-126-3p	12.3578	11.7918	12.0462	12.0147
miR-328a/328b-3p	6.48551	5.88437	6.34983	6.3449
miR-30abcdef/30abe-5p/384-5p	59.7005	57.9066	59.3173	59.3154
miR-514/514b-3p	1.08293	1.28321	1.32585	1.32727
miR-374ab	11.1502	10.4141	11.1135	11.1455
miR-361-3p	7.26776	7.11312	7.53671	7.57263
miR-199ab-3p/3129-5p	24.081	24.933	23.8162	23.9875
miR-4738-3p	0.0587581	0.192958	0.12665	0.127898
miR-29abcd	32.1463	31.4444	31.8853	32.332
miR-491-5p	2.64514	2.0716	2.36553	2.39909
miR-132/212/212-3p	8.30155	7.82738	8.24414	8.38201
miR-326/330/330-5p	8.85052	8.77158	9.01764	9.22369
miR-23abc/23b-3p	21.5759	21.2819	21.2295	21.8901
miR-27abc/27a-3p	18.676	18.9703	18.3844	19.0316
miR-548t/1643	0.0785667	0.224429	0.193296	0.200271
miR-423a/423-5p/3184/3573-5p	5.68405	5.62473	5.58322	5.78655
miR-375	11.7472	13.5888	12.0947	12.554
miR-3163	0	0.0208091	0.0427357	0.0445235
miR-140/140-5p/876-3p/1244	5.85527	5.24035	5.64871	5.89853
miR-542-5p	1.86771	1.8255	1.85074	1.93338
miR-589	5.32386	5.63796	5.47489	5.73881
miR-574-3p	7.30616	6.92962	7.07606	7.42433
miR-1287	4.93329	4.64275	4.94814	5.19543
miR-151-3p	10.6624	10.7988	10.5934	11.1557
miR-2355-5p	5.56489	5.44937	5.59296	5.89417
miR-224	5.68315	3.85313	5.8532	6.1774
miR-4667-5p/4700-5p	0.0202442	0.114764	0.0851786	0.09
miR-532-5p/511	9.07998	9.03941	9.29772	9.84764
miR-24/24ab/24-3p	10.2485	10.2713	10.112	10.7294
miR-103a/107/107ab	18.598	19.5036	18.6233	19.9238
miR-676	1.28241	0.675803	1.04555	1.11998
miR-1249	2.26877	1.91025	2.08088	2.23236
miR-194	6.81688	7.23744	6.77654	7.31404
miR-197	8.57312	8.19877	8.40478	9.09045
miR-425/425-5p/489	7.27774	8.33164	7.77876	8.41382
miR-629	6.40784	6.90055	6.2846	6.80242
miR-127-5p	7.88024	8.41267	7.46101	8.0763
miR-664/664b	5.47964	5.43874	5.26686	5.70257
miR-1296	3.37417	2.8514	3.28513	3.57026
miR-339b/339-5p/3586-5p	5.58451	5.63861	5.19575	5.66607
miR-186	8.50526	8.23295	8.39737	9.16251
miR-181abcd/4262	26.0874	27.3518	26.0645	28.4763
miR-320abcd/4429	13.4366	12.8455	12.4131	13.5904
miR-146ac/146b-5p	15.1762	15.3659	15.4436	16.925
miR-15abc/16/16abc/195/322/424/497/1907	40.4337	39.8726	38.4415	42.2829
miR-513c/514b-5p	0.0314471	0.0584436	0.0832786	0.0921241
miR-25/32/92abc/363/363-3p/367	37.9995	40.123	38.4281	42.6104
miR-4461	0.500525	0.654292	0.470054	0.52156
miR-660	4.54345	4.67189	4.76127	5.30171
miR-300-5p/4709-3p	0.875112	0.892299	0.581802	0.648021
miR-136	4.75028	5.25648	4.43707	4.97091
miR-148ab-3p/152	29.0123	31.2191	28.775	32.2917
miR-3173-5p	0.517913	0.544403	0.670687	0.753234
miR-28-5p/708/1407/1653/3139	11.104	11.9883	10.9149	12.2596
miR-652	4.84092	4.86606	4.74975	5.35113
miR-342-3p	7.36088	8.89193	7.40046	8.37222
miR-193/193b/193a-3p	10.3067	11.2551	9.91047	11.2843
miR-598/598-3p	3.74219	3.72141	3.61583	4.12014
miR-486-3p	0.701238	0.328827	0.334655	0.381609
miR-1293/4483	0	0.0955462	0.0306786	0.0350353
miR-3158-3p	0.185058	0.168799	0.177443	0.203365
miR-3691-5p	0.0943636	0.123677	0.118908	0.136358
miR-1180	3.03987	3.41259	3.23679	3.71482
miR-330-3p	1.63591	1.86994	1.73393	1.99457
miR-582-3p	6.68443	6.92959	6.77648	7.79784
miR-3064-5p/3085-3p	0.049102	0.159123	0.107372	0.123694
miR-203	10.5468	11.8677	10.9793	12.6894
miR-182	12.9459	15.0134	13.0882	15.1391
miR-1291/1291ab	0.751241	0.614102	0.686129	0.795899
miR-3620	0.0809925	0.255359	0.193786	0.224822
miR-1618/3940-3p	0.339173	0.642549	0.490414	0.569313
miR-155	7.27388	8.27724	7.72599	8.98002
miR-1307	8.93041	9.89432	9.14972	10.658
miR-128/128ab	5.90127	6.55191	5.96431	6.95353
miR-744/1716	4.38492	4.35957	4.35573	5.08788
miR-450b-5p	3.68815	4.37347	3.77066	4.40591
miR-2278/2397	0.0103196	0.0610436	0.0306786	0.0359059
miR-9/9ab	9.21003	9.63613	9.69299	11.3892
miR-1266/4518	3.36346	3.92345	3.52678	4.14693
miR-185/882/3473/4306/4644	5.05013	5.57941	4.89275	5.76654
miR-3149	0.0276098	0.0534306	0.0579714	0.0684706
miR-192/215	10.653	11.2754	10.327	12.2011
miR-887	2.37824	2.89352	2.21165	2.61987
miR-191	8.97961	10.1236	8.68889	10.3279
miR-1976	2.89903	3.43831	3.15831	3.76331
miR-505/505-3p	5.23754	4.73312	5.11193	6.10165
miR-4772-3p	2.05216	1.89694	2.31344	2.76595
miR-21/590-5p	18.5204	21.3057	18.7364	22.4097
miR-196abc	14.5226	17.2579	13.987	16.7312
miR-423-3p	6.30658	6.96548	6.17548	7.39169
miR-3065-3p	3.61974	4.64292	3.78526	4.53994
miR-450a/451a	3.32664	3.57643	3.09384	3.7271
miR-4781-3p	0.280705	0.288565	0.488078	0.594598
miR-3122/3913-5p	1.58334	1.92346	1.58606	1.93485
miR-455-5p	4.13702	4.02428	4.15435	5.09322
miR-501-3p/502-3p/500/502a	7.80238	8.12531	8.0073	9.83746
miR-769-5p	3.88327	4.42698	4.10095	5.07015
miR-3130-5p/4482	2.34549	2.09829	2.1499	2.65845
miR-200bc/429/548a	23.8729	28.5176	24.1739	30.001
miR-509ab/509-3p	2.10859	2.30364	2.14259	2.66744
miR-344a-5p/484/3155/3155b	5.85367	6.76105	5.78884	7.22325
miR-4661-5p	1.63605	1.83576	1.94995	2.43326
miR-3653	3.06884	2.96492	2.90825	3.63294
miR-183	10.8925	13.6295	11.1909	13.9945
miR-1914	0.14294	0.105157	0.134214	0.168687
miR-3923	0.0738431	0.0122655	0.0554643	0.0697941
miR-17/17-5p/20ab/20b-5p/93/106ab/427/518a-3p/519d	38.9331	42.7564	38.0849	48.1501
miR-3127-5p	2.22839	2.97316	2.35617	2.997
miR-3607-3p	5.77375	6.58737	5.4459	6.94229
miR-580/627	1.10076	0.994786	0.931499	1.18782
miR-4683	0.368528	0.210325	0.207067	0.264594
miR-190/190ab	3.92488	6.14171	3.77616	4.8287
miR-4271/4725-3p	0.0611529	0.0920235	0.1387	0.177965
miR-339-3p	3.03398	3.48316	3.00738	3.86642
miR-491-3p	0.951382	0.972135	0.939332	1.21394
miR-151-5p/151b	7.8018	7.90831	7.21718	9.34107
miR-324-3p/1913	3.86108	4.37767	3.9274	5.08401
miR-532-3p	5.00905	4.8181	4.847	6.27606
miR-3913-3p	0.0948416	0.283815	0.264071	0.343344
miR-3909	0.389748	0.340372	0.425966	0.557152
miR-19ab	10.3349	10.9539	10.0988	13.277
miR-4699-3p	0.143647	0.0502727	0.0813746	0.107157
miR-142-3p	9.16021	11.2894	9.14178	12.0631
miR-1343	0.963714	1.08952	0.880826	1.16736
miR-296-3p	0.556635	0.914407	0.577061	0.766213
miR-93b/512-3p/1186	0.412405	0.531601	0.479275	0.637279
miR-504/4725-5p	1.42385	0.871459	1.53274	2.03993
miR-4649-3p	0.115573	0.455344	0.163432	0.217925
miR-362-5p/500b	4.79733	4.58712	4.89855	6.5398
miR-3660/4526	0.0110471	0.0802574	0.0229286	0.0306353
miR-431	0.699451	1.19045	0.708454	0.948871
miR-628-5p/628a	4.18797	4.92557	4.34273	5.88486
miR-323-5p/1421qns	0.0962119	0.0338504	0.0175429	0.0238118
miR-551a	2.64413	1.56683	1.87184	2.55786
miR-31	2.27231	1.90353	1.80213	2.46284
miR-343/4469	0.0904647	0.0909458	0.0809	0.112253
miR-524-3p/525-3p	0.0955667	0.0520069	0.084099	0.116818
miR-570	0.327527	0.355598	0.240097	0.334703
miR-17-2-3p/4793-3p	0.0132745	0.0708909	0.0306786	0.0428706
miR-292-3p/371-3p	0.014651	0.01716	0.0306786	0.0428706
miR-588/4701-5p	0.225176	0.0936709	0.121765	0.171286
miR-616	0.882565	0.947701	0.833276	1.17456
miR-620/1270	1.27711	1.58343	1.29742	1.84999
miR-141/200a	13.5056	17.641	13.0598	18.6239
miR-142-5p	4.46663	5.63143	4.47109	6.38212
miR-3917	0.78679	1.00045	0.975705	1.39578
miR-615-3p	2.39946	3.46277	2.4687	3.5389
miR-1785/2443/3616-3p	0.070844	0.11845	0.13309	0.191258
miR-153	1.75735	2.19439	1.49855	2.15425
miR-508-5p/509-5p	0.103517	0.139883	0.135721	0.195118
miR-340-5p	3.14285	3.79748	2.92598	4.21326
miR-3545-3p	3.45277	4.8369	3.97884	5.73866
miR-4453/4538	0.0736299	0.106559	0.144096	0.208239
miR-324-5p	4.0938	4.62143	3.79182	5.50789
miR-3074-5p	3.22296	3.82929	3.09609	4.51447
miR-500a	1.63984	1.74339	1.81151	2.6535
miR-548b-3p	0.994064	0.626424	1.07195	1.58138
miR-95	1.87749	1.70076	1.64288	2.42887
miR-3117-3p	0.153213	0.489929	0.286871	0.424388
miR-455-3p	6.59235	7.45	6.14963	9.21543
miR-331/331-3p	4.13617	5.44211	3.89292	5.83882
miR-3605-3p	2.0373	2.2937	2.01569	3.02621
miR-625	1.46876	2.08374	1.29411	1.94698
miR-4645-5p/4673	0.0142843	0.0541964	0.0306786	0.0462706
miR-548k	0.150704	0.167419	0.212331	0.320611
miR-4728-3p	1.35491	1.95125	1.61994	2.46291
miR-628-3p	0.491633	0.471279	0.459692	0.700353
miR-548v	0.99613	1.09521	0.863441	1.31977
miR-4752	0.0277647	0.0159709	0.0700571	0.107182
miR-342-5p/4664-5p	3.33227	5.52802	3.30437	5.07593
miR-130ac/301ab/301b/301b-3p/454/721/4295/3666	13.4565	17.1742	13.1642	20.258
miR-576-5p	3.62483	3.89438	3.24206	4.9932
miR-766	2.68994	3.24676	2.69367	4.15026
miR-501-5p	1.17382	1.28838	1.42679	2.20395
miR-3678-5p	0.300986	0.718809	0.311681	0.484873
miR-3912	0.546982	0.57386	0.345614	0.540279
miR-2115	0.206206	0.186002	0.357299	0.560187
miR-671-3p	1.81951	2.19426	1.77537	2.79074
miR-1227	0.157552	0.154854	0.23877	0.37593
miR-187	2.32111	3.71764	2.65983	4.19098
miR-3607-5p	0.27072	0.489142	0.332332	0.525755
miR-3614-5p	0.96019	1.58875	1.25394	1.98761
miR-3615	1.02938	1.46148	1.05813	1.67861
miR-4675/4741	0.109808	0.471271	0.178429	0.284845
miR-1288	0.271733	0.402506	0.288995	0.465031
miR-4690-3p	0.0282333	0.119466	0.0299286	0.0485059
miR-3613-5p	2.50102	3.7654	2.47588	4.0237
miR-345/345-5p	3.51019	4.38616	3.15075	5.12458
miR-3058/4691-3p	0.0110039	0.0878055	0.0883517	0.144435
miR-1243	0.0731599	0.0341195	0.0393786	0.0645882
miR-184	1.31895	3.75742	1.66778	2.73632
miR-3190	0.200046	0.456887	0.138503	0.229447
miR-643	0.124393	0.356626	0.218298	0.362067
miR-4762-3p	0.183896	0.207943	0.249574	0.413993
miR-323b-3p	1.75185	2.63253	1.48807	2.47674
miR-4677-3p	2.54963	3.26286	2.52675	4.22889
miR-642a	2.06119	2.47091	1.73834	2.96748
miR-493/493b	0.972548	2.12078	1.06521	1.84092
miR-3605-5p	0.0628529	0.116063	0.0807643	0.139706
miR-1306/1306-3p	0.764349	0.970268	0.830521	1.44505
miR-582-5p	2.44549	2.62327	2.22571	3.88275
miR-210	5.89964	8.93951	5.31005	9.27841
miR-651	1.10016	1.49492	1.19507	2.091
miR-302ac/520f	0.0842922	0.06598	0.0456143	0.0802235
miR-581/669d	0.474009	0.804197	0.468202	0.8247
miR-885-5p	0.760682	0.76417	0.682334	1.2068
miR-4484	0.0852881	0.349229	0.141136	0.250551
miR-3202	0.0167961	0.0572716	0.0250714	0.0445235
miR-96/507/1271	5.02635	7.18079	4.60936	8.22322
miR-2355/2355-3p	1.58321	1.71917	1.26695	2.30255
miR-2428/3473b/3652/4430	0.0731572	0.153408	0.0896429	0.162918
miR-3667-3p	0.0916506	0.0650574	0.0863786	0.157271
miR-4785	0.0315725	0.0757545	0.0935786	0.170612
miR-1404/2110	0.843705	0.789672	0.576158	1.05817
miR-4668-3p	1.35439	2.43861	1.36792	2.53475
miR-1248	0.221831	0.360819	0.33822	0.627617
miR-138/138ab	0.548489	0.408293	0.63661	1.18345
miR-4451	0.0360431	0.0583545	0.0708929	0.133294
miR-942	2.2037	2.24519	1.85637	3.50821
miR-658	0.114042	0.336526	0.201452	0.38127
miR-4780	0.449618	0.0523582	0.273639	0.52061
miR-4423-5p	0.19737	0.245513	0.170024	0.324171
miR-550a	1.79267	1.74446	1.32248	2.54892
miR-135ab/135a-5p	3.78409	3.18122	3.25078	6.29125
miR-502-5p	0.359157	0.507883	0.488635	0.958915
miR-587/3692	0.0236412	0.0368145	0.0218357	0.0428706
miR-2277-3p	0.286108	0.355963	0.196114	0.388664
miR-4449	0.342259	0.407971	0.357979	0.712131
miR-3910	0.092158	0.177256	0.0754429	0.151306
miR-4326	1.43276	2.35614	1.24044	2.49677
miR-3150b-3p/4784	0.928278	1.79961	1.2727	2.57596
miR-4742-3p	0.46794	1.17164	0.7307	1.48824
miR-3651	0.573016	0.763129	0.698595	1.42924
miR-4522	0.0763863	0.205218	0.168214	0.34506
miR-1260/1260b/1391	0.0653784	0.0589139	0.0325292	0.0671781
miR-939/1343	0.640409	1.10196	0.602678	1.2461
miR-675-5p/4466	0.144699	0.469724	0.202865	0.420362
miR-331-5p	1.51794	1.94868	1.15446	2.42179
miR-4787-3p	0.301861	0.488369	0.587863	1.23335
miR-3189-3p	0.0371196	0.146382	0.0325357	0.0687176
miR-3074-3p/3074-1-3p	0.0476412	0.110361	0.0889792	0.188518
miR-4786-5p	0.366349	0.441184	0.405762	0.868205
miR-545/3065/3065-5p	0.744424	1.79468	0.832007	1.7816
miR-4660	0.373714	0.441054	0.268422	0.585233
miR-4755-3p	0.0456569	0.0926873	0.0649214	0.142124
miR-548s	0.310026	0.27832	0.399837	0.876091
miR-3177-3p	0.0393039	0.0562291	0.0306786	0.0673471
miR-580	0.218667	0.279525	0.192258	0.422824
miR-1349/1389/378g	0.0451804	0.0113418	0.0175429	0.0388529
miR-3191	0.135147	0.413876	0.190501	0.422345
miR-1234	0.0842	0.105908	0.107364	0.238312
miR-3934	0.321244	0.398015	0.376536	0.841951
miR-4667-3p	0.00616078	0.0219618	0.045616	0.102188
miR-2964a-3p	0.155112	0.211315	0.128987	0.289729
miR-940	1.09954	2.55172	1.24264	2.79511
miR-450b-3p/769-3p	0.988879	1.70567	1.09742	2.48216
miR-671-5p	1.26474	2.31622	1.24894	2.83566
miR-3928	0.948931	1.58299	0.928417	2.17418
miR-1538/4745-3p	0.240569	0.605051	0.322624	0.75555
miR-18ab/4735-3p	2.20747	2.8887	2.03993	4.80848
miR-1745/3194-3p	0.0346891	0.111797	0.0366	0.0868436
miR-4517	0.0107412	0.0453291	0.0299286	0.0711765
miR-1197	0.0765734	0.0348455	0.0218357	0.0519412
miR-3614-3p	0.597662	1.06646	0.585658	1.4043
miR-1224-5p/1671	0.287868	0.72511	0.267748	0.643339
miR-421	0.855763	1.11632	0.743182	1.81097
miR-1551/4524	0.131248	0.0371491	0.0250714	0.0612765
miR-4800-5p	0.0901345	0.0547068	0.0940429	0.232588
miR-3157-3p	0.333468	0.219114	0.105371	0.260694
miR-516a-5p	0.590533	0.486771	0.50909	1.26505
miR-3677-3p	1.70417	3.3919	1.54219	3.86382
miR-3942-5p/4703-5p	0.113975	0.152621	0.1062	0.266755
miR-4705	0.110402	0.06	0.0455857	0.115541
miR-1254/3116	0.309096	0.858518	0.385061	0.978317
miR-4767	0.0197246	0.0589347	0.0784214	0.199841
miR-1301/5047	2.18097	3.92806	1.91787	4.90945
miR-3944-3p	0.110063	0.223145	0.164593	0.422538
miR-3667-5p	0.0872628	0.165876	0.12525	0.321999
miR-548abakhjiwy/548abcd-5p/559	0.441081	0.415663	0.609784	1.5786
miR-33ab/33-5p	3.2244	6.18726	2.93705	7.63384
miR-4697-3p	0.0137294	0.0548822	0.0280429	0.0729253
miR-3176/3922-3p	0.339971	0.759932	0.418131	1.08968
miR-4746-5p	0.850172	1.79437	0.856228	2.24239
miR-219-5p/508/508-3p/4782-3p	0.446607	0.681277	0.329708	0.868515
miR-4481/4745-5p	0.00268235	0.0531491	0.0175429	0.0462706
miR-3127-3p	0.0410098	0.354313	0.0706857	0.186599
miR-1226/1656/1838	0.811924	1.35903	0.65193	1.72639
miR-875/4777-3p	0.104503	0.324092	0.169993	0.451583
miR-760-3p/1842	0.513346	1.75357	0.699508	1.85915
miR-1225-3p	0.102919	0.0513182	0.0218357	0.0587623
miR-3064-3p	0.352779	0.322185	0.228394	0.616482
miR-590-3p	1.45922	2.3923	1.21823	3.30559
miR-4772-5p	0.449561	0.527193	0.2994	0.824934
miR-1284/3596c	0.0992137	0.319281	0.159236	0.445259
miR-1323/548o	0.467254	0.383264	0.26228	0.7338
miR-3145-5p	0.0200412	0.02838	0.0482214	0.135512
miR-320e	0.263519	0.212337	0.0848214	0.239159
miR-2964/2964a-5p	0.137393	0.100024	0.0528571	0.150071
miR-1250	0.0148157	0.0472744	0.0441643	0.127142
miR-636	0.15217	0.336029	0.267017	0.768954
miR-503	2.0642	3.76763	1.41174	4.06628
miR-1893/2277-5p	0.488804	0.941059	0.479393	1.39059
miR-4796-5p	0.144686	0.0402709	0.0536071	0.155947
miR-3687/4442	0.470623	0.953375	0.330208	0.963324
miR-1910	0.145972	0.397727	0.0732714	0.214721
miR-498	0.0462784	0.0334848	0.0229286	0.0675588
miR-3200-3p	1.14082	1.99614	1.11296	3.31885
miR-1275/4665-5p	0.31578	0.479957	0.401781	1.21111
miR-577	1.78775	1.25159	1.43983	4.34104
miR-3655	0.0410235	0.177301	0.0819435	0.24881
miR-188-5p	0.567004	1.15453	0.70183	2.13935
[truncated: 205 more rows]
